# Supplementary material for: A metric learning method for estimating myelin content based on T2-weighted MRI from a de- and re-myelination model of multiple sclerosis
Source: PLoS One. 2021 Apr 5;16(4):e0249460. doi: 10.1371/journal.pone.0249460 (PMC8021181; doi:10.1371/journal.pone.0249460)
Supplement: S1 Data — (CSV) [file pone.0249460.s010.csv]

t	blue_sat_mean	blue_sat_median	red_sat_mean	red_sat_median	green_sat_median	mask	lesion_mask
7	0	0	0	0	0	0	0
7	0	0	0	0	0	0	0
7	0	0	0	0	0	0	0
7	0	0	0	0	0	0	0
7	0	0	0	0	0	0	0
7	0	0	0	0	0	0	0
7	0	0	0	0	0	0	0
7	0	0	0	0	0	0	0
7	0	0	0	0	0	0	0
7	0	0	0	0	0	0	0
7	0	0	0	0	0	0	0
7	0	0	0	0	0	0	0
7	0	0	0	0	0	0	0
7	0	0	0	0	0	0	0
7	0	0	0	0	0	0	0
7	0	0	0	0	0	0	0
7	0	0	0	0	0	0	0
7	0	0	0	0	0	0	0
7	0	0	0	0	0	0	0
7	0	0	0	0	0	0	0
7	0	0	0	0	0	0	0
7	0	0	0	0	0	0	0
7	0	0	0	0	0	0	0
7	0	0	0	0	0	0	0
7	0	0	0	0	0	0	0
7	0	0	0	0	0	0	0
7	0	0	0	0	0	0	0
7	0	0	0	0	0	0	0
7	0	0	0	0	0	0	0
7	0	0	0	0	0	0	0
7	0	0	0	0	0	0	0
7	0	0	0	0	0	0	0
7	0	0	0	0	0	0	0
7	0	0	0	0	0	0	0
7	0	0	0	0	0	0	0
7	0	0	0	0	0	0	0
7	0	0	0	0	0	0	0
7	0	0	0	0	0	0	0
7	0	0	0	0	0	0	0
7	0	0	0	0	0	0	0
7	0	0	0	0	0	0	0
7	0	0	0	0	0	0	0
7	0	0	0	0	0	0	0
7	0	0	0	0	0	0	0
7	0	0	0	0	0	0	0
7	0	0	0	0	0	0	0
7	0	0	0	0	0	0	0
7	0	0	0	0	0	0	0
7	0	0	0	0	0	0	0
7	0	0	0	0	0	0	0
7	0	0	0	0	0	0	0
7	0	0	0	0	0	0	0
7	0	0	0	0	0	0	0
7	0	0	0	0	0	0	0
7	0	0	0	0	0	0	0
7	0	0	0	0	0	0	0
7	0	0	0	0	0	0	0
7	0	0	0	0	0	0	0
7	0	0	0	0	0	0	0
7	0	0	0	0	0	0	0
7	0	0	0	0	0	0	0
7	0	0	0	0	0	0	0
7	0	0	0	0	0	0	0
7	0	0	0	0	0	0	0
7	0	0	0	0	0	0	0
7	0	0	0	0	0	0	0
7	0	0	0	0	0	0	0
7	0	0	0	0	0	0	0
7	0	0	0	0	0	0	0
7	0	0	0	0	0	0	0
7	0	0	0	0	0	0	0
7	0	0	0	0	0	0	0
7	0	0	0	0	0	0	0
7	0	0	0	0	0	0	0
7	0	0	0	0	0	0	0
7	0	0	0	0	0	0	0
7	0	0	0	0	0	0	0
7	0	0	0	0	0	0	0
7	0	0	0	0	0	0	0
7	0	0	0	0	0	0	0
7	0	0	0	0	0	0	0
7	0	0	0	0	0	0	0
7	0	0	0	0	0	0	0
7	0	0	0	0	0	0	0
7	0	0	0	0	0	0	0
7	0	0	0	0	0	0	0
7	0	0	0	0	0	0	0
7	0	0	0	0	0	0	0
7	0	0	0	0	0	0	0
7	0	0	0	0	0	0	0
7	0	0	0	0	0	0	0
7	0	0	0	0	0	0	0
7	0	0	0	0	0	0	0
7	0	0	0	0	0	0	0
7	0	0	0	0	0	0	0
7	0	0	0	0	0	0	0
7	0	0	0	0	0	0	0
7	0	0	0	0	0	0	0
7	0	0	0	0	0	0	0
7	0	0	0	0	0	0	0
7	0	0	0	0	0	0	0
7	0	0	0	0	0	0	0
7	0	0	0	0	0	0	0
7	0	0	0	0	0	0	0
7	0	0	0	0	0	0	0
7	0	0	0	0	0	0	0
7	0	0	0	0	0	0	0
7	0	0	0	0	0	0	0
7	0	0	0	0	0	0	0
7	0	0	0	0	0	0	0
7	0	0	0	0	0	0	0
7	0	0	0	0	0	0	0
7	0	0	0	0	0	0	0
7	0	0	0	0	0	0	0
7	0	0	0	0	0	0	0
7	0	0	0	0	0	0	0
7	0	0	0	0	0	0	0
7	0	0	0	0	0	0	0
7	0	0	0	0	0	0	0
7	0	0	0	0	0	0	0
7	0	0	0	0	0	0	0
7	0	0	0	0	0	0	0
7	0	0	0	0	0	0	0
7	0	0	0	0	0	0	0
7	0	0	0	0	0	0	0
7	0	0	0	0	0	0	0
7	0	0	0	0	0	0	0
7	0	0	0	0	0	0	0
7	0	0	0	0	0	0	0
7	0	0	0	0	0	0	0
7	0	0	0	0	0	0	0
7	0	0	0	0	0	0	0
7	0	0	0	0	0	0	0
7	0	0	0	0	0	0	0
7	0	0	0	0	0	0	0
7	0	0	0	0	0	0	0
7	0	0	0	0	0	0	0
7	0	0	0	0	0	0	0
7	0	0	0	0	0	0	0
7	0	0	0	0	0	0	0
7	0	0	0	0	0	0	0
7	0	0	0	0	0	0	0
7	0	0	0	0	0	0	0
7	0	0	0	0	0	0	0
7	0	0	0	0	0	0	0
7	0	0	0	0	0	0	0
7	0	0	0	0	0	0	0
7	0	0	0	0	0	0	0
7	0	0	0	0	0	0	0
7	0	0	0	0	0	0	0
7	0	0	0	0	0	0	0
7	0	0	0	0	0	0	0
7	0	0	0	0	0	0	0
7	0	0	0	0	0	0	0
7	0	0	0	0	0	0	0
7	0	0	0	0	0	0	0
7	0	0	0	0	0	0	0
7	0	0	0	0	0	0	0
7	0	0	0	0	0	0	0
7	0	0	0	0	0	0	0
7	0	0	0	0	0	0	0
7	0	0	0	0	0	0	0
7	0	0	0	0	0	0	0
7	0	0	0	0	0	0	0
7	0	0	0	0	0	0	0
7	0	0	0	0	0	0	0
7	0	0	0	0	0	0	0
7	0	0	0	0	0	0	0
7	0	0	0	0	0	0	0
7	0	0	0	0	0	0	0
7	0	0	0	0	0	0	0
7	0	0	0	0	0	0	0
7	0	0	0	0	0	0	0
7	0	0	0	0	0	0	0
7	0	0	0	0	0	0	0
7	0	0	0	0	0	0	0
7	0	0	0	0	0	0	0
7	0	0	0	0	0	0	0
7	0	0	0	0	0	0	0
7	0	0	0	0	0	0	0
7	0	0	0	0	0	0	0
7	0	0	0	0	0	0	0
7	0	0	0	0	0	0	0
7	0	0	0	0	0	0	0
7	0	0	0	0	0	0	0
7	0	0	0	0	0	0	0
7	0	0	0	0	0	0	0
7	0	0	0	0	0	0	0
7	0	0	0	0	0	0	0
7	0	0	0	0	0	0	0
7	0	0	0	0	0	0	0
7	0	0	0	0	0	0	0
7	0	0	0	0	0	0	0
7	0	0	0	0	0	0	0
7	0	0	0	0	0	0	0
7	0	0	0	0	0	0	0
7	0	0	0	0	0	0	0
7	0	0	0	0	0	0	0
7	0	0	0	0	0	0	0
7	0	0	0	0	0	0	0
7	0	0	0	0	0	0	0
7	0	0	0	0	0	0	0
7	0	0	0	0	0	0	0
7	0	0	0	0	0	0	0
7	0	0	0	0	0	0	0
7	0	0	0	0	0	0	0
7	0	0	0	0	0	0	0
7	0	0	0	0	0	0	0
7	0	0	0	0	0	0	0
7	0	0	0	0	0	0	0
7	0	0	0	0	0	0	0
7	0	0	0	0	0	0	0
7	0	0	0	0	0	0	0
7	0	0	0	0	0	0	0
7	0	0	0	0	0	0	0
7	0	0	0	0	0	0	0
7	0	0	0	0	0	0	0
7	0	0	0	0	0	0	0
7	0	0	0	0	0	0	0
7	0	0	0	0	0	0	0
7	0	0	0	0	0	0	0
7	0	0	0	0	0	0	0
7	0	0	0	0	0	0	0
7	0	0	0	0	0	0	0
7	0	0	0	0	0	0	0
7	0	0	0	0	0	0	0
7	0	0	0	0	0	0	0
7	0	0	0	0	0	0	0
7	0	0	0	0	0	0	0
7	0	0	0	0	0	0	0
7	0	0	0	0	0	0	0
7	0	0	0	0	0	0	0
7	0	0	0	0	0	0	0
7	0	0	0	0	0	0	0
7	0	0	0	0	0	0	0
7	0	0	0	0	0	0	0
7	0	0	0	0	0	0	0
7	0	0	0	0	0	0	0
7	0	0	0	0	0	0	0
7	0	0	0	0	0	0	0
7	0	0	0	0	0	0	0
7	0	0	0	0	0	0	0
7	0	0	0	0	0	0	0
7	0	0	0	0	0	0	0
7	0	0	0	0	0	0	0
7	0	0	0	0	0	0	0
7	0	0	0	0	0	0	0
7	0	0	0	0	0	0	0
7	0	0	0	0	0	0	0
7	0	0	0	0	0	0	0
7	0	0	0	0	0	0	0
7	0	0	0	0	0	0	0
7	0	0	0	0	0	0	0
7	0	0	0	0	0	0	0
7	0	0	0	0	0	0	0
7	0	0	0	0	0	0	0
7	0	0	0	0	0	0	0
7	0	0	0	0	0	0	0
7	0	0	0	0	0	0	0
7	0	0	0	0	0	0	0
7	0	0	0	0	0	0	0
7	0	0	0	0	0	0	0
7	0	0	0	0	0	0	0
7	0	0	0	0	0	0	0
7	0	0	0	0	0	0	0
7	0	0	0	0	0	0	0
7	0	0	0	0	0	0	0
7	0	0	0	0	0	0	0
7	0	0	0	0	0	0	0
7	0	0	0	0	0	0	0
7	0	0	0	0	0	0	0
7	0	0	0	0	0	0	0
7	0	0	0	0	0	0	0
7	0	0	0	0	0	0	0
7	0	0	0	0	0	0	0
7	0	0	0	0	0	0	0
7	0	0	0	0	0	0	0
7	0	0	0	0	0	0	0
7	0	0	0	0	0	0	0
7	0	0	0	0	0	0	0
7	0	0	0	0	0	0	0
7	0	0	0	0	0	0	0
7	0	0	0	0	0	0	0
7	0	0	0	0	0	0	0
7	0	0	0	0	0	0	0
7	0	0	0	0	0	0	0
7	0	0	0	0	0	0	0
7	0	0	0	0	0	0	0
7	0	0	0	0	0	0	0
7	0	0	0	0	0	0	0
7	0	0	0	0	0	0	0
7	0	0	0	0	0	0	0
7	0	0	0	0	0	0	0
7	0	0	0	0	0	0	0
7	0	0	0	0	0	0	0
7	0	0	0	0	0	0	0
7	0	0	0	0	0	0	0
7	0	0	0	0	0	0	0
7	0	0	0	0	0	0	0
7	0	0	0	0	0	0	0
7	0	0	0	0	0	0	0
7	0	0	0	0	0	0	0
7	0	0	0	0	0	0	0
7	0	0	0	0	0	0	0
7	0	0	0	0	0	0	0
7	0	0	0	0	0	0	0
7	0	0	0	0	0	0	0
7	0	0	0	0	0	0	0
7	0	0	0	0	0	0	0
7	0	0	0	0	0	0	0
7	0	0	0	0	0	0	0
7	0	0	0	0	0	0	0
7	0	0	0	0	0	0	0
7	0	0	0	0	0	0	0
7	0	0	0	0	0	0	0
7	0	0	0	0	0	0	0
7	0	0	0	0	0	0	0
7	0	0	0	0	0	0	0
7	0	0	0	0	0	0	0
7	0	0	0	0	0	0	0
7	0	0	0	0	0	0	0
7	0	0	0	0	0	0	0
7	0	0	0	0	0	0	0
7	0	0	0	0	0	0	0
7	0	0	0	0	0	0	0
7	0	0	0	0	0	0	0
7	0	0	0	0	0	0	0
7	0	0	0	0	0	0	0
7	0	0	0	0	0	0	0
7	0	0	0	0	0	0	0
7	0	0	0	0	0	0	0
7	0	0	0	0	0	0	0
7	0	0	0	0	0	0	0
7	0	0	0	0	0	0	0
7	0	0	0	0	0	0	0
7	0	0	0	0	0	0	0
7	0	0	0	0	0	0	0
7	0	0	0	0	0	0	0
7	0	0	0	0	0	0	0
7	0	0	0	0	0	0	0
7	0	0	0	0	0	0	0
7	0	0	0	0	0	0	0
7	0	0	0	0	0	0	0
7	0	0	0	0	0	0	0
7	0	0	0	0	0	0	0
7	0	0	0	0	0	0	0
7	0	0	0	0	0	0	0
7	0	0	0	0	0	0	0
7	0	0	0	0	0	0	0
7	0	0	0	0	0	0	0
7	0	0	0	0	0	0	0
7	0	0	0	0	0	0	0
7	0	0	0	0	0	0	0
7	0	0	0	0	0	0	0
7	0	0	0	0	0	0	0
7	0	0	0	0	0	0	0
7	0	0	0	0	0	0	0
7	0	0	0	0	0	0	0
7	0	0	0	0	0	0	0
7	0	0	0	0	0	0	0
7	0	0	0	0	0	0	0
7	0	0	0	0	0	0	0
7	0	0	0	0	0	0	0
7	0	0	0	0	0	0	0
7	0	0	0	0	0	0	0
7	0	0	0	0	0	0	0
7	0	0	0	0	0	0	0
7	0	0	0	0	0	0	0
7	0	0	0	0	0	0	0
7	0	0	0	0	0	0	0
7	0	0	0	0	0	0	0
7	0	0	0	0	0	0	0
7	0	0	0	0	0	0	0
7	0	0	0	0	0	0	0
7	0	0	0	0	0	0	0
7	0	0	0	0	0	0	0
7	0	0	0	0	0	0	0
7	0	0	0	0	0	0	0
7	0	0	0	0	0	0	0
7	0	0	0	0	0	0	0
7	0	0	0	0	0	0	0
7	0	0	0	0	0	0	0
7	0	0	0	0	0	0	0
7	0	0	0	0	0	0	0
7	0	0	0	0	0	0	0
7	0	0	0	0	0	0	0
7	0	0	0	0	0	0	0
7	0	0	0	0	0	0	0
7	0	0	0	0	0	0	0
7	0	0	0	0	0	0	0
7	0	0	0	0	0	0	0
7	0	0	0	0	0	0	0
7	0	0	0	0	0	0	0
7	0	0	0	0	0	0	0
7	0	0	0	0	0	0	0
7	0	0	0	0	0	0	0
7	0	0	0	0	0	0	0
7	0	0	0	0	0	0	0
7	0	0	0	0	0	0	0
7	0	0	0	0	0	0	0
7	0	0	0	0	0	0	0
7	0	0	0	0	0	0	0
7	0	0	0	0	0	0	0
7	0	0	0	0	0	0	0
7	0	0	0	0	0	0	0
7	0	0	0	0	0	0	0
7	0	0	0	0	0	0	0
7	0	0	0	0	0	0	0
7	0	0	0	0	0	0	0
7	0	0	0	0	0	0	0
7	0	0	0	0	0	0	0
7	0	0	0	0	0	0	0
7	0	0	0	0	0	0	0
7	0	0	0	0	0	0	0
7	0	0	0	0	0	0	0
7	0	0	0	0	0	0	0
7	0	0	0	0	0	0	0
7	0	0	0	0	0	0	0
7	0	0	0	0	0	0	0
7	0	0	0	0	0	0	0
7	0	0	0	0	0	0	0
7	0	0	0	0	0	0	0
7	0	0	0	0	0	0	0
7	0	0	0	0	0	0	0
7	0	0	0	0	0	0	0
7	0	0	0	0	0	0	0
7	0	0	0	0	0	0	0
7	0	0	0	0	0	0	0
7	0	0	0	0	0	0	0
7	0	0	0	0	0	0	0
7	0	0	0	0	0	0	0
7	0	0	0	0	0	0	0
7	0	0	0	0	0	0	0
7	0	0	0	0	0	0	0
7	0	0	0	0	0	0	0
7	0	0	0	0	0	0	0
7	0	0	0	0	0	0	0
7	0	0	0	0	0	0	0
7	0	0	0	0	0	0	0
7	0	0	0	0	0	0	0
7	0	0	0	0	0	0	0
7	0	0	0	0	0	0	0
7	0	0	0	0	0	0	0
7	0	0	0	0	0	0	0
7	0	0	0	0	0	0	0
7	0	0	0	0	0	0	0
7	0	0	0	0	0	0	0
7	0	0	0	0	0	0	0
7	0	0	0	0	0	0	0
7	0	0	0	0	0	0	0
7	0	0	0	0	0	0	0
7	0	0	0	0	0	0	0
7	0	0	0	0	0	0	0
7	0	0	0	0	0	0	0
7	0	0	0	0	0	0	0
7	0	0	0	0	0	0	0
7	0	0	0	0	0	0	0
7	0	0	0	0	0	0	0
7	0	0	0	0	0	0	0
7	0	0	0	0	0	0	0
7	0	0	0	0	0	0	0
7	0	0	0	0	0	0	0
7	0	0	0	0	0	0	0
7	0	0	0	0	0	0	0
7	0	0	0	0	0	0	0
7	0	0	0	0	0	0	0
7	0	0	0	0	0	0	0
7	0	0	0	0	0	0	0
7	0	0	0	0	0	0	0
7	0	0	0	0	0	0	0
7	0	0	0	0	0	0	0
7	0	0	0	0	0	0	0
7	0	0	0	0	0	0	0
7	0	0	0	0	0	0	0
7	0	0	0	0	0	0	0
7	0	0	0	0	0	0	0
7	0	0	0	0	0	0	0
7	0	0	0	0	0	0	0
7	0	0	0	0	0	0	0
7	0	0	0	0	0	0	0
7	0	0	0	0	0	0	0
7	0	0	0	0	0	0	0
7	0	0	0	0	0	0	0
7	0	0	0	0	0	0	0
7	0	0	0	0	0	0	0
7	0	0	0	0	0	0	0
7	0	0	0	0	0	0	0
7	0	0	0	0	0	0	0
7	0	0	0	0	0	0	0
7	0	0	0	0	0	0	0
7	0	0	0	0	0	0	0
7	0	0	0	0	0	0	0
7	0	0	0	0	0	0	0
7	0	0	0	0	0	0	0
7	0	0	0	0	0	0	0
7	0	0	0	0	0	0	0
7	0	0	0	0	0	0	0
7	0	0	0	0	0	0	0
7	0	0	0	0	0	0	0
7	0	0	0	0	0	0	0
7	0	0	0	0	0	0	0
7	0	0	0	0	0	0	0
7	0	0	0	0	0	0	0
7	0	0	0	0	0	0	0
7	0	0	0	0	0	0	0
7	0	0	0	0	0	0	0
7	0	0	0	0	0	0	0
7	0	0	0	0	0	0	0
7	0	0	0	0	0	0	0
7	0	0	0	0	0	0	0
7	0	0	0	0	0	0	0
7	0	0	0	0	0	0	0
7	0	0	0	0	0	0	0
7	0	0	0	0	0	0	0
7	0	0	0	0	0	0	0
7	0	0	0	0	0	0	0
7	0	0	0	0	0	0	0
7	0	0	0	0	0	0	0
7	0	0	0	0	0	0	0
7	0	0	0	0	0	0	0
7	0	0	0	0	0	0	0
7	0	0	0	0	0	0	0
7	0	0	0	0	0	0	0
7	0	0	0	0	0	0	0
7	0	0	0	0	0	0	0
7	0	0	0	0	0	0	0
7	0	0	0	0	0	0	0
7	0	0	0	0	0	0	0
7	0	0	0	0	0	0	0
7	0	0	0	0	0	0	0
7	0	0	0	0	0	0	0
7	0	0	0	0	0	0	0
7	0	0	0	0	0	0	0
7	0	0	0	0	0	0	0
7	0	0	0	0	0	0	0
7	0	0	0	0	0	0	0
7	0	0	0	0	0	0	0
7	0	0	0	0	0	0	0
7	0	0	0	0	0	0	0
7	0	0	0	0	0	0	0
7	0	0	0	0	0	0	0
7	0	0	0	0	0	0	0
7	0	0	0	0	0	0	0
7	0	0	0	0	0	0	0
7	0	0	0	0	0	0	0
7	0	0	0	0	0	0	0
7	0	0	0	0	0	0	0
7	0	0	0	0	0	0	0
7	0	0	0	0	0	0	0
7	0	0	0	0	0	0	0
7	0	0	0	0	0	0	0
7	0	0	0	0	0	0	0
7	0	0	0	0	0	0	0
7	0	0	0	0	0	0	0
7	0	0	0	0	0	0	0
7	0	0	0	0	0	0	0
7	0	0	0	0	0	0	0
7	0	0	0	0	0	0	0
7	0	0	0	0	0	0	0
7	0	0	0	0	0	0	0
7	0	0	0	0	0	0	0
7	0	0	0	0	0	0	0
7	0	0	0	0	0	0	0
7	0	0	0	0	0	0	0
7	0	0	0	0	0	0	0
7	0	0	0	0	0	0	0
7	0	0	0	0	0	0	0
7	0	0	0	0	0	0	0
7	0	0	0	0	0	0	0
7	0	0	0	0	0	0	0
7	0	0	0	0	0	0	0
7	0	0	0	0	0	0	0
7	0	0	0	0	0	0	0
7	0	0	0	0	0	0	0
7	0	0	0	0	0	0	0
7	0	0	0	0	0	0	0
7	0	0	0	0	0	0	0
7	0	0	0	0	0	0	0
7	0	0	0	0	0	0	0
7	0	0	0	0	0	0	0
7	0	0	0	0	0	0	0
7	0	0	0	0	0	0	0
7	0	0	0	0	0	0	0
7	0	0	0	0	0	0	0
7	0	0	0	0	0	0	0
7	0	0	0	0	0	0	0
7	0	0	0	0	0	0	0
7	0	0	0	0	0	0	0
7	0	0	0	0	0	0	0
7	0	0	0	0	0	0	0
7	0	0	0	0	0	0	0
7	0	0	0	0	0	0	0
7	0	0	0	0	0	0	0
7	0	0	0	0	0	0	0
7	0	0	0	0	0	0	0
7	0	0	0	0	0	0	0
7	0	0	0	0	0	0	0
7	0	0	0	0	0	0	0
7	0	0	0	0	0	0	0
7	0	0	0	0	0	0	0
7	0	0	0	0	0	0	0
7	0	0	0	0	0	0	0
7	0	0	0	0	0	0	0
7	0	0	0	0	0	0	0
7	0	0	0	0	0	0	0
7	0	0	0	0	0	0	0
7	0	0	0	0	0	0	0
7	0	0	0	0	0	0	0
7	0	0	0	0	0	0	0
7	0	0	0	0	0	0	0
7	0	0	0	0	0	0	0
7	0	0	0	0	0	0	0
7	0	0	0	0	0	0	0
7	0	0	0	0	0	0	0
7	0	0	0	0	0	0	0
7	0	0	0	0	0	0	0
7	0	0	0	0	0	0	0
7	0	0	0	0	0	0	0
7	0	0	0	0	0	0	0
7	0	0	0	0	0	0	0
7	0	0	0	0	0	0	0
7	0	0	0	0	0	0	0
7	0	0	0	0	0	0	0
7	0	0	0	0	0	0	0
7	0	0	0	0	0	0	0
7	0	0	0	0	0	0	0
7	0	0	0	0	0	0	0
7	0	0	0	0	0	0	0
7	0	0	0	0	0	0	0
7	0	0	0	0	0	0	0
7	0	0	0	0	0	0	0
7	0	0	0	0	0	0	0
7	0	0	0	0	0	0	0
7	0	0	0	0	0	0	0
7	0	0	0	0	0	0	0
7	0	0	0	0	0	0	0
7	0	0	0	0	0	0	0
7	0	0	0	0	0	0	0
7	0	0	0	0	0	0	0
7	0	0	0	0	0	0	0
7	0	0	0	0	0	0	0
7	0	0	0	0	0	0	0
7	0	0	0	0	0	0	0
7	0	0	0	0	0	0	0
7	0	0	0	0	0	0	0
7	0	0	0	0	0	0	0
7	0	0	0	0	0	0	0
7	0	0	0	0	0	0	0
7	0	0	0	0	0	0	0
7	0	0	0	0	0	0	0
7	0	0	0	0	0	0	0
7	0	0	0	0	0	0	0
7	0	0	0	0	0	0	0
7	0	0	0	0	0	0	0
7	0	0	0	0	0	0	0
7	0	0	0	0	0	0	0
7	0	0	0	0	0	0	0
7	0	0	0	0	0	0	0
7	0	0	0	0	0	0	0
7	0	0	0	0	0	0	0
7	0	0	0	0	0	0	0
7	0	0	0	0	0	0	0
7	0	0	0	0	0	0	0
7	0	0	0	0	0	0	0
7	0	0	0	0	0	0	0
7	0	0	0	0	0	0	0
7	0	0	0	0	0	0	0
7	1.52590218966964e-05	0	3.05180437933928e-05	0	0	0	0
7	0	0	1.52590218966964e-05	0	0	0	0
7	0.000106813153276875	1.52590218966964e-05	0.000198367284657053	4.57770656900893e-05	6.10360875867857e-05	0	0
7	0.000335698481727321	0	0.000518806744487678	3.05180437933928e-05	4.57770656900893e-05	0	0
7	0.000167849240863661	0	0.000244144350347143	1.52590218966964e-05	1.52590218966964e-05	0	0
7	0	0	0	0	0	0	0
7	0	0	0	0	0	0	0
7	0	0	0	0	0	0	0
7	0	0	0	0	0	0	0
7	0	0	0	0	0	0	0
7	0	0	0	0	0	0	0
7	0	0	0	0	0	0	0
7	0	0	0	0	0	0	0
7	0	0	0	0	0	0	0
7	0	0	0	0	0	0	0
7	0	0	0	0	0	0	0
7	0	0	0	0	0	0	0
7	0	0	0	0	0	0	0
7	0	0	0	0	0	0	0
7	0	0	0	0	0	0	0
7	0	0	0	0	0	0	0
7	0	0	0	0	0	0	0
7	0	0	0	0	0	0	0
7	0	0	0	0	0	0	0
7	0	0	0	0	0	0	0
7	0	0	0	0	0	0	0
7	0	0	0	0	0	0	0
7	0	0	0	0	0	0	0
7	0	0	0	0	0	0	0
7	0	0	0	0	0	0	0
7	0	0	0	0	0	0	0
7	0	0	0	0	0	0	0
7	0	0	0	0	0	0	0
7	0	0	0	0	0	0	0
7	0	0	0	0	0	0	0
7	0	0	0	0	0	0	0
7	0	0	0	0	0	0	0
7	0	0	0	0	0	0	0
7	0	0	0	0	0	0	0
7	0	0	0	0	0	0	0
7	0	0	0	0	0	0	0
7	0	0	0	0	0	0	0
7	0	0	0	0	0	0	0
7	0	0	0	0	0	0	0
7	0	0	0	0	0	0	0
7	0	0	0	0	0	0	0
7	0	0	0	0	0	0	0
7	0	0	0	0	0	0	0
7	0	0	0	0	0	0	0
7	0	0	0	0	0	0	0
7	0	0	0	0	0	0	0
7	0	0	0	0	0	0	0
7	0	0	0	0	0	0	0
7	0	0	0	0	0	0	0
7	0	0	0	0	0	0	0
7	0	0	0	0	0	0	0
7	0	0	0	0	0	0	0
7	0	0	0	0	0	0	0
7	0	0	0	0	0	0	0
7	0	0	0.000106813153276875	0	0	0	0
7	0	0	0.000732433051041428	1.52590218966964e-05	1.52590218966964e-05	0	0
7	0	0	0.000778210116731518	6.10360875867857e-05	6.10360875867857e-05	0	0
7	7.62951094834821e-05	9.15541313801785e-05	0.000732433051041428	0.000305180437933928	0.000366216525520714	0	0
7	0.000106813153276875	0	0.00021362630655375	0	0	0	0
7	0.000106813153276875	0	0	4.57770656900893e-05	4.57770656900893e-05	0	0
7	0.000656137941557946	0.000656137941557946	0	0.000503547722590982	0.00119020370794232	0	0
7	0	0	0	0	0	0	0
7	0	0	0	0	0	0	0
7	0	0	0	0	0	0	0
7	0.00173952849622339	0.00135805294880598	0.00141908903639277	0.00100709544518196	0.00192263675898375	0	0
7	0.00080872816052491	0.000732433051041428	0.00103761348897536	0.000473029678797589	0.000976577401388571	0	0
7	0.000335698481727321	0.000244144350347143	0.00106813153276875	0.000305180437933928	0.000442511635004196	0	0
7	1.52590218966964e-05	0	0.000335698481727321	0	0	0	0
7	0	0	0	0	0	0	0
7	1.52590218966964e-05	0	1.52590218966964e-05	0	0	0	0
7	0	0	0	0	0	0	0
7	1.52590218966964e-05	0	0.000137331197070268	0	0	0	0
7	0.000122072175173571	0	0.000564583810177768	0	0	0	0
7	0.000152590218966964	0	0.00064087891966125	0	0	0	0
7	6.10360875867857e-05	0	0.000228885328450446	0	0	0	0
7	0	0	0	0	0	0	0
7	0	0	0	0	0	0	0
7	0	0	0	0	0	0	0
7	0	0	0	0	0	0	0
7	0	0	0	0	0	0	0
7	0	0	0	0	0	0	0
7	0	0	0	0	0	0	0
7	0	0	0	0	0	0	0
7	0	0	0	0	0	0	0
7	0	0	0	0	0	0	0
7	0	0	0	0	0	0	0
7	0	0	0	0	0	0	0
7	0	0	0	0	0	0	0
7	0	0	0	0	0	0	0
7	0	0	0	0	0	0	0
7	0	0	0	0	0	0	0
7	0	0	0	0	0	0	0
7	0	0	0	0	0	0	0
7	0	0	0	0	0	0	0
7	0	0	0	0	0	0	0
7	0	0	0	0	0	0	0
7	0	0	0	0	0	0	0
7	0	0	0	0	0	0	0
7	0	0	0	0	0	0	0
7	0	0	0	0	0	0	0
7	0	0	0	0	0	0	0
7	0	0	0	0	0	0	0
7	0	0	0	0	0	0	0
7	0	0	0	0	0	0	0
7	0	0	0	0	0	0	0
7	0	0	0	0	0	0	0
7	0	0	0	0	0	0	0
7	0	0	0	0	0	0	0
7	0	0	0	0	0	0	0
7	0	0	0	0	0	0	0
7	0	0	0	0	0	0	0
7	0	0	0	0	0	0	0
7	0	0	0	0	0	0	0
7	0	0	0	0	0	0	0
7	0	0	0	0	0	0	0
7	0	0	0	0	0	0	0
7	0	0	0	0	0	0	0
7	0	0	0.000122072175173571	0	0	0	0
7	0	0	0	0	0	0	0
7	0	0	0	0	0	0	0
7	0	0	0	0	0	0	0
7	0	0	0	0	0	0	0
7	0	0	0	0	0	0	0
7	0	0	0	0	0	0	0
7	0	0	0	0	0	0	0
7	0	0	0.00180056458381018	0	0	0	0
7	0	0	0.0331883726253147	0	0	0	0
7	0	0	0.00805676356145571	0	0	0	0
7	0	0	0	0	0	0	0
7	0	0	0	0	0	0	0
7	0	0	0	0	0	0	0
7	0.000335698481727321	6.10360875867857e-05	0	0.000122072175173571	0.000152590218966964	0	0
7	0.000457770656900893	6.10360875867857e-05	0.00177004654001678	0.000320439459830625	0.000366216525520714	0	0
7	0	0	0.000350957503624018	6.10360875867857e-05	4.57770656900893e-05	0	0
7	0	0	0.000137331197070268	0.000137331197070268	0.000152590218966964	0	0
7	0	0	0	0	0	0	0
7	0	0	0	0	0	0	0
7	0	0	0	0	0	0	0
7	0	0	0	0	0	0	0
7	0.000152590218966964	0	0.000457770656900893	0	0	0	0
7	0.000244144350347143	0	0.000610360875867857	1.52590218966964e-05	1.52590218966964e-05	0	0
7	0.000381475547417411	0	0.000991836423285267	0	0	0	0
7	0.000198367284657053	0	0.000564583810177768	0	0	0	0
7	6.10360875867857e-05	0	0.000152590218966964	0	0	0	0
7	0	0	0	0	0	0	0
7	0	0	0.000137331197070268	0	0	0	0
7	0	0	1.52590218966964e-05	0	0	0	0
7	0	0	0	0	0	0	0
7	0	0	0	0	0	0	0
7	0	0	0	0	0	0	0
7	0	0	0	0	0	0	0
7	0	0	0	0	0	0	0
7	0	0	0	0	0	0	0
7	0	0	0	0	0	0	0
7	0	0	0	0	0	0	0
7	0	0	0	0	0	0	0
7	0	0	0	0	0	0	0
7	0	0	0	0	0	0	0
7	0	0	0	0	0	0	0
7	0	0	0	0	0	0	0
7	0	0	0	0	0	0	0
7	0	0	0	0	0	0	0
7	0	0	0	0	0	0	0
7	0	0	0	0	0	0	0
7	0	0	0	0	0	0	0
7	0	0	0	0	0	0	0
7	0	0	0	0	0	0	0
7	0	0	0	0	0	0	0
7	0	0	0	0	0	0	0
7	0	0	0	0	0	0	0
7	0	0	0	0	0	0	0
7	0	0	0	0	0	0	0
7	0	0	1.52590218966964e-05	0	0	0	0
7	0	0	6.10360875867857e-05	0	0	0	0
7	0	0	0	0	0	0	0
7	0	0	0.000152590218966964	0.000137331197070268	0.000106813153276875	0	0
7	0	0	0	0	0	0	0
7	0	0	0	0	0	0	0
7	0	0	0	0	0	0	0
7	0	0	0	0	0	0	0
7	0	1.52590218966964e-05	0	1.52590218966964e-05	4.57770656900893e-05	0	0
7	0	0	0	0	0	0	0
7	0.000457770656900893	4.57770656900893e-05	0.0269626916914626	4.57770656900893e-05	7.62951094834821e-05	0	0
7	0.00273136491950866	0.000625619897764553	0.156984817273213	0.000839246204318303	0.00134279392690929	0	0
7	0	0	0.118394750896468	0	0	0	0
7	0	0	0.0937361715114061	0.0270237277790494	0.0168154421301595	0	0
7	0.0236972610055695	0	0.0996261539635309	0	0	0	0
7	0.09916838330663	0.0706034943160143	0.194934004730297	0.164034485389487	0.211215381094072	1	0
7	0.162615396353094	0.096559090562295	0.148271915770199	0.111772335393301	0.260379949645228	1	0
7	0.224414435034714	0.208026245517662	0.163439383535515	0.189440756847486	0.428671702143893	1	0
7	0.233981841763943	0.255985351338979	0.221545738918135	0.199618524452583	0.391760128175784	1	0
7	0.16559090562295	0.172396429388876	0.158953231097887	0.192751964599069	0.329076066224155	1	0
7	0.0812542915999084	0.0394445716029602	0.0605935759517815	0.012314030670634	0.0425116350041962	1	0
7	0.048355840390631	0.0306401159685664	0.0935683222705425	0.028351262684062	0.0466010528725109	0	0
7	0.00433356221866178	0	0.0901808194094759	0.0171206225680934	0.0138094148165103	0	0
7	0	0	0.0180819409475853	0	0	0	0
7	0	0	0	0	0	0	0
7	0	0	0	0	0	0	0
7	0	0	0	0	0	0	0
7	0	0	0.016235599298085	0.00268558785381857	0.00379949645227741	0	0
7	0.00392156862745098	0.000854505226215	0.0410009918364233	0.000732433051041428	0.00140383001449607	0	0
7	0.00331120775158312	0.000671396963454643	0.0283207446402686	0.000930800335698482	0.00138857099259937	0	0
7	0.000259403372243839	0.000122072175173571	0.00688181887541009	0.00080872816052491	0.00105287251087205	0	0
7	0	1.52590218966964e-05	0	9.15541313801785e-05	0.000106813153276875	0	0
7	0	0	0	0	0	0	0
7	0	0	0	0	0	0	0
7	0	0	0	1.52590218966964e-05	1.52590218966964e-05	0	0
7	0	0	0	0	0	0	0
7	0	0	0	0	0	0	0
7	0	0	0	0	0	0	0
7	1.52590218966964e-05	0	0	0	0	0	0
7	3.05180437933928e-05	0	0.000411993591210803	0.000289921416037232	0.00021362630655375	0	0
7	0	0	6.10360875867857e-05	0	0	0	0
7	0	0	0	0	0	0	0
7	0	0	0	0	0	0	0
7	0	0	0	0	0	0	0
7	0	0	0	0	0	0	0
7	0	0	0	0	0	0	0
7	0	0	0	0	0	0	0
7	0	0	0	0	0	0	0
7	0	0	0	0	0	0	0
7	0	0	0	0	0	0	0
7	0	0	0	0	0	0	0
7	0	0	0	0	0	0	0
7	0	0	0	0	0	0	0
7	0	0	0	0	0	0	0
7	0	0	0	0	0	0	0
7	0	0	0	0	0	0	0
7	0	0	0	0	0	0	0
7	0	0	0	0	0	0	0
7	0	0	0	0	0	0	0
7	0	0	0	0	0	0	0
7	0	0	0	0	0	0	0
7	0	0	1.52590218966964e-05	0	0	0	0
7	4.57770656900893e-05	0	0.00021362630655375	0	0	0	0
7	0.000106813153276875	1.52590218966964e-05	0.000411993591210803	0	1.52590218966964e-05	0	0
7	0.000122072175173571	0	4.57770656900893e-05	0	0	0	0
7	0	0	0	0	0	0	0
7	0	0	0	0	0	0	0
7	0	0	0	0	0	0	0
7	0	0	0	0	0	0	0
7	0.00926222629129473	0.000915541313801785	0.0691081101701381	0.00303654535744259	0.00361638818951705	0	0
7	0.0249179827573053	0.0137941557946136	0.104768444342718	0.0449835965514611	0.0500038147554742	0	0
7	0.0211642633707179	0.00964370183871214	0.0648508430609598	0.0307316700999466	0.0340581368734264	0	0
7	0.00616464484626535	0	0.016388189517052	0	0	0	0
7	0.000762951094834821	0.00119020370794232	0.0106355382619974	0.00144960708018616	0.0021210040436408	0	0
7	0.00650034332799268	0.00344853894865339	0.0175631342030976	0.000747692072938125	0.000946059357595178	0	0
7	0	0	0.230792706187533	0.218158236057069	0.222156099794003	0	0
7	0.016433966582742	0.0126802471961547	0.37076371404593	0.286762798504616	0.252826733806363	0	0
7	0.113267719539178	0.0330205233844511	0.371557183184558	0.373632410162509	0.495628290226596	0	0
7	0.219882505531395	0.133882658121614	0.183764400701915	0.13528648813611	0.333974212252995	1	0
7	0.342473487449454	0.318135347524224	0.18457312886244	0.144808117799649	0.584420538643473	1	0
7	0.409704737926299	0.437888151369497	0.153582055390249	0.0811322194247349	0.621774624246586	1	0
7	0.501747158007172	0.623773556115053	0.185320820935378	0.145906767376211	0.848462653543908	1	0
7	0.509346150911727	0.609262226291295	0.245609216449226	0.175524528877699	0.855939574273289	1	0
7	0.475303273060197	0.538841840238041	0.286991683833066	0.17796597238117	0.816205081254292	1	0
7	0.37256427862974	0.388235294117647	0.169802395666438	0.18619058518349	0.522880903334096	1	0
7	0.297383077744717	0.303425650415808	0.27870603494316	0.318745708400092	0.510093842984665	1	0
7	0.206240939955749	0.204394598306249	0.370000762951095	0.358602273594263	0.518501564049744	1	0
7	0.122987716487373	0.114198519874876	0.221057450217441	0.201007095445182	0.298863202868696	1	0
7	0.089570458533608	0.0760662241550317	0.120088502327001	0.113206683451591	0.149996185244526	1	0
7	0.0452735179674983	0.0217288471808957	0.084443427176318	0.0538796063172351	0.102845807583734	0	0
7	0.0144350347142748	0	0.0307011520561532	0.0272220950637064	0.00144960708018616	0	0
7	0.0211184863050278	0	0.0746776531624323	0	0	0	0
7	0.0433356221866178	0	0.158831158922713	0	0	0	0
7	0.0399023422598611	0	0.127779049362936	0	0	0	0
7	0.0106660563057908	0	0.0365758754863813	0	0	0	0
7	0.000839246204318303	0	0.00616464484626535	0	0	0	0
7	0.0401770046540017	0.000396734569314107	0.0961318379491875	0	0	0	0
7	0.0343938353551537	0.000183108262760357	0.0879682612344549	0	0	0	0
7	0.0198367284657053	0.000122072175173571	0.053177691309987	0.00119020370794232	0.00109864957656214	0	0
7	0.00961318379491875	3.05180437933928e-05	0.0215304798962387	6.10360875867857e-05	7.62951094834821e-05	0	0
7	0	0	0	0	0	0	0
7	9.15541313801785e-05	0	0.0332799267566949	0	0	0	0
7	0	0	0	0	0	0	0
7	0	0	0	0	0	0	0
7	0	0	0	0	0	0	0
7	1.52590218966964e-05	0	0.000259403372243839	0.000122072175173571	0.000106813153276875	0	0
7	0	0	0	0	0	0	0
7	0	0	0	0	0	0	0
7	0	0	0	0	0	0	0
7	0	0	0	0	0	0	0
7	0	0	0	0	0	0	0
7	0	0	0	0	0	0	0
7	0	0	0	0	0	0	0
7	0	0	0	0	0	0	0
7	0	0	0	0	0	0	0
7	0	0	0	0	0	0	0
7	0	0	0	0	0	0	0
7	0	0	0	0	0	0	0
7	0	0	0	0	0	0	0
7	0	0	0	0	0	0	0
7	0	0	0	0	0	0	0
7	0	0	0	0	0	0	0
7	0	0	0	0	0	0	0
7	7.62951094834821e-05	0	0.000122072175173571	0	0	0	0
7	0.000274662394140536	0	0.000534065766384375	0	0	0	0
7	0.000137331197070268	0	0	0	0	0	0
7	0	0	0	0	0	0	0
7	0	0	0	0	0	0	0
7	0	0	0	0	0	0	0
7	0.0200198367284657	0.000152590218966964	0.0585641260395209	0.0046692607003891	0.00456244754711223	0	0
7	0.0647592889295796	0.000442511635004196	0.154726482032502	0.00180056458381018	0.00210574502174411	0	0
7	0.0745555809872587	0.000381475547417411	0.110536354619669	0.00134279392690929	0.00108339055466545	0	0
7	0.0663309681849393	0.00538643472953384	0.0958571755550469	0.00842298008697642	0.00973525597009232	0	0
7	0.097962920576791	0.0422980086976425	0.182314793621729	0.0989089799343862	0.11306935225452	1	0
7	0.150102998397803	0.105500877393759	0.293110551613642	0.311711299305715	0.348928053711757	1	0
7	0.152040894178683	0.090074006256199	0.274082551308461	0.273960479133288	0.335439078355077	1	0
7	0.134081025406271	0.0781719691767758	0.270634012359808	0.284138246738384	0.342427710383764	1	0
7	0.156939040207523	0.131670099946593	0.215503166247044	0.16078431372549	0.27537956816968	1	0
7	0.156237125200275	0.1436484321355	0.218295567254139	0.199023422598611	0.339406424048219	1	0
7	0.247196154726482	0.245456626230259	0.249179827573053	0.24965285725185	0.479163805600061	1	0
7	0.35020981155108	0.357579919127184	0.229358358129244	0.237094682230869	0.686442359044785	1	0
7	0.388830395971618	0.371953917753872	0.159334706645304	0.112855725947967	0.606271457999542	1	0
7	0.467200732433051	0.489585717555505	0.123918516823072	0.0785687037460899	0.653742275120165	1	0
7	0.575997558556496	0.62212558175021	0.195345998321508	0.224490730144198	0.858701457236591	1	0
7	0.626703288319219	0.69066910811017	0.156191348134585	0.159380483710994	0.854718852521553	1	0
7	0.660379949645228	0.727290760662242	0.133409628442817	0.121599145494774	0.850308995193408	1	0
7	0.69935149156939	0.735957885099565	0.160280766002899	0.157656214236667	0.820904859998474	1	0
7	0.723826962691691	0.719752803845274	0.200396734569314	0.17436484321355	0.828458075837339	1	0
7	0.683497367818723	0.682413977264057	0.271900511177234	0.229922941939422	0.836102845807584	1	0
7	0.635629816128786	0.682612344548714	0.344670786602579	0.256839856565194	0.834775310902571	1	0
7	0.57616540779736	0.67519645990692	0.387212939650568	0.29723048752575	0.841031509880217	1	0
7	0.483192187380789	0.530601968413825	0.42212558175021	0.358663309681849	0.870725566491188	1	0
7	0.369573510337987	0.375066758220798	0.437521934843977	0.347508964675364	0.869382772564279	1	0
7	0.278644998855573	0.267460135805295	0.403585870145724	0.417730983443961	0.79343862058442	1	0
7	0.223422598611429	0.16424811169604	0.356542305638209	0.317509727626459	0.611993591210803	1	0
7	0.193453879606317	0.118394750896468	0.315938048371099	0.239993896391241	0.504982070649271	1	0
7	0.177584496833753	0.0998855573357748	0.294697489890898	0.306782635233082	0.385381857022965	1	0
7	0.139635309376669	0.0472266727702754	0.166353856717784	0.0456855115587091	0.0782330052643626	1	0
7	0.108674753948272	0.0255741206988632	0.113496604867628	0.0348363469901579	0.054184786755169	0	0
7	0.0845654993514916	0.00436408026245518	0.0940108339055467	0.0105287251087205	0.0163729304951553	0	0
7	0.0841077286945907	0.00160219729915312	0.223056382085908	0.127779049362936	0.10914778362707	0	0
7	0.068558785381857	0.000411993591210803	0.207751583123522	0.046646829938201	0.0396276798657206	0	0
7	0.0699626153963531	0	0.187533379110399	0	0	0	0
7	0.066147859922179	0	0.162188143739986	0	0	0	0
7	0.0105287251087205	0.00332646677347982	0.0686045624475471	0.0415808346684977	0.0454566262302586	0	0
7	0	3.05180437933928e-05	0.217151140611887	1.52590218966964e-05	3.05180437933928e-05	0	0
7	0.000473029678797589	0	0.0691081101701381	0	0	0	0
7	0	0	0.0145571068894484	0	0	0	0
7	0	0	0	0	0	0	0
7	0	0	0	0	0	0	0
7	0.000198367284657053	0	0.00123598077363241	9.15541313801785e-05	6.10360875867857e-05	0	0
7	6.10360875867857e-05	0	0.000442511635004196	0	0	0	0
7	0	0	0	0	0	0	0
7	0	0	0	0	0	0	0
7	0	0	0	0	0	0	0
7	0	0	0	0	0	0	0
7	0	0	0	0	0	0	0
7	0	0	0	0	0	0	0
7	0	0	0	0	0	0	0
7	0	0	0	0	0	0	0
7	0	0	0	0	0	0	0
7	0	0	0	0	0	0	0
7	0	0	0	0	0	0	0
7	0	0	0	0	0	0	0
7	1.52590218966964e-05	0	1.52590218966964e-05	0	0	0	0
7	0.000411993591210803	0	0.000473029678797589	0	0	0	0
7	0.000762951094834821	0	0.000885023270008392	0	0	0	0
7	0	0	0	0	0	0	0
7	0	0	0	0	0	0	0
7	0	0	0	0	0	0	0
7	4.57770656900893e-05	0	0	0	0	0	0
7	0.0139009689478904	0.00617990386816205	0.181795986877241	0.0151827267872129	0.0219729915312428	0	0
7	0.0432593270771344	0.00888075074387732	0.226794842450599	0.0376134889753567	0.0409552147707332	0	0
7	0.0891126878767071	0.0349279011215381	0.261997405966278	0.194354161898222	0.18988326848249	0	0
7	0.1145494773785	0.0431372549019608	0.247287708857862	0.205828946364538	0.197268635080491	1	0
7	0.108018616006714	0.0383154039826047	0.217257953765164	0.156008239871824	0.144640268558785	1	0
7	0.104890516517891	0.0485694666971847	0.233463035019455	0.164171816586557	0.160296025024796	1	0
7	0.142549782558938	0.132234683756771	0.344274052033265	0.340215152208743	0.39842832074464	1	0
7	0.181994354161898	0.187396047913329	0.477836270695048	0.617792019531548	0.739711604486152	1	0
7	0.22069123369192	0.15556572823682	0.509254596780346	0.522087434195468	0.70780498970016	1	0
7	0.271702143892576	0.190218966964218	0.595666437781338	0.578103303578241	0.890730144197757	1	0
7	0.359807736324102	0.356023498893721	0.414206149385824	0.402182040131228	0.865430685893034	1	0
7	0.434454871442741	0.375341420614939	0.300053406576638	0.256427862973983	0.678583962767987	1	0
7	0.552925917448692	0.47025253681239	0.295170519569696	0.275364309147784	0.790936140993362	1	0
7	0.658472571908141	0.619974059662776	0.265247577630274	0.303898680094606	0.846753643091478	1	0
7	0.676615548943313	0.693278400854505	0.166094453345541	0.185732814526589	0.85824368657969	1	0
7	0.707469291218433	0.761455710688945	0.122804608224613	0.128191042954147	0.858319981689174	1	0
7	0.743587396047913	0.752925917448692	0.164309147783627	0.14692912184329	0.850400549324788	1	0
7	0.76240177004654	0.747295338368811	0.183184557869841	0.133913176165408	0.892988479438468	1	0
7	0.763393606469825	0.756755931944762	0.160845349813077	0.121583886472877	0.860593575951782	1	0
7	0.78101777676051	0.747417410543984	0.146822308690013	0.129396505683986	0.856885633630884	1	0
7	0.795956359197375	0.768734264133669	0.139192797741665	0.146028839551385	0.874280918593118	1	0
7	0.764721141374838	0.767544060425727	0.166872663462272	0.163683527885863	0.873197528038453	1	0
7	0.730739299610895	0.744213015945678	0.19829098954757	0.18124666208896	0.852964065003433	1	0
7	0.738002594033722	0.751628900587472	0.199221789883268	0.162523842221714	0.855817502098115	1	0
7	0.719523918516823	0.768932631418326	0.226916914625772	0.211291676203555	0.891126878767071	1	0
7	0.588632028686961	0.616205081254292	0.224765392538338	0.187228198672465	0.898054474708171	1	0
7	0.465964751659419	0.566445410849165	0.199969481956207	0.156908522163729	0.880247196154726	1	0
7	0.434729533836881	0.509498741130693	0.251926451514458	0.233279926756695	0.86858930342565	1	0
7	0.412314030670634	0.472831311512932	0.357869840543221	0.308354314488441	0.825375753414206	1	0
7	0.376989394979782	0.432349126420996	0.45117875944152	0.45275043869688	0.775371938658732	1	0
7	0.310078583962768	0.33330281528954	0.459342336156252	0.462928206301976	0.719142442969406	1	0
7	0.232455939574273	0.23057907988098	0.508354314488441	0.504310673685817	0.652689402609293	1	0
7	0.135973144121462	0.112291142137789	0.415091172655833	0.403784237430381	0.461066605630579	1	0
7	0.0721751735713741	0.0254215304798962	0.427649347676814	0.433875028610666	0.399084458686198	0	0
7	0.0593575951781491	0.0182040131227588	0.361303120469978	0.279362172884718	0.260181582360571	0	0
7	0.0596169985503929	0.0143282215609979	0.261219195849546	0.135622186617838	0.137834744792859	0	0
7	0.0573434042877852	0.00155642023346304	0.222949568932631	0.0235141527428092	0.0241855497062638	0	0
7	0.0569619287403677	0.0110475318532082	0.356038757915618	0.320332646677348	0.289311055161364	0	0
7	0.0581673914702068	0.0134126802471962	0.378866254673075	0.326848249027237	0.271290150301366	0	0
7	0.0464484626535439	0.0101167315175097	0.382452124818799	0.258640421149004	0.204242008087282	0	0
7	0.0286869611657893	0.00354009308003357	0.349233234149691	0.206286717021439	0.158297093156329	0	0
7	0.013870450904097	7.62951094834821e-05	0.127763790341039	0.082887006942855	0.0702983138780804	0	0
7	0.00157167925535973	0	0.0132753490501259	0	0	0	0
7	0	0	0	0	0	0	0
7	0	0	0	0	0	0	0
7	0.000198367284657053	0	0.00115968566414893	0	0	0	0
7	0	0	3.05180437933928e-05	0	0	0	0
7	0	0	0	0	0	0	0
7	0	0	0	0	0	0	0
7	0	0	0	0	0	0	0
7	0	0	0	0	0	0	0
7	0	0	0	0	0	0	0
7	0	0	0	0	0	0	0
7	0	0	0	0	0	0	0
7	0	0	0	0	0	0	0
7	0	0	0	0	0	0	0
7	0.000320439459830625	0	0.000335698481727321	0	0	0	0
7	0.000122072175173571	0	9.15541313801785e-05	0	0	0	0
7	0	0	0	0	0	0	0
7	0	0	0	0	0	0	0
7	0	0	0.00560006103608759	0.00357061112382696	0.00370794232089723	0	0
7	0.0184786755168994	0	0.022415503166247	0	0	0	0
7	0.0121309224078737	6.10360875867857e-05	0.0234378576333257	0.000167849240863661	0.00021362630655375	0	0
7	0.0274814984359503	0.00607309071488518	0.113817044327459	0.0566262302586404	0.0516670481422141	0	0
7	0.0554360265506981	0.0373388265812161	0.28886854352636	0.260929274433509	0.302738994430457	1	0
7	0.0664072632944228	0.0606393530174716	0.336278324559396	0.244419012741283	0.264286259250782	1	0
7	0.0761120012207217	0.0737773708705272	0.398901350423438	0.4087739375906	0.386678873884184	1	0
7	0.0905165178912032	0.0863660639353017	0.448416876478218	0.431464103150988	0.39851987487602	1	0
7	0.103685053788052	0.110627908751049	0.471534294651713	0.465110246433204	0.433264667734798	1	0
7	0.117814908064393	0.134615091172656	0.61861600671397	0.772671091783017	0.754222934309911	1	0
7	0.125795376516365	0.115358205539025	0.647913328755627	0.759868772411688	0.693354695963989	1	0
7	0.154863813229572	0.157244220645457	0.770077058060578	0.821927214465553	0.764843213550011	1	0
7	0.17251850156405	0.178805218585489	0.815091172655833	0.812130922407874	0.782482642862593	1	0
7	0.197177080949111	0.192965590905623	0.815350576028077	0.822430762188144	0.781689173723964	1	0
7	0.265003433279927	0.262623025864042	0.752452887769894	0.732982375829709	0.779232471198596	1	0
7	0.366384374761578	0.435172045471885	0.631967650873579	0.602990768291752	0.802883955138476	1	0
7	0.456977187762264	0.509895475700008	0.519462882429236	0.497016861219196	0.822812237735561	1	0
7	0.559563591973754	0.611245899137865	0.412207217517357	0.389349202716106	0.820401312275883	1	0
7	0.661402304112306	0.716365300984207	0.31306935225452	0.298573281452659	0.847821774624247	1	0
7	0.735439078355077	0.800289921416037	0.225741969939727	0.20018310826276	0.874021515220874	1	0
7	0.758098725871672	0.824811169604028	0.176623178454261	0.13168535896849	0.886793316548409	1	0
7	0.74517433432517	0.771541924162661	0.191058213168536	0.179339284351873	0.867063401235981	1	0
7	0.740291447318227	0.740764476997025	0.214892805371176	0.162203402761883	0.840146486610208	1	0
7	0.730189974822614	0.731181811245899	0.229755092698558	0.169924467841611	0.836423285267414	1	0
7	0.764950026703288	0.748760204470893	0.178896772716869	0.187228198672465	0.840161745632105	1	0
7	0.773907072556649	0.757656214236667	0.156694895857176	0.181979095140002	0.855924315251392	1	0
7	0.740733958953231	0.734126802471961	0.186266880292973	0.199404898146029	0.884000915541314	1	0
7	0.748439765011063	0.722026398107881	0.177279316395819	0.208026245517662	0.873319600213626	1	0
7	0.74369420920119	0.711772335393301	0.17792019531548	0.187930113679713	0.889494163424124	1	0
7	0.670222018768597	0.64263370717937	0.213595788509957	0.198870832379644	0.899458304722667	1	0
7	0.560296025024796	0.495689326314183	0.279407949950408	0.257572289616236	0.877470054169528	1	0
7	0.479728389410239	0.437659266041047	0.376699473563745	0.366582742046235	0.845334554055085	1	0
7	0.400625619897765	0.377172503242542	0.534630350194553	0.538231479362173	0.811398489356832	1	0
7	0.322804608224613	0.327153429465171	0.684519722285801	0.674830243381399	0.824948500801099	1	0
7	0.260166323338674	0.271564812695506	0.747737850003815	0.761501487754635	0.820752269779507	1	0
7	0.207507438773175	0.202731364919509	0.809094377050431	0.821087968261234	0.821698329137102	1	0
7	0.156038757915618	0.132570382238499	0.744853894865339	0.790081635767147	0.71953917753872	1	0
7	0.125307087815671	0.112458991378653	0.663874265659571	0.754726482032502	0.685557335774777	1	0
7	0.121171892881666	0.101808194094759	0.686198214694438	0.753917753871977	0.699229419394217	1	0
7	0.120271610589761	0.0993667505912871	0.677988860914015	0.749401083390555	0.689173723964294	1	0
7	0.0755016403448539	0.0802777141985199	0.432822156099794	0.396032654306859	0.393865873197528	1	0
7	0.0335088120851453	0.00364690623331044	0.234515907530327	0.0622568093385214	0.0578164339665827	0	0
7	0.0413977264057374	0.00144960708018616	0.224536507209888	0.0196688792248417	0.0179140917067216	0	0
7	0.0603494316014343	0.018448157473106	0.41011673151751	0.355596246280613	0.260975051499199	0	0
7	0.0623331044480049	0.0185397116044862	0.486594949263752	0.477759975585565	0.328969253070878	0	0
7	0.0441748683909361	0.0016937514305333	0.4785229266804	0.445944914930953	0.34373998626688	0	0
7	0.0237125200274662	0	0.159884031433585	0.0412603952086671	0.0338902876325628	0	0
7	0.00508125429159991	1.52590218966964e-05	0.0149996185244526	0	0	0	0
7	0	0	0	0	0	0	0
7	0	0	0	0	0	0	0
7	0	0	0	0	0	0	0
7	1.52590218966964e-05	0	0.000137331197070268	0	0	0	0
7	0	0	0	0	0	0	0
7	0	0	0	0	0	0	0
7	0	0	0	0	0	0	0
7	0	0	0	0	0	0	0
7	0	0	0	0	0	0	0
7	0	0	0	0	0	0	0
7	1.52590218966964e-05	0	1.52590218966964e-05	0	0	0	0
7	0.000656137941557946	0	0.000656137941557946	0	0	0	0
7	0	0	0	0	0	0	0
7	0	0	0	0	0	0	0
7	0.0308537422751202	0	0.034027618829633	0	0	0	0
7	0.0458533607995727	0.000152590218966964	0.041519798580911	0.00117494468604562	0.00119020370794232	0	0
7	0.0435034714274815	0	0.0348973830777447	0	0	0	0
7	0.0595254444190127	0.00593575951781491	0.104509040970474	0.02734416723888	0.0331425955596246	0	0
7	0.0534676127260243	0.0239719233997101	0.17422751201648	0.159273670557717	0.162706950484474	0	0
7	0.0681773098344396	0.046494239719234	0.34697489890898	0.304768444342718	0.337499046311131	1	0
7	0.0878919661249714	0.0655374990463111	0.445792324711986	0.450980392156863	0.439688715953307	1	0
7	0.0978255893797208	0.0767681391622797	0.430029755092699	0.430518043793393	0.420294499122606	1	0
7	0.10937666895552	0.117799649042496	0.426398107881285	0.455970092317082	0.439414053559167	1	0
7	0.130525673304341	0.167544060425727	0.518822003509575	0.605462729839017	0.548531319142443	1	0
7	0.163622491798276	0.179964904249638	0.777660791943236	0.801403830014496	0.728999771114672	1	0
7	0.168764782177462	0.186785687037461	0.788052185854887	0.794125276569772	0.74161898222324	1	0
7	0.176516365300984	0.196047913328756	0.797116044861524	0.783535515373465	0.746120393682765	1	0
7	0.183215075913634	0.195300221255818	0.819882505531395	0.830121309224079	0.752300297550927	1	0
7	0.173800259403372	0.176424811169604	0.829480430304418	0.850247959105821	0.762294956893263	1	0
7	0.157015335317006	0.158724345769436	0.837094682230869	0.855222400244144	0.771938658731975	1	0
7	0.158831158922713	0.1607385366598	0.83764400701915	0.8341802090486	0.755062180514229	1	0
7	0.189684901197833	0.190493629358358	0.809674219882506	0.810193026626993	0.754055085069047	1	0
7	0.246219577325093	0.231509880216678	0.744792858777752	0.774654764629587	0.77611963073167	1	0
7	0.344563973449302	0.333058670939193	0.636041809719997	0.667032883192187	0.790890363927672	1	0
7	0.477515831235218	0.48567940794995	0.492637521934844	0.496116578927291	0.786755168993667	1	0
7	0.606317235065232	0.631021591515984	0.350896467536431	0.332890821698329	0.802578774700542	1	0
7	0.705546654459449	0.755931944762341	0.246311131456474	0.211902037079423	0.834439612420844	1	0
7	0.745021744106203	0.779125658045319	0.194796673533227	0.169924467841611	0.840299076829175	1	0
7	0.683619439993896	0.720057984283207	0.201388570992599	0.187289234760052	0.811947814145113	1	0
7	0.622323949034867	0.703654535744259	0.252109559777218	0.202532997634852	0.820248722056916	1	0
7	0.672236209658961	0.672220950637064	0.243564507515068	0.235690852216373	0.815304798962387	1	0
7	0.75066758220798	0.748882276646067	0.187670710307469	0.20189211871519	0.847013046463722	1	0
7	0.778255893797208	0.816205081254292	0.155199511711299	0.130556191348135	0.841000991836423	1	0
7	0.760250247959106	0.754802777141985	0.172671091783017	0.185290302891585	0.847272449835966	1	0
7	0.709300373846037	0.678202487220569	0.218966964217594	0.225406271458	0.865781643396658	1	0
7	0.654093232623789	0.64771496147097	0.28702220187686	0.255588616769665	0.896391241321431	1	0
7	0.583779659723812	0.565499351491569	0.389349202716106	0.367589837491417	0.892851148241398	1	0
7	0.470756084534981	0.420950637064164	0.522484168764782	0.550026703288319	0.81556420233463	1	0
7	0.358464942397192	0.295735103379873	0.636743724727245	0.695307850766766	0.772976272220951	1	0
7	0.245792324711986	0.186953536278325	0.740932326237888	0.807949950408179	0.769298847943847	1	0
7	0.180712596322576	0.150850690470741	0.80531013962005	0.826489662012665	0.775829709315633	1	0
7	0.154757000076295	0.141603723201343	0.830960555428397	0.838651102464332	0.768902113374533	1	0
7	0.142351415274281	0.153246356908522	0.863523308155947	0.860624093995575	0.777538719768063	1	0
7	0.138460364690623	0.142946517128252	0.883100633249409	0.865293354695964	0.803433279926757	1	0
7	0.143495841916533	0.152574959945068	0.882139314869917	0.866437781338216	0.807400625619898	1	0
7	0.157686732280461	0.172533760585946	0.863599603265431	0.867277027542535	0.781750209811551	1	0
7	0.144121461814298	0.12822156099794	0.715007248035401	0.786053253986419	0.705806057831693	1	0
7	0.136247806515602	0.123979552910658	0.651117723353933	0.715648126955062	0.671747920958267	1	0
7	0.124055848020142	0.105790798809796	0.557061112382696	0.598214694438087	0.640695811398489	1	0
7	0.0629739833676661	0.0563363088426032	0.297489890897993	0.159441519798581	0.192950331883726	1	0
7	0.0259403372243839	0	0.187716487373159	0	0	0	0
7	0.0373693446250095	0	0.228213931486992	0	0	0	0
7	0.0372930495155261	0.000305180437933928	0.232547493705653	0.000656137941557946	0.000595101853971161	0	0
7	0.018646524757763	0	0.130144197756924	0	0	0	0
7	0.00361638818951705	1.52590218966964e-05	0.037796597238117	0.000106813153276875	0.000122072175173571	0	0
7	0.00021362630655375	0	0.00730907148851759	0	0	0	0
7	0.000183108262760357	0	0.000793469138628214	0	0	0	0
7	0.000244144350347143	0	0.000686655985351339	0	0	0	0
7	7.62951094834821e-05	0	0.000396734569314107	0	0	0	0
7	0	0	0	0	0	0	0
7	0	0	0	0	0	0	0
7	0	0	0	0	0	0	0
7	0	0	0	0	0	0	0
7	4.57770656900893e-05	0	4.57770656900893e-05	0	0	0	0
7	0.000442511635004196	0	0.000411993591210803	0	0	0	0
7	0	0	0	0	0	0	0
7	0	0	0	0	0	0	0
7	0.0546425574120699	0	0.0568093385214008	0	0	0	0
7	0.0639963378347448	0	0.0695353627832456	0	0	0	0
7	0.076401922636759	0.00199893186846723	0.0723430228122377	0.00387579156176089	0.00561532005798428	0	0
7	0.0611429007400626	7.62951094834821e-05	0.0342565041580835	0.000152590218966964	0.00021362630655375	0	0
7	0.0195315480277714	0.00346379797055009	0.0464026855878538	0.0406500343327993	0.0366674296177615	0	0
7	0.052323186083772	0.0395666437781338	0.200396734569314	0.0990768291752499	0.121370260166323	1	0
7	0.083939879453727	0.0800946059357595	0.369558251316091	0.27699702449073	0.284229800869764	1	0
7	0.161257343404288	0.172289616235599	0.617608911268788	0.735225452048524	0.742900740062562	1	0
7	0.192324711985962	0.187136644541085	0.672693980315862	0.762157625696193	0.741649500267033	1	0
7	0.212481879911498	0.212893873502708	0.745250629434653	0.761699855039292	0.755306324864576	1	0
7	0.214496070801862	0.242099641412985	0.773571374074922	0.767681391622797	0.746822308690013	1	0
7	0.221454184786755	0.252857251850156	0.800518806744488	0.794445716029602	0.749431601434348	1	0
7	0.231433585107195	0.234073395895323	0.785305561913481	0.786205844205386	0.739482719157702	1	0
7	0.240573739223316	0.226062409399557	0.766338597695888	0.756878004119936	0.73150225070573	1	0
7	0.242236972610056	0.238147554741741	0.756527046616312	0.74175631342031	0.72822156099794	1	0
7	0.231189440756847	0.2323338673991	0.763149462119478	0.749202716105898	0.738933394369421	1	0
7	0.217807278553445	0.227649347676814	0.773189898527504	0.756130312046998	0.758373388265812	1	0
7	0.220828564888991	0.217654688334478	0.768932631418326	0.761028458075837	0.767895017929351	1	0
7	0.21884489204242	0.203387502861067	0.774258030060273	0.77764553292134	0.753124284733349	1	0
7	0.214007782101167	0.213000686655985	0.776745250629435	0.762752727550164	0.758876935988403	1	0
7	0.247333485923552	0.256061646448463	0.738506141756313	0.72632944228275	0.770199130235752	1	0
7	0.351979858091096	0.376333257038224	0.627405203326467	0.596902418554971	0.781872281986725	1	0
7	0.555901426718547	0.594232089723049	0.408102540627146	0.351079575799191	0.793011367971313	1	0
7	0.742290379186694	0.767360952162966	0.214572365911345	0.151995117112993	0.83256275272755	1	0
7	0.774334325169757	0.79464408331426	0.12494087129015	0.098970016021973	0.817517357137407	1	0
7	0.650995651178759	0.795284962233921	0.0723735408560311	0.0540932326237888	0.80701915007248	1	0
7	0.591805905241474	0.775768673228046	0.0864423590447852	0.0707103074692912	0.7981536583505	1	0
7	0.636652170595865	0.763332570382238	0.119371328297856	0.102693217364767	0.795025558861677	1	0
7	0.742641336690318	0.784054322117952	0.177431906614786	0.121675440604257	0.78992904554818	1	0
7	0.788326848249027	0.791485465781643	0.168993667505913	0.11284046692607	0.82572671091783	1	0
7	0.773601892118715	0.736476691844053	0.166353856717784	0.161577782864118	0.81528953994049	1	0
7	0.680674448767834	0.65648889906157	0.255222400244144	0.253284504463264	0.84969863431754	1	0
7	0.591790646219577	0.604318303196765	0.350591287098497	0.315815976195926	0.860654612039368	1	0
7	0.524513618677043	0.50919356069276	0.436575875486381	0.438956282902266	0.820996414129854	1	0
7	0.412787060349432	0.374639505607691	0.561333638513771	0.601068131532769	0.799191271839475	1	0
7	0.288197146562905	0.248599984740978	0.695536736095216	0.736797131303883	0.786221103227283	1	0
7	0.212329289692531	0.224444953078508	0.775249866483558	0.745860990310521	0.778683146410315	1	0
7	0.184359502555886	0.173708705271992	0.803006027313649	0.804974441138323	0.769893949797818	1	0
7	0.170870527199207	0.174792095826658	0.819943541618982	0.822568093385214	0.749629968719005	1	0
7	0.165056839856565	0.176913099870298	0.825696192874037	0.826459143968872	0.764217593652247	1	0
7	0.163225757228962	0.170397497520409	0.825070572976272	0.82369726100557	0.778927290760662	1	0
7	0.154512855725948	0.145922026398108	0.835339894712749	0.829343099107347	0.763241016250858	1	0
7	0.155062180514229	0.152742809185931	0.840024414435035	0.838757915617609	0.748195620660716	1	0
7	0.15916685740444	0.17418173495079	0.857450217441062	0.855619134813458	0.771541924162661	1	0
7	0.15376516365301	0.159456778820478	0.877409018081941	0.870725566491188	0.790661478599222	1	0
7	0.154787518120089	0.138109407186999	0.871061264972915	0.896238651102464	0.79847409781033	1	0
7	0.132661936369879	0.118776226443885	0.670466163118944	0.769985503929198	0.688090333409628	1	0
7	0.0772869459067674	0.0850995651178759	0.41173418783856	0.342351415274281	0.346898603799496	1	0
7	0.0264744029907683	0.00898756389715419	0.227908751049058	0.00576791027695125	0.0114290074006256	0	0
7	0.0238651102464332	0.00398260471503777	0.241779201953155	0.0179598687724117	0.020660715648127	0	0
7	0.0271152819104295	0.000701915007248035	0.2189364461738	0.00285343709468223	0.00216678110933089	0	0
7	0.035034714274815	0	0.196734569314107	0.000122072175173571	0.000106813153276875	0	0
7	0.0284275577935454	6.10360875867857e-05	0.138033112077516	6.10360875867857e-05	0.000137331197070268	0	0
7	0.00230411230640116	0	0.0239566643778134	0	0	0	0
7	0	0	0	0	0	0	0
7	0.0004272526131075	0	0.000991836423285267	0	0	0	0
7	0.000244144350347143	0	0.000564583810177768	0	0	0	0
7	0	0	0	0	0	0	0
7	0	0	0	0	0	0	0
7	0	0	0	0	0	0	0
7	0	0	0	0	0	0	0
7	0	0	0	0	0	0	0
7	0.0291752498664836	0	0.0281071183337148	0	0	0	0
7	0.0749370565346761	3.05180437933928e-05	0.0730144197756924	3.05180437933928e-05	9.15541313801785e-05	0	0
7	0.0597695887693599	6.10360875867857e-05	0.0616464484626535	7.62951094834821e-05	0.000152590218966964	0	0
7	0.0229953459983215	7.62951094834821e-05	0.0243381399252308	0.000106813153276875	0.000183108262760357	0	0
7	0.00184634164950027	0.000137331197070268	0	9.15541313801785e-05	0.000244144350347143	0	0
7	0.0212252994583047	0.0178835736629282	0.0239566643778134	0.0113527122911421	0.0264133669031815	0	0
7	0.0453192950331884	0	0.0768596932936599	0.00602731364919509	0.00386053253986419	0	0
7	0.128969253070878	0.112901503013657	0.203662165255207	0.163225757228962	0.23057907988098	1	0
7	0.176653696498054	0.164782177462425	0.390005340657664	0.366628519111925	0.423315785458152	1	0
7	0.229663538567178	0.240283817807279	0.735790035858702	0.7247119859617	0.741573205157549	1	0
7	0.227450980392157	0.221469443808652	0.799893186846723	0.797100785839628	0.792767223620966	1	0
7	0.207766842145418	0.224734874494545	0.793789578088045	0.793652246890974	0.758999008163577	1	0
7	0.213015945677882	0.239673456931411	0.783825436789502	0.770336461432822	0.764538033112077	1	0
7	0.230411230640116	0.23778133821622	0.753734645609216	0.756237125200275	0.768017090104524	1	0
7	0.266224155031662	0.254352635996033	0.710597390707256	0.708796826123446	0.773403524834058	1	0
7	0.287891966124971	0.294239719233997	0.6905317769131	0.674265659571222	0.773159380483711	1	0
7	0.297093156328679	0.299229419394217	0.682200350957504	0.671046005951018	0.772289616235599	1	0
7	0.303196765087358	0.298863202868696	0.672907606622416	0.665934233615625	0.780407415884642	1	0
7	0.287876707103075	0.283070115205615	0.688609140154116	0.684184023804074	0.784008545052262	1	0
7	0.277256427862974	0.274280918593118	0.699107347219043	0.695231555657282	0.790951400015259	1	0
7	0.267490653849088	0.255008773937591	0.708705271992065	0.713359273670558	0.787731746395056	1	0
7	0.258213168535897	0.238361181048295	0.71810482948043	0.729671168078126	0.770840009155413	1	0
7	0.254993514915694	0.254337376974136	0.717128252079042	0.711116197451743	0.793194476234073	1	0
7	0.301762417029068	0.318333714808881	0.673044937819486	0.644998855573358	0.782635233081559	1	0
7	0.508003356984817	0.55385671778439	0.457419699397269	0.387563897154192	0.783291371023117	1	0
7	0.770305943389029	0.828046082246128	0.178667887388418	0.0854200045777066	0.816617074845502	1	0
7	0.799114976729992	0.849927519645991	0.103608758678569	0.0416113527122911	0.818966964217594	1	0
7	0.695170519569696	0.823605706874189	0.0592202639810788	0.0621347371633478	0.815930418860151	1	0
7	0.620309758144503	0.816464484626535	0.0347600518806745	0.0594796673533226	0.799481193255512	1	0
7	0.667505912870985	0.828610666056306	0.100526436255436	0.0744335088120851	0.780834668497749	1	0
7	0.748409246967269	0.831204699778744	0.202136263065538	0.0931563286793317	0.807339589532311	1	0
7	0.804074158846418	0.83431754024567	0.148271915770199	0.0901045242999924	0.795025558861677	1	0
7	0.802136263065538	0.777752346074617	0.134264133669032	0.11113145647364	0.822476539253834	1	0
7	0.686472877088579	0.680811779964904	0.245365072098878	0.224383916990921	0.858976119630732	1	0
7	0.561501487754635	0.607171740291447	0.382757305256733	0.323247119859617	0.845929655909056	1	0
7	0.469764248111696	0.49381246662089	0.491630426489662	0.462806134126802	0.802777141985199	1	0
7	0.371923399710079	0.376287479972534	0.601907377737087	0.595025558861677	0.773342488746471	1	0
7	0.268055237659266	0.265857938506142	0.713038834210727	0.722545204852369	0.777477683680476	1	0
7	0.246982528419928	0.236102845807584	0.732463569085222	0.751995117112993	0.774349584191653	1	0
7	0.251773861295491	0.249225604638743	0.72462043183032	0.739711604486152	0.780148012512398	1	0
7	0.253391317616541	0.265629053177691	0.725185015640497	0.727061875333791	0.769390402075227	1	0
7	0.254489967193103	0.272877088578622	0.727595941100175	0.719615472648203	0.772991531242847	1	0
7	0.238651102464332	0.241870756084535	0.742336156252384	0.748104066529335	0.774044403753719	1	0
7	0.214343480582895	0.216540779736019	0.766994735637446	0.774303807125963	0.782345311665522	1	0
7	0.215091172655833	0.218783855954833	0.773434042877852	0.777615014877546	0.765209430075532	1	0
7	0.211505302510109	0.212817578393225	0.781567101548791	0.7879911497673	0.751354238193332	1	0
7	0.186663614862287	0.177660791943236	0.805813687342641	0.821789883268482	0.745952544441901	1	0
7	0.169253070878157	0.165407797360189	0.830548561837186	0.850782024872206	0.732677195391775	1	0
7	0.16923781185626	0.158342870222019	0.851636530098421	0.859571221484703	0.751216906996262	1	0
7	0.189288166628519	0.17427328908217	0.834470130464637	0.838956282902266	0.778637369344625	1	0
7	0.202502479591058	0.199984740978103	0.745571068894484	0.785503929198138	0.803082322423133	1	0
7	0.145189593347066	0.17611963073167	0.549034866865034	0.623147936217288	0.712581063553826	1	0
7	0.0519569695582513	0.010101472495613	0.211047531853208	0.0307164110780499	0.0403906309605554	0	0
7	0.0705882352941176	0	0.19851987487602	0	0	0	0
7	0.0829633020523384	0.000549324788281071	0.193667505912871	0.00157167925535973	0.00193789578088045	0	0
7	0.0572213321126116	0.000106813153276875	0.134340428778515	1.52590218966964e-05	0.000122072175173571	0	0
7	0.00950637064164187	0	0.0243686579690242	0	0	0	0
7	0	0	0	0	0	0	0
7	0	0	0	0	0	0	0
7	0.000152590218966964	0	0.000305180437933928	0	0	0	0
7	0	0	0	0	0	0	0
7	0	0	0	0	0	0	0
7	0	0	0	0	0	0	0
7	0	0	0	0	0	0	0
7	0.0164492256046387	0.000167849240863661	0.0162203402761883	0.00021362630655375	0.000396734569314107	0	0
7	0.0478980697337301	0	0.0463263904783703	0	0	0	0
7	0.00642404821850919	0	0.00599679560540169	0	0	0	0
7	0	0	0	0	0	0	0
7	0	0	0	0	0	0	0
7	0	0	0	0	0	0	0
7	0.175417715724422	0.110307469291218	0.157488364995804	0.127611200122072	0.212314030670634	1	0
7	0.340825513084611	0.376928358892195	0.430075532158389	0.434836346990158	0.754726482032502	1	0
7	0.366430151827268	0.408621347371633	0.565041580834668	0.565468833447776	0.835385671778439	1	0
7	0.307118333714809	0.312504768444343	0.662333104448005	0.635812924391546	0.784832532234684	1	0
7	0.267627985046159	0.256275272755016	0.719203479056992	0.703486686503395	0.782024872205692	1	0
7	0.240863660639353	0.255619134813458	0.736247806515602	0.70775921263447	0.782650492103456	1	0
7	0.228122377355611	0.237521934843976	0.756664377813382	0.75709163042649	0.773861295490959	1	0
7	0.26147859922179	0.256992446784161	0.718181124589914	0.733852140077821	0.775753414206149	1	0
7	0.304966811627375	0.289112687876707	0.660730907148852	0.672770275425345	0.811062790875105	1	0
7	0.323918516823072	0.318867780575265	0.633005264362554	0.632394903486686	0.839002059967956	1	0
7	0.327412832837415	0.320149538414588	0.630869001297017	0.632669565880827	0.840985732814527	1	0
7	0.332249942778668	0.321599145494774	0.628564888990616	0.629602502479591	0.828488593881132	1	0
7	0.339040207522698	0.336003662165255	0.620004577706569	0.609597924773022	0.835355153734646	1	0
7	0.32669565880827	0.332722972457465	0.633401998931868	0.61727321278706	0.832089723048753	1	0
7	0.30083161669337	0.296620126649882	0.664484626535439	0.674464026855879	0.817654688334478	1	0
7	0.315281910429541	0.302204928664073	0.652552071412222	0.667902647440299	0.799145494773785	1	0
7	0.293369954985885	0.276493476768139	0.6702067597467	0.690302891584649	0.80859082932784	1	0
7	0.32309452964065	0.321263447013046	0.648355840390631	0.641565575646601	0.787762264438849	1	0
7	0.520393682764935	0.530861371786069	0.441168841077287	0.414328221560998	0.78480201419089	1	0
7	0.804974441138323	0.826169222552834	0.131792172121767	0.0863965819790951	0.814236667429618	1	0
7	0.866407263294423	0.886335545891508	0.0708628976882582	0.0206454566262303	0.829114213778897	1	0
7	0.807614251926452	0.876203555352102	0.0720225833524071	0.0365758754863813	0.784359502555886	1	0
7	0.662928206301976	0.835690852216373	0.0621805142290379	0.0624399176012818	0.797726405737392	1	0
7	0.69427023727779	0.81542687113756	0.139833676661326	0.0973983367666133	0.799298084992752	1	0
7	0.758587014572366	0.788830395971618	0.199267566948959	0.133607995727474	0.816418707560845	1	0
7	0.813397421225299	0.821164263370718	0.125337605859464	0.104600595101854	0.811490043488212	1	0
7	0.824338139925231	0.794766155489433	0.102616922255283	0.0979171435111009	0.841718165865568	1	0
7	0.70942244602121	0.72970168612192	0.214007782101167	0.196078431372549	0.854993514915694	1	0
7	0.551628900587472	0.516182192721447	0.381567101548791	0.411993591210803	0.838757915617609	1	0
7	0.446738384069581	0.409674219882506	0.498649576562142	0.530647745479515	0.82919050888838	1	0
7	0.376867322804608	0.366399633783474	0.583779659723812	0.569954985885405	0.812268253604944	1	0
7	0.308339055466545	0.319050888838025	0.660730907148852	0.665110246433204	0.793057145037003	1	0
7	0.309040970473793	0.305500877393759	0.656794079499504	0.67348744945449	0.809842069123369	1	0
7	0.317616540779736	0.32133974212253	0.643839169909209	0.650827801937896	0.815121690699626	1	0
7	0.315068284122988	0.334905012588693	0.643106736858167	0.63408865491722	0.825406271457999	1	0
7	0.310460059510185	0.333089188982986	0.64937819485771	0.635767147325856	0.817502098115511	1	0
7	0.288258182650492	0.296849011978332	0.676310368505379	0.680796520943008	0.814847028305486	1	0
7	0.272861829556725	0.279545281147478	0.696650644693675	0.707057297627222	0.816052491035325	1	0
7	0.274570840009155	0.281712062256809	0.703532463569085	0.712962539101244	0.792797741664759	1	0
7	0.270847638666361	0.27695124742504	0.715205615320058	0.722621499961852	0.763210498207065	1	0
7	0.241031509880217	0.240863660639353	0.74706645304036	0.74891279468986	0.761974517433432	1	0
7	0.211718928816663	0.204425116350042	0.775951781490806	0.776394293125811	0.77418173495079	1	0
7	0.209140154116121	0.208468757152667	0.782528419928283	0.767727168688487	0.771587701228351	1	0
7	0.244220645456626	0.262851911192493	0.749507896543832	0.748195620660716	0.779766536964981	1	0
7	0.31972228580148	0.320561532005798	0.667093919279774	0.693583581292439	0.796276798657206	1	0
7	0.362844281681544	0.373983367666133	0.585152971694514	0.582543678950179	0.836881055924315	1	0
7	0.308400091554131	0.358907454032197	0.46300450141146	0.525429159990845	0.776043335622187	1	0
7	0.114198519874876	0.0399633783474479	0.161928740367742	0.0613412680247196	0.0986648355840391	1	0
7	0.113557640955215	0	0.120775158312352	0	0	0	0
7	0.122346837567712	0.00305180437933928	0.137850003814755	0.00279240100709545	0.00538643472953384	0	0
7	0.0622568093385214	6.10360875867857e-05	0.120729381246662	0	6.10360875867857e-05	0	0
7	0.0127412832837415	0	0.0365606164644846	0	0	0	0
7	0	0	0	0	0	0	0
7	0	0	0	0	0	0	0
7	0	0	1.52590218966964e-05	0	0	0	0
7	0	0	0	0	0	0	0
7	0.000274662394140536	0	0.000732433051041428	0	0	0	0
7	0	0	0	0	0	0	0
7	0	0	0	0	0	0	0
7	0	0	0	0	0	0	0
7	0	0.000350957503624018	0.00318913557640955	0.000274662394140536	0.000656137941557946	0	0
7	0.0422064545662623	0	0.0433508812085145	0	0	0	0
7	0.113267719539178	0	0.0920424200808728	0	0	0	0
7	0.172869459067674	0.0751201647974365	0.0375219348439765	0.0109254596780346	0.0756389715419242	1	0
7	0.45972381170367	0.55223926146334	0.239642938887617	0.240543221179522	0.710521095597772	1	0
7	0.559136339360647	0.593591210803388	0.402197299153124	0.336430914778363	0.85307087815671	1	0
7	0.463294422827497	0.50420386053254	0.51967650873579	0.4069275959411	0.837994964522774	1	0
7	0.376791027695125	0.43395132372015	0.575402456702525	0.482703898680095	0.843564507515068	1	0
7	0.370290684367132	0.422522316319524	0.582391088731212	0.507499809262226	0.845395590142672	1	0
7	0.364446478980697	0.38268101014725	0.589623865110246	0.547936217288472	0.852628366521706	1	0
7	0.357427328908217	0.3588921950103	0.600396734569314	0.576760509651331	0.844708934157321	1	0
7	0.372045471885252	0.356725413900969	0.585809109636072	0.599542229343099	0.828244449530785	1	0
7	0.372869459067674	0.350179293507286	0.578774700541695	0.605569542992294	0.83237964446479	1	0
7	0.344747081712062	0.3228656443122	0.604470893415732	0.642084382391089	0.841840238040742	1	0
7	0.336827649347677	0.316395819028	0.619348439765011	0.641458762493324	0.830121309224079	1	0
7	0.327595941100175	0.320607309071489	0.633417257953765	0.641428244449531	0.822949568932631	1	0
7	0.334523537041276	0.324605172808423	0.623987182421607	0.61547264820325	0.827969787136644	1	0
7	0.334767681391623	0.313313496604868	0.625116350041962	0.623620965896086	0.82887006942855	1	0
7	0.324925612268254	0.327306019684138	0.639337758449683	0.631769283588922	0.819104295414664	1	0
7	0.347173266193637	0.347707331960021	0.617563134203098	0.617532616159304	0.811749446860456	1	0
7	0.321980621042191	0.321828030823224	0.643595025558862	0.644846265354391	0.807461661707485	1	0
7	0.353063248645762	0.363393606469825	0.616159304188602	0.591668574044404	0.80328068970779	1	0
7	0.516319523918517	0.505302510109102	0.440192263675898	0.437613488975357	0.797329671168078	1	0
7	0.775234607461662	0.768001831082628	0.159533073929961	0.152849622339208	0.836728465705348	1	0
7	0.883848325322347	0.872770275425345	0.0528877698939498	0.0200961318379492	0.811062790875105	1	0
7	0.866224155031663	0.885847257190814	0.0719310292210269	0.0261081864652476	0.82900740062562	1	0
7	0.797802700846876	0.833844510566873	0.109498741130694	0.0719005111772335	0.823437857633326	1	0
7	0.796139467460136	0.822369726100557	0.124193179217212	0.0865491721980621	0.846478980697337	1	0
7	0.800915541313802	0.812252994583047	0.133623254749371	0.101441977569238	0.836331731136034	1	0
7	0.828259708552682	0.81177996490425	0.100358587014572	0.0684367132066835	0.840817883573663	1	0
7	0.826352330815595	0.827756160830091	0.0959792477302205	0.102388036926833	0.848569466697185	1	0
7	0.697001602197299	0.706584267948425	0.221744106202792	0.1778286411841	0.857724879835203	1	0
7	0.523994811932555	0.514747844663157	0.402792401007095	0.385717555504692	0.848813611047532	1	0
7	0.444495307850767	0.399511711299306	0.495109483482109	0.528191042954147	0.840024414435035	1	0
7	0.390356298161288	0.390035858701457	0.564705882352941	0.561623559929809	0.836194399938964	1	0
7	0.336430914778363	0.320271610589761	0.622552834363317	0.642557412069886	0.824246585793851	1	0
7	0.31953917753872	0.31459525444419	0.63949034866865	0.641290913252461	0.821438925764858	1	0
7	0.339681086442359	0.346746013580529	0.615808346684978	0.603906309605554	0.829114213778897	1	0
7	0.342839703974975	0.34171053635462	0.609552147707332	0.609155413138018	0.846555275806821	1	0
7	0.317036697947662	0.3316395819028	0.636469062333104	0.637964446478981	0.85307087815671	1	0
7	0.302708476386664	0.313633936064698	0.65320820935378	0.657572289616236	0.845014114595254	1	0
7	0.309071488517586	0.318898298619058	0.647425040054933	0.651590753032731	0.836179140917067	1	0
7	0.320927748531319	0.338506141756313	0.638574807354849	0.62900740062562	0.823437857633326	1	0
7	0.326298924238956	0.31284046692607	0.640344853894865	0.634195468070497	0.807293812466621	1	0
7	0.301915007248035	0.271976806286717	0.669779507133593	0.687327382314794	0.795880064087892	1	0
7	0.273746852826734	0.238757915617609	0.698390173189898	0.719050888838025	0.795712214847028	1	0
7	0.297337300679026	0.285908293278401	0.671488517586023	0.662088960097658	0.809643701838712	1	0
7	0.349797817959869	0.350926985580224	0.609277485313191	0.586846723125048	0.838452735179675	1	0
7	0.429404135194934	0.426886396581979	0.518303196765087	0.498863202868696	0.862943465323873	1	0
7	0.499763485160601	0.516594186312657	0.441748683909361	0.417471580071717	0.871885252155337	1	0
7	0.541969939726863	0.542000457770657	0.39658197909514	0.390341039139391	0.882673380636301	1	0
7	0.486106660563058	0.496299687190051	0.343968871595331	0.367559319447623	0.797329671168078	1	0
7	0.213946746013581	0.125291828793774	0.130006866559854	0.0725261310749981	0.188632028686961	1	0
7	0.135408560311284	0	0.0873121232928969	0	0	0	0
7	0.129686427100023	0.00489814602883955	0.115205615320058	0.00360112916762036	0.00686655985351339	0	0
7	0.0199893186846723	0	0.0255130846112764	0	0	0	0
7	0	0	0	0	0	0	0
7	0.000595101853971161	0	0.000762951094834821	0	0	0	0
7	0	0	0	0	0	0	0
7	0	0	0	0	0	0	0
7	0	0	0	0	0	0	0
7	0.0272983901731899	1.52590218966964e-05	0.0781261921110857	1.52590218966964e-05	4.57770656900893e-05	0	0
7	0.0371099412527657	0	0.109437705043107	0	0	0	0
7	0	0	0	0	0	0	0
7	0.0529945830472267	0	0.0699473563744564	0	0	0	0
7	0.124055848020142	0	0.0831769283588922	0	0	0	0
7	0.265506981002518	0.114900434882124	0.088715953307393	0.0810101472495613	0.180849927519646	1	0
7	0.521736476691844	0.522178988326848	0.228625925078202	0.222903791866941	0.711253528648814	1	0
7	0.710887312123293	0.768169680323491	0.225757228961624	0.118562600137331	0.796459906919966	1	0
7	0.710612649729152	0.813794155794614	0.251331349660487	0.114717326619364	0.801831082627604	1	0
7	0.599511711299306	0.70919356069276	0.342702372777905	0.210666056305791	0.83080796520943	1	0
7	0.510688944838636	0.594445716029603	0.419928282597086	0.305836575875486	0.868039978637369	1	0
7	0.503608758678569	0.566536964980545	0.427649347676814	0.33002212558175	0.887800411993591	1	0
7	0.483863584344244	0.512001220721752	0.446540016784924	0.383352407110704	0.892774853131914	1	0
7	0.484504463263905	0.515373464560922	0.443732356755932	0.405676356145571	0.893400473029679	1	0
7	0.510154879072251	0.550942244602121	0.412085145342184	0.375951781490806	0.904676890211337	1	0
7	0.503578240634775	0.532845044632639	0.419760433356222	0.399389639124132	0.891905088883803	1	0
7	0.441428244449531	0.432120241092546	0.491554131380179	0.511833371480888	0.860929274433509	1	0
7	0.375509269855802	0.35385671778439	0.569085221637293	0.614129854276341	0.839154650186923	1	0
7	0.350743877317464	0.329167620355535	0.5981536583505	0.622522316319524	0.852079041733425	1	0
7	0.353887235828183	0.346562905317769	0.596551461051347	0.57589074540322	0.848416876478218	1	0
7	0.332845044632639	0.331563286793317	0.626382848859388	0.602380407415885	0.83584344243534	1	0
7	0.322346837567712	0.332417792019532	0.641580834668498	0.610101472495613	0.823132677195392	1	0
7	0.333867399099718	0.341512169069963	0.627283131151293	0.591943236438544	0.821133745326925	1	0
7	0.336064698252842	0.328252079041733	0.62900740062562	0.607507438773175	0.812649729152361	1	0
7	0.361577782864118	0.338887617303731	0.606546120393683	0.618493934538796	0.793224994277867	1	0
7	0.459845883878843	0.454276340886549	0.498680094605936	0.482505531395438	0.799435416189822	1	0
7	0.696147096971084	0.704127565423056	0.240909437705043	0.216372930495155	0.837567711909667	1	0
7	0.860685130083162	0.84776073853666	0.0694438086518654	0.042221713588159	0.821774624246586	1	0
7	0.865720607309072	0.884031433585107	0.0713359273670558	0.0190432593270771	0.826092927443351	1	0
7	0.836652170595865	0.851117723353933	0.101640344853895	0.0572365911345083	0.852750438696879	1	0
7	0.817105363546197	0.807171740291447	0.111924925612268	0.0857251850156405	0.870618753337911	1	0
7	0.816464484626535	0.784237430380713	0.114885175860227	0.108720531013962	0.853376058594644	1	0
7	0.850110627908751	0.817242694743267	0.0801403830014496	0.0730754558632792	0.824567025253681	1	0
7	0.82738994430457	0.824490730144198	0.0973525597009232	0.0960708018616007	0.835248340581369	1	0
7	0.700633249408713	0.764263370717937	0.21866178377966	0.146074616617075	0.845273517967498	1	0
7	0.524238956282902	0.560585946440833	0.406591897459373	0.345281147478447	0.833173113603418	1	0
7	0.430182345311666	0.406271457999542	0.518348973830777	0.537911039902342	0.822415503166247	1	0
7	0.371984435797665	0.383459220263981	0.588097962920577	0.575585564965286	0.826581216144045	1	0
7	0.33150225070573	0.315190356298161	0.624048218509194	0.61034561684596	0.845090409704738	1	0
7	0.308461127641718	0.29893949797818	0.650949874113069	0.632440680552377	0.82928206301976	1	0
7	0.317174029144732	0.314198519874876	0.642664225223163	0.618448157473106	0.834973678187228	1	0
7	0.320073243305104	0.326802471961547	0.639871824216068	0.617868314641032	0.837720302128634	1	0
7	0.302372777904936	0.304737926298924	0.656412603952087	0.647119859616999	0.8429541466392	1	0
7	0.311741817349508	0.319966430151827	0.643671320668345	0.652307927061875	0.851422903791867	1	0
7	0.345525291828794	0.359273670557717	0.600366216525521	0.601297016861219	0.856107423514153	1	0
7	0.37256427862974	0.41358052948806	0.566018158236057	0.539879453727016	0.86498817425803	1	0
7	0.389227130540932	0.435172045471885	0.551842526894026	0.501670862897688	0.854795147631037	1	0
7	0.400305180437934	0.450553139543755	0.539467460135805	0.475577935454337	0.856885633630884	1	0
7	0.398413061722744	0.436682688639658	0.540108339055467	0.472098878461891	0.862745098039216	1	0
7	0.439581902800031	0.459922178988327	0.497825589379721	0.44785229266804	0.863492790112154	1	0
7	0.49381246662089	0.520683604180972	0.438467994201572	0.396963454642557	0.873456931410697	1	0
7	0.543327992675669	0.58124666208896	0.38609903105211	0.343526359960327	0.877515831235218	1	0
7	0.61210040436408	0.631509880216678	0.314030670634012	0.290363927672236	0.878461890592813	1	0
7	0.667582207980468	0.665537499046311	0.259388113221942	0.260685130083162	0.878217746242466	1	0
7	0.674677653162432	0.65464255741207	0.270679789425498	0.285831998168917	0.861860074769207	1	0
7	0.597894254978256	0.574685282673381	0.280949111161975	0.287464713511864	0.776272220950637	1	0
7	0.316685740444038	0.283161669336995	0.132768749523156	0.111558709086748	0.343129625391012	1	0
7	0.114335851071946	0	0.0552986953536278	0	0	0	0
7	0.04614328221561	0.00140383001449607	0.0582742046234836	0.00119020370794232	0.00196841382467384	0	0
7	0.000244144350347143	0.000900282291905089	0.00660715648126955	0.00138857099259937	0.00193789578088045	0	0
7	0	0	0	0	0	0	0
7	1.52590218966964e-05	0	1.52590218966964e-05	0	0	0	0
7	0	0	0	0	0	0	0
7	0	0	0	0	0	0	0
7	0.0453040360112917	0	0.06665140764477	0	0	0	0
7	0.0848096437018387	0.00103761348897536	0.124422064545663	0.00131227588311589	0.00201419089036393	0	0
7	0	0	0	0	0	0	0
7	0.0543526359960327	0	0.0520485236896315	0	0	0	0
7	0.158495460440986	0.00476081483176928	0.0847180895704585	0.0221560997940032	0.0262760357061112	0	0
7	0.4272526131075	0.372350652323186	0.143907835507744	0.106019684138247	0.541557946135653	1	0
7	0.694773785000381	0.686259250782025	0.249591821164263	0.268055237659266	0.772961013199054	1	0
7	0.776577401388571	0.846524757763027	0.194338902876326	0.0798657206073091	0.821606775005722	1	0
7	0.769268329900053	0.883329518577859	0.174654764629587	0.0602731364919509	0.811429007400626	1	0
7	0.705271992065309	0.763210498207065	0.227466239414054	0.1334859235523	0.869092851148241	1	0
7	0.633722438391699	0.636148622873274	0.289539940489815	0.248554207675288	0.888075074387732	1	0
7	0.638406958113985	0.663248645761807	0.281208514534218	0.221789883268482	0.895918211642634	1	0
7	0.628061341268025	0.648813611047532	0.288044556343938	0.233585107194629	0.912123292896925	1	0
7	0.605691615167468	0.609811551079576	0.307225146868086	0.269382772564279	0.921278706034943	1	0
7	0.592660410467689	0.625177386129549	0.314000152590219	0.295338368810559	0.923903257801175	1	0
7	0.581612878614481	0.602273594262608	0.325276569771878	0.321721217669947	0.912001220721752	1	0
7	0.53519493400473	0.538551918822003	0.379385061417563	0.388830395971618	0.904631113145647	1	0
7	0.437659266041047	0.413427939269093	0.492027161058976	0.534340428778515	0.877882047760739	1	0
7	0.365117875944152	0.336247806515602	0.575204089417868	0.620584420538643	0.862836652170596	1	0
7	0.335362783245594	0.332021057450217	0.616739147020676	0.61727321278706	0.846616311894408	1	0
7	0.310582131685359	0.318806744487678	0.656549935149157	0.643793392843519	0.8050812542916	1	0
7	0.306126497291524	0.308796826123446	0.663828488593881	0.638696879530022	0.801739528496223	1	0
7	0.337010757610437	0.318852521553368	0.622415503166247	0.613168535896849	0.829739833676661	1	0
7	0.334187838559548	0.313115129320211	0.623178454261082	0.628015564202335	0.837140459296559	1	0
7	0.340703440909438	0.333180743114366	0.622293430991073	0.634287022201877	0.811078049897002	1	0
7	0.387273975738155	0.370977340352483	0.580392156862745	0.600076295109483	0.799542229343099	1	0
7	0.590783550774395	0.569268329900053	0.357396810864424	0.337483787289235	0.8221713588159	1	0
7	0.807217517357137	0.799191271839475	0.126970321202411	0.0908064393072404	0.836820019836728	1	0
7	0.857953765163653	0.877744716563668	0.0747234302281224	0.0346074616617075	0.841443503471427	1	0
7	0.840390630960555	0.856992446784161	0.0906996261539635	0.0641794460975051	0.854947737850004	1	0
7	0.825268940260929	0.825619897764553	0.102235446707866	0.0758525978484779	0.873960479133288	1	0
7	0.834836346990158	0.827756160830091	0.0999618524452583	0.07006942854963	0.836682688639658	1	0
7	0.859693293659876	0.860090028229191	0.0779430838483253	0.0438696879530022	0.809582665751125	1	0
7	0.82235446707866	0.817730983443961	0.1113145647364	0.107820248722057	0.797024490730144	1	0
7	0.686671244373236	0.712428473334859	0.240070191500725	0.176791027695125	0.821103227283131	1	0
7	0.502922102693217	0.535820553902495	0.436224917982757	0.384512092774853	0.838529030289158	1	0
7	0.380422674906538	0.384557869840543	0.575356679636835	0.590493629358358	0.830731670099947	1	0
7	0.329640650034333	0.337514305333028	0.631982909895476	0.62914473182269	0.814404516670481	1	0
7	0.3177843900206	0.303257801174945	0.639612420843824	0.63759822995346	0.832486457618067	1	0
7	0.303654535744259	0.2785229266804	0.655558098725872	0.659388113221942	0.834607461661708	1	0
7	0.297535667963684	0.270801861600671	0.665842679484245	0.670969710841535	0.822522316319524	1	0
7	0.303852903028916	0.285984588387884	0.662317845426108	0.661936369878691	0.814236667429618	1	0
7	0.308110170138094	0.308476386663615	0.653604943923095	0.633417257953765	0.818234531166552	1	0
7	0.346074616617075	0.335851071946288	0.603448538948653	0.614297703517205	0.853055619134813	1	0
7	0.404715037766079	0.421164263370718	0.529320210574502	0.530525673304341	0.875791561760891	1	0
7	0.442160677500572	0.503425650415808	0.47856870374609	0.434653238727398	0.893430991073472	1	0
7	0.454444190127413	0.527595941100175	0.465323872739757	0.396429388876173	0.903395132372015	1	0
7	0.456458381017777	0.518516823071641	0.463523308155947	0.414480811779965	0.896726939803159	1	0
7	0.487083237964446	0.530571450370031	0.428000305180438	0.401586938277256	0.906294346532387	1	0
7	0.56923781185626	0.590142671854734	0.344380865186542	0.346639200427253	0.913450827801938	1	0
7	0.616296635385672	0.626764324406806	0.301213092240787	0.298435950255589	0.89080643930724	1	0
7	0.644037537193866	0.655634393835355	0.276737621118486	0.254169527733272	0.873609521629664	1	0
7	0.694819562066072	0.683543144884413	0.229373617151141	0.227817196917678	0.86669718471046	1	0
7	0.722850385290303	0.743099107347219	0.202670328831922	0.182330052643626	0.876157778286412	1	0
7	0.713771267261769	0.722499427786679	0.216784924086366	0.213351644159609	0.8715953307393	1	0
7	0.697016861219196	0.701747158007172	0.247379262989242	0.235492484931716	0.850919356069276	1	0
7	0.64101625085832	0.663523308155947	0.312703135729	0.302800030518044	0.809231708247501	1	0
7	0.469169146257725	0.510170138094148	0.31944762340734	0.29404135194934	0.623422598611429	1	0
7	0.131654840924697	0.0364995803768978	0.122453650720989	0.0151979858091096	0.0454413672083619	0	0
7	0.00137331197070268	0	0.00462348363469902	0	0	0	0
7	0	6.10360875867857e-05	0	0.000137331197070268	0.000244144350347143	0	0
7	0	0	0	0	0	0	0
7	1.52590218966964e-05	0	1.52590218966964e-05	0	0	0	0
7	0.070618753337911	0	0.075745784695201	0	0	0	0
7	0.112016479743648	0.000122072175173571	0.134126802471962	0.000198367284657053	0.000244144350347143	0	0
7	0.0931563286793317	0.00105287251087205	0.123796444647898	0.000732433051041428	0.00178530556191348	0	0
7	0	0	0	0	0	0	0
7	0.0615701533531701	0.0165102616922255	0.0839551384756237	0.0728160524910353	0.0624551766231785	0	0
7	0.231952391851682	0.165285725185016	0.212237735561151	0.161425192645151	0.348928053711757	1	0
7	0.527641718165866	0.575646601052872	0.19810788128481	0.165575646601053	0.788570992599374	1	0
7	0.788982986190585	0.807873655298695	0.161013199053941	0.18129243915465	0.801022354467079	1	0
7	0.808789196612497	0.839230945296407	0.13685816739147	0.0880445563439384	0.834164950026703	1	0
7	0.789364461738003	0.851392385748074	0.141283283741512	0.0803540093080034	0.830823224231327	1	0
7	0.731990539406424	0.756130312046998	0.192202639810788	0.142229343099107	0.878629739833677	1	0
7	0.670435645075151	0.65131609063859	0.247867551689937	0.236560616464485	0.896116578927291	1	0
7	0.684321355001144	0.699366750591287	0.230273899443046	0.19127183947509	0.908232242313268	1	0
7	0.684122987716487	0.693400473029679	0.227649347676814	0.190936140993362	0.929869535362783	1	0
7	0.6803692683299	0.68198672465095	0.230029755092699	0.198031586175326	0.947280079346914	1	0
7	0.660166323338674	0.670740825513085	0.246402685587854	0.201388570992599	0.936598764019226	1	0
7	0.624689097428855	0.653818570229648	0.281010147249561	0.255634393835355	0.911970702677958	1	0
7	0.575326161593042	0.6	0.334218356603342	0.32822156099794	0.896589608606088	1	0
7	0.49417868314641	0.515907530327306	0.428717479209583	0.416968032349126	0.889967193102922	1	0
7	0.374776836804761	0.357640955214771	0.56586556801709	0.598214694438087	0.857312886243992	1	0
7	0.317936980239567	0.330189974822614	0.637674525062943	0.660074769207294	0.831219958800641	1	0
7	0.318745708400092	0.319218738078889	0.643778133821622	0.651728084229801	0.815991454947738	1	0
7	0.325322346837568	0.330800335698482	0.639047837033646	0.641947051194019	0.830563820859083	1	0
7	0.325581750209812	0.285603112840467	0.637537193865873	0.65967803463798	0.813870450904097	1	0
7	0.324559395742733	0.32281986724651	0.631815060654612	0.634760051880674	0.832410162508583	1	0
7	0.338689250019074	0.337514305333028	0.61713588158999	0.621850919356069	0.826092927443351	1	0
7	0.344441901274128	0.331700617990387	0.620965896086061	0.637857633325704	0.807248035400931	1	0
7	0.4461890592813	0.373189898527504	0.518242160677501	0.575997558556496	0.811261158159762	1	0
7	0.688395513847562	0.638864728770886	0.258884565499352	0.265506981002518	0.823453116655222	1	0
7	0.816037232013428	0.820721751735714	0.118043793392844	0.0691081101701381	0.848538948653391	1	0
7	0.84115358205539	0.853406576638437	0.0896314946211948	0.0628976882581826	0.865583276112001	1	0
7	0.826626993209735	0.839627679865721	0.105226214999619	0.0735790035858701	0.870420386053254	1	0
7	0.82734416723888	0.831601434348058	0.108949416342412	0.0698863202868696	0.849912260624094	1	0
7	0.826382848859388	0.836194399938964	0.109010452429999	0.0665598535133898	0.833371480888075	1	0
7	0.754299229419394	0.747600518806744	0.179613946746014	0.170305943389029	0.825482566567483	1	0
7	0.590539406424048	0.596932936598764	0.348012512397955	0.320927748531319	0.828671702143893	1	0
7	0.439948119325551	0.434470130464637	0.512108033875029	0.512352178225376	0.83099107347219	1	0
7	0.347676813916228	0.340627145799954	0.614099336232548	0.623712520027466	0.817990386816205	1	0
7	0.322804608224613	0.337392233157855	0.636957351033799	0.644892042420081	0.82249179827573	1	0
7	0.318074311436637	0.319951171129931	0.642801556420234	0.638254367895018	0.822659647516594	1	0
7	0.297489890897993	0.298405432211795	0.665934233615625	0.656961928740368	0.823270008392462	1	0
7	0.279560540169375	0.270878156710155	0.686137178606851	0.668650339513237	0.824231326771954	1	0
7	0.278339818417639	0.279026474402991	0.688456549935149	0.691462577248798	0.813641565575647	1	0
7	0.302601663233387	0.307545586327916	0.660227359426261	0.651895933470665	0.804303044174868	1	0
7	0.373785000381476	0.358907454032197	0.571984435797665	0.57949187457084	0.843625543602655	1	0
7	0.42887006942855	0.436575875486381	0.495506218051423	0.506767376211185	0.89385824368658	1	0
7	0.45616845960174	0.492362859540703	0.455161364156558	0.439200427252613	0.909758144502937	1	0
7	0.479438467994202	0.530952925917449	0.430472266727703	0.397131303883421	0.915968566414893	1	0
7	0.509681849393454	0.556603341725795	0.396215762569619	0.371801327534905	0.916975661860075	1	0
7	0.553963530937667	0.581261921110857	0.348058289463645	0.34850080109865	0.930281528953994	1	0
7	0.618295567254139	0.61533531700618	0.286671244373236	0.295902952620737	0.923292896925307	1	0
7	0.640894178683146	0.632120241092546	0.273258564126039	0.278187228198672	0.88909742885481	1	0
7	0.662195773250935	0.658594644083314	0.256000610360876	0.265552758068208	0.872846570534829	1	0
7	0.71602960250248	0.746364538033112	0.207980468451972	0.1930724040589	0.862958724345769	1	0
7	0.737041275654231	0.751262684061952	0.189181353475242	0.162661173418784	0.867627985046159	1	0
7	0.728007934691386	0.740032043945983	0.198611429007401	0.171007858396277	0.871564812695506	1	0
7	0.726939803158618	0.743358510719463	0.211902037079423	0.179003585870146	0.853040360112917	1	0
7	0.72997634851606	0.746746013580529	0.25284199282826	0.23270008392462	0.845609216449226	1	0
7	0.656366826886397	0.721187151903563	0.252475776302739	0.256794079499504	0.749309529259174	1	0
7	0.274692912184329	0.313344014648661	0.135530632486458	0.124254215304799	0.322163729304952	1	0
7	0	0	0.00828564888990616	0	0	0	0
7	0	0	0	0	0	0	0
7	0.000106813153276875	0.000122072175173571	0	6.10360875867857e-05	0.000152590218966964	0	0
7	0	0	0	0	0	0	0
7	0.132814526588846	0	0.113801785305562	0	0	0	0
7	0.0860761425192645	0.000839246204318303	0.0737010757610437	0.000625619897764553	0.00106813153276875	0	0
7	0.00021362630655375	0.00161745632104982	0.00459296559090562	0.000854505226215	0.00231937132829786	0	0
7	0	0	0	0	0	0	0
7	0.10406652933547	0.0897077897306783	0.0926070038910506	0.0810406652933547	0.13681239032578	1	0
7	0.336385137712673	0.380941481651026	0.195742732890822	0.187930113679713	0.507408255130846	1	0
7	0.574837872892348	0.68212405584802	0.129304951552605	0.159731441214618	0.824170290684367	1	0
7	0.811474784466316	0.778484779125658	0.116197451743343	0.127580682078279	0.833569848172732	1	0
7	0.824505989166094	0.83566033417258	0.117372396429389	0.110185397116045	0.843350881208515	1	0
7	0.795895323109789	0.780743114366369	0.127885862516213	0.135805294880598	0.843701838712139	1	0
7	0.730693522545205	0.727580682078279	0.187640192263676	0.205645838101778	0.86813153276875	1	0
7	0.68184939345388	0.678294041351949	0.237186236362249	0.251911192492561	0.877622644388495	1	0
7	0.679942015716793	0.691691462577249	0.240405889982452	0.243823910887312	0.876401922636759	1	0
7	0.660013733119707	0.672343022812238	0.254505226215	0.248310063324941	0.898863202868696	1	0
7	0.667170214389258	0.67838559548333	0.24600595101854	0.214648661020829	0.913298237582971	1	0
7	0.66665140764477	0.685175860227359	0.244403753719387	0.198138399328603	0.920256351567864	1	0
7	0.648584725719081	0.683253223468376	0.261173418783856	0.226901655603876	0.907728694590677	1	0
7	0.601739528496223	0.64794384679942	0.311192492561227	0.28189517051957	0.892912184328985	1	0
7	0.485984588387884	0.519264515144579	0.443503471427481	0.425879301136797	0.852903028915846	1	0
7	0.374944686045624	0.389272907606622	0.572411688410773	0.566140230411231	0.836758983749142	1	0
7	0.30914778362707	0.302006561379416	0.648218509193561	0.638361181048295	0.827664606698711	1	0
7	0.280827038986801	0.279362172884718	0.67879758907454	0.666727702754253	0.817486839093614	1	0
7	0.301075761043717	0.298573281452659	0.662638284885939	0.654566262302586	0.815838864728771	1	0
7	0.319142442969406	0.296604867627985	0.647394522011139	0.648691538872358	0.824597543297475	1	0
7	0.336430914778363	0.334203097581445	0.626901655603876	0.637125200274662	0.809567406729229	1	0
7	0.361837186236362	0.368871595330739	0.598001068131533	0.592523079270619	0.811230640115969	1	0
7	0.348744945448997	0.359044785229267	0.616189822232395	0.620141908903639	0.814175631342031	1	0
7	0.363622491798276	0.301029983978027	0.612344548714427	0.665094987411307	0.800473029678798	1	0
7	0.518348973830777	0.398352025635157	0.451651789120317	0.540596627756161	0.798931868467231	1	0
7	0.682566567483024	0.630228122377356	0.269916838330663	0.284107728694591	0.821683070115206	1	0
7	0.790280003051804	0.795834287022202	0.149065384908827	0.105058365758755	0.844022278171969	1	0
7	0.804379339284352	0.808911268787671	0.130479896238651	0.0953536278324559	0.854047455558099	1	0
7	0.798260471503777	0.796383611810483	0.133607995727474	0.101136797131304	0.856900892652781	1	0
7	0.751659418631266	0.778225375753414	0.179964904249638	0.132433051041428	0.847959105821317	1	0
7	0.608514534218357	0.616357671473259	0.329640650034333	0.317112993057145	0.836697947661555	1	0
7	0.425833524071107	0.422842755779355	0.532188906691081	0.535164415960937	0.811322194247349	1	0
7	0.345342183566033	0.351110093842985	0.623331044480049	0.618509193560693	0.803051804379339	1	0
7	0.336369878690776	0.334935530632486	0.629083695735103	0.638849469748989	0.816800183108263	1	0
7	0.33649195086595	0.338033112077516	0.622278171969177	0.636713206683452	0.825574120698863	1	0
7	0.306553749904631	0.300541695277333	0.656717784390021	0.672297245746548	0.813748378728923	1	0
7	0.270923933775845	0.261234454871443	0.696253910124361	0.709391927977417	0.809338521400778	1	0
7	0.263355458915084	0.262592507820249	0.703166247043565	0.698634317540246	0.817410543984131	1	0
7	0.281742580300603	0.275959411001755	0.681605249103532	0.664927138170443	0.818997482261387	1	0
7	0.316975661860075	0.314076447699702	0.645197222858015	0.63053330281529	0.804058899824521	1	0
7	0.375707637140459	0.381643396658274	0.577523460746166	0.550743877317464	0.818265049210346	1	0
7	0.416479743648432	0.393865873197528	0.51635004196231	0.543297474631876	0.870267795834287	1	0
7	0.473289082169833	0.472373540856031	0.443595025558862	0.478767071030747	0.904676890211337	1	0
7	0.553475242236973	0.566781109330892	0.359273670557717	0.37935454337377	0.904219119554437	1	0
7	0.603479056992447	0.601007095445182	0.30618753337911	0.314991989013504	0.914488441290913	1	0
7	0.627542534523537	0.609582665751125	0.278965438315404	0.281376363775082	0.92974746318761	1	0
7	0.651895933470665	0.656809338521401	0.254154268711376	0.230884260318914	0.923552300297551	1	0
7	0.661493858243687	0.684733348592355	0.251712825207904	0.215487907225147	0.890241855497063	1	0
7	0.664240482185092	0.700495918211643	0.258030060273137	0.211993591210803	0.868253604943923	1	0
7	0.69039444571603	0.718501564049744	0.236392767223621	0.19140917067216	0.856870374608988	1	0
7	0.713923857480736	0.730556191348135	0.215625238422217	0.170519569695583	0.848661020828565	1	0
7	0.725474937056535	0.735362783245594	0.205645838101778	0.152880140383001	0.849271381704433	1	0
7	0.735545891508354	0.754818036163882	0.205691615167468	0.161867704280156	0.836652170595865	1	0
7	0.741237506675822	0.757381551842527	0.220981155107958	0.193438620584421	0.804592965590906	1	0
7	0.704859998474098	0.731883726253147	0.215548943312734	0.220187685969329	0.789364461738003	1	0
7	0.481116960402838	0.625253681239033	0.245883878843366	0.236102845807584	0.720561532005798	1	0
7	0.138735027084764	0.12826733806363	0.142107270923934	0.0726176852063783	0.161470969710842	1	0
7	0	0	0.00398260471503777	0.0004272526131075	0	0	0
7	0	0	0	0	0	0	0
7	3.05180437933928e-05	0	0	0	0	0	0
7	0.0654764629587243	0	0.0245517662317845	0	0	0	0
7	0	0	0	0	1.52590218966964e-05	0	0
7	0	0	0	0	0	0	0
7	0	0	0	0	0	0	0
7	0.161013199053941	0.147585259784848	0.0661326009002823	0.0664072632944228	0.197421225299458	1	0
7	0.507118333714809	0.597207598992905	0.237003128099489	0.248767833981842	0.784954604409857	1	0
7	0.687708857862211	0.765804531929503	0.267887388418402	0.240299076829175	0.816525520714122	1	0
7	0.830304417486839	0.815045395590143	0.107209887846189	0.0999160753795682	0.808072022583352	1	0
7	0.856031128404669	0.856504158083467	0.0865796902418555	0.103120469977874	0.811612115663386	1	0
7	0.803936827649348	0.801159685664149	0.127458609903105	0.139986266880293	0.833905546654459	1	0
7	0.728984512092775	0.7348744945449	0.195971618219272	0.192645151445792	0.870634012359808	1	0
7	0.695170519569696	0.677256427862974	0.229221026932174	0.25131609063859	0.882291905088884	1	0
7	0.681589990081636	0.697138933394369	0.24290836957351	0.232593270771344	0.891691462577249	1	0
7	0.660807202258335	0.663248645761807	0.258381017776761	0.261554894331273	0.904966811627375	1	0
7	0.666254673075456	0.666529335469596	0.250339513237201	0.253513389791714	0.895811398489357	1	0
7	0.666987106126497	0.663645380331121	0.245685511558709	0.232898451209277	0.9247119859617	1	0
7	0.630823224231327	0.63422598611429	0.282398718242161	0.262989242389563	0.909880216678111	1	0
7	0.561913481345846	0.573144121461814	0.361455710688945	0.330922407873655	0.881635767147326	1	0
7	0.447867551689937	0.47164110780499	0.496864271000229	0.478233005264363	0.845746547646296	1	0
7	0.348378728923476	0.354894331273365	0.610513466086824	0.604745555809873	0.822201876859693	1	0
7	0.304036011291676	0.3043869687953	0.659967956054017	0.655161364156558	0.819195849546044	1	0
7	0.278095674067292	0.28383306630045	0.686991683833066	0.680994888227665	0.824994277866789	1	0
7	0.278919661249714	0.26678873884184	0.692256046387427	0.686488136110475	0.806668192568856	1	0
7	0.310246433203632	0.290959029526207	0.666529335469596	0.677576867322805	0.782558937972076	1	0
7	0.34854657816434	0.329274433508812	0.626550698100252	0.658762493324178	0.766018158236057	1	0
7	0.367116807812619	0.371267261768521	0.606515602349889	0.604699778744182	0.776745250629435	1	0
7	0.348287174792096	0.330724040588998	0.627710383764401	0.665568017090104	0.79159227893492	1	0
7	0.341206988632029	0.316945143816281	0.638879987792782	0.648020141908904	0.779888609140154	1	0
7	0.398275730525673	0.281925688563363	0.587502861066606	0.69076066224155	0.78295567254139	1	0
7	0.50600442511635	0.366887922484169	0.475852597848478	0.595117112993057	0.7981536583505	1	0
7	0.621362630655375	0.583077744716564	0.34711223010605	0.353047989623865	0.799313344014649	1	0
7	0.691721980621042	0.70960555428397	0.266132600900282	0.207751583123522	0.804882887006943	1	0
7	0.681376363775082	0.721583886472877	0.272968642710002	0.196688792248417	0.822568093385214	1	0
7	0.584283207446403	0.613122758831159	0.370366979476616	0.323720149538415	0.818600747692073	1	0
7	0.433722438391699	0.443244068055238	0.52983901731899	0.513450827801938	0.801113908598459	1	0
7	0.319478141451133	0.314274814984359	0.657846952010376	0.642923628595407	0.790661478599222	1	0
7	0.294972152285039	0.295185778591592	0.685130083161669	0.683283741512169	0.777096208133059	1	0
7	0.316990920881971	0.312855725947967	0.6531166552224	0.650370031280995	0.803524834058137	1	0
7	0.322484168764782	0.31625848783093	0.642465857938506	0.64965285725185	0.809430075532158	1	0
7	0.296009765774014	0.284473945220111	0.668787670710307	0.682841229877165	0.807156481269551	1	0
7	0.270771343556878	0.264560921644923	0.695429922941939	0.70092317082475	0.814984359502556	1	0
7	0.26129549095903	0.263965819790951	0.705104142824445	0.693537804226749	0.817944609750515	1	0
7	0.28522163729305	0.274814984359503	0.67843137254902	0.664820325017166	0.822232394903487	1	0
7	0.325459678034638	0.306523231860838	0.636636911573968	0.633661402304112	0.814618142977035	1	0
7	0.381078812848096	0.353536278324559	0.574654764629587	0.581307698176547	0.813412680247196	1	0
7	0.429892423895628	0.433463035019455	0.506660563057908	0.480979629205768	0.84969863431754	1	0
7	0.496208133058671	0.498191805905241	0.420767528801404	0.425787747005417	0.89732204165713	1	0
7	0.585671778439002	0.575829709315633	0.327122911421378	0.322575722896162	0.907499809262226	1	0
7	0.636682688639658	0.630182345311666	0.274952315556573	0.247745479514763	0.909819180590524	1	0
7	0.650064850843061	0.661738002594034	0.260379949645228	0.216495002670329	0.915251392385748	1	0
7	0.662775616083009	0.678492408636606	0.245639734493019	0.197436484321355	0.920958266575112	1	0
7	0.667566948958572	0.687174792095827	0.24457160296025	0.192629892423896	0.906630045014115	1	0
7	0.679346913862821	0.70411230640116	0.247608148317693	0.183520256351568	0.865293354695964	1	0
7	0.704829480430304	0.721583886472877	0.231906614785992	0.174975204089418	0.833157854581521	1	0
7	0.725642786297398	0.738490882734417	0.215182726787213	0.167208361943999	0.831662470435645	1	0
7	0.740642404821851	0.766735332265202	0.201174944686046	0.158678568703746	0.838971541924163	1	0
7	0.751598382543679	0.778240634775311	0.196429388876173	0.176745250629435	0.822995345998321	1	0
7	0.76249332417792	0.759365224689097	0.190081635767147	0.193102922102693	0.812832837415122	1	0
7	0.742824444953079	0.742946517128252	0.240497444113832	0.238406958113985	0.807156481269551	1	0
7	0.617288471808957	0.673334859235523	0.363439383535515	0.349385824368658	0.788769359884031	1	0
7	0.253864347295338	0.299626153963531	0.226947432669566	0.198001068131533	0.403845273517968	1	0
7	0	0	0	0	0	0	0
7	0	0	0	0	0	0	0
7	0.000488288700694285	0.000442511635004196	0	0.000106813153276875	0.000183108262760357	0	0
7	0.0601510643167773	0.000289921416037232	0.0304722667277028	0.000183108262760357	0.000335698481727321	0	0
7	0	0	0	0	0	0	0
7	0	0	0	0	0	0	0
7	0.00144960708018616	0	0	0	0	0	0
7	0.196276798657206	0.126863508049134	0.220798046845197	0.159914549477378	0.340535591668574	1	0
7	0.521965362020295	0.569939726863508	0.385488670176242	0.266254673075456	0.781277180132753	1	0
7	0.709117265583276	0.756298161287861	0.275852597848478	0.246463721675441	0.825848783093004	1	0
7	0.812115663385977	0.815213244831006	0.132188906691081	0.114946211947814	0.796932936598764	1	0
7	0.844922560463874	0.82919050888838	0.0967727168688487	0.0899519340810254	0.77944609750515	1	0
7	0.80669871061265	0.788998245212482	0.130846112764172	0.123033493553063	0.79658197909514	1	0
7	0.765545128557259	0.757213702601663	0.168795300221256	0.169619287403677	0.828198672465095	1	0
7	0.748256656748302	0.770351720454719	0.181979095140002	0.155138475623713	0.862104219119554	1	0
7	0.728953994048981	0.765468833447776	0.19653620202945	0.152620737010758	0.874204623483635	1	0
7	0.709346150911727	0.74018463416495	0.212375066758221	0.190615701533532	0.879606317235065	1	0
7	0.693537804226749	0.709864957656214	0.223865110246433	0.224322880903334	0.879255359731441	1	0
7	0.677332722972458	0.708888380254826	0.236331731136034	0.223422598611429	0.914473182269017	1	0
7	0.628885328450446	0.662958724345769	0.290775921263447	0.250186923018235	0.89916838330663	1	0
7	0.512504768444343	0.531334401464866	0.431250476844434	0.372457465476463	0.853345540550851	1	0
7	0.379293507286183	0.373235675593194	0.59487296864271	0.56586556801709	0.800869764248112	1	0
7	0.314000152590219	0.307957579919127	0.666895551995117	0.646952010376135	0.788509956511788	1	0
7	0.287708857862211	0.297993438620584	0.687678339818418	0.688136110475319	0.793194476234073	1	0
7	0.277439536125734	0.29219501029984	0.693278400854505	0.69723048752575	0.805157549401083	1	0
7	0.276005188067445	0.279987792782483	0.696330205233844	0.695048447394522	0.811551079575799	1	0
7	0.286610208285649	0.277409018081941	0.692484931715877	0.699092088197147	0.79311818112459	1	0
7	0.319310292210269	0.299153124284733	0.66521705958648	0.68738841840238	0.772808422980087	1	0
7	0.341298542763409	0.331792172121767	0.643579766536965	0.6563515678645	0.757534142061494	1	0
7	0.330617227435721	0.323613336385138	0.656595712214847	0.670450904097047	0.751506828412299	1	0
7	0.327107652399481	0.322011139085985	0.658899824521248	0.667093919279774	0.758541237506676	1	0
7	0.332021057450217	0.273426413366903	0.658121614404517	0.709407186999313	0.75709163042649	1	0
7	0.371679255359731	0.231799801632715	0.625009536888685	0.760723277637903	0.764919508659495	1	0
7	0.424551766231785	0.312260624093996	0.575509269855802	0.676234073395895	0.744533455405509	1	0
7	0.46471351186389	0.421499961852445	0.525825894560159	0.546440833142596	0.756832227054246	1	0
7	0.433432516975662	0.44272526131075	0.549385824368658	0.518425268940261	0.780102235446708	1	0
7	0.35916685740444	0.352513923857481	0.622690165560388	0.62203402761883	0.773891813534752	1	0
7	0.312443732356756	0.310215915159838	0.675974670023652	0.680033569848173	0.772060730907149	1	0
7	0.294880598153658	0.28401617456321	0.696650644693675	0.71261158159762	0.761974517433432	1	0
7	0.290104524299992	0.288990615701534	0.69916838330663	0.692088197146563	0.758052948805982	1	0
7	0.293034256504158	0.300572213321126	0.689219501029984	0.676508735790036	0.779613946746014	1	0
7	0.300602731364919	0.299382009613184	0.673731593804837	0.677424277103838	0.783581292439155	1	0
7	0.285053788052186	0.281605249103532	0.687541008621347	0.691721980621042	0.792416266117342	1	0
7	0.276554512855726	0.286717021438926	0.698359655146105	0.682642862592508	0.797467002365148	1	0
7	0.266254673075456	0.281437399862669	0.712489509422446	0.682841229877165	0.788433661402304	1	0
7	0.280857557030594	0.270572976272221	0.693675135423819	0.678233005264363	0.800427252613108	1	0
7	0.316884107728695	0.279148546578164	0.649820706492714	0.662668802929732	0.813946746013581	1	0
7	0.360189211871519	0.312184328984512	0.599877927824826	0.626199740596628	0.815136949721523	1	0
7	0.406530861371786	0.364843213550011	0.542198825055314	0.564492256046387	0.826855878538186	1	0
7	0.461493858243687	0.454962996871901	0.473548485542077	0.458869306477455	0.861066605630579	1	0
7	0.551140611886778	0.543297474631876	0.373937590600443	0.353963530937667	0.901670862897688	1	0
7	0.62581826504921	0.622552834363317	0.294026092927443	0.266285191119249	0.91108567940795	1	0
7	0.658976119630732	0.654566262302586	0.257694361791409	0.229114213778897	0.921599145494774	1	0
7	0.677225909819181	0.658518348973831	0.238635843442435	0.228488593881132	0.922041657129778	1	0
7	0.686030365453574	0.661127641718166	0.231982909895476	0.228839551384756	0.90780498970016	1	0
7	0.705058365758755	0.696574349584192	0.221835660334173	0.205661097123674	0.880079346913863	1	0
7	0.737453269245441	0.750804913405051	0.200503547722591	0.168673228046082	0.831616693369955	1	0
7	0.752819104295415	0.784695201037613	0.193484397650111	0.155550469214923	0.807690547035935	1	0
7	0.762279697871366	0.802746623941405	0.186755168993668	0.152620737010758	0.821499961852445	1	0
7	0.767681391622797	0.792446784161135	0.186999313344015	0.16420233463035	0.817608911268788	1	0
7	0.763759822995346	0.755931944762341	0.198184176394293	0.201724269474327	0.813382162203403	1	0
7	0.758449683375296	0.757625696192874	0.226810101472496	0.222537575341421	0.787579156176089	1	0
7	0.66175326161593	0.66849774929427	0.346578164339666	0.363256275272755	0.768200198367285	1	0
7	0.351979858091096	0.398229953459983	0.365941863126574	0.304081788357366	0.593804837109941	1	0
7	0.0188448920424201	0	0.0957656214236667	0.00221255817502098	0	0	0
7	0	0	0.00517280842298009	0	0	0	0
7	0	0.000137331197070268	0	0.000167849240863661	0.000289921416037232	0	0
7	0.0343938353551537	0.000717174029144732	0.0535591668574044	0.000289921416037232	0.000701915007248035	0	0
7	0	0	0	0	0	0	0
7	0	0	0	0	0	0	0
7	0.0389410238803693	0	0	0	0	0	0
7	0.233218890669108	0.101197833218891	0.216830701152056	0.16231021591516	0.289600976577401	1	0
7	0.55020981155108	0.573220416571298	0.365941863126574	0.218600747692073	0.75053025101091	1	0
7	0.717463950560769	0.751552605477989	0.266239414053559	0.255603875791562	0.824246585793851	1	0
7	0.757915617608911	0.752910658426795	0.177141985198749	0.167467765316243	0.832532234683757	1	0
7	0.790188448920424	0.77773708705272	0.143175402456703	0.13353170061799	0.813702601663233	1	0
7	0.782040131227588	0.764950026703288	0.149843595025559	0.154711223010605	0.81686121919585	1	0
7	0.774196993972686	0.776424811169604	0.158419165331502	0.138857099259937	0.83265430685893	1	0
7	0.763668268863966	0.77251850156405	0.165239948119326	0.133775844968338	0.859388113221943	1	0
7	0.75371938658732	0.764675364309148	0.170412756542306	0.13690394445716	0.875928892957961	1	0
7	0.742641336690318	0.754070344090944	0.178439002059968	0.149034866865034	0.882047760738537	1	0
7	0.718791485465782	0.725932707713436	0.197955291065843	0.179842832074464	0.899610894941634	1	0
7	0.695414663920043	0.718410009918364	0.217715724422065	0.188296330205234	0.913298237582971	1	0
7	0.645349813076982	0.690516517891203	0.280384527351797	0.217990386816205	0.874341954680705	1	0
7	0.50789654383154	0.550545510032807	0.454993514915694	0.380636301213092	0.785717555504692	1	0
7	0.352941176470588	0.356206607156481	0.645868619821469	0.622537575341421	0.724589913786526	1	0
7	0.301976043335622	0.295551995117113	0.698634317540246	0.684702830548562	0.722453650720989	1	0
7	0.286350804913405	0.278644998855573	0.701075761043717	0.688578622110323	0.771847104600595	1	0
7	0.282978561074235	0.284763866636149	0.696177615014878	0.687693598840314	0.798092622262913	1	0
7	0.289982452124819	0.2886854352636	0.686045624475471	0.683176928358892	0.795696955825132	1	0
7	0.295185778591592	0.283756771190967	0.683543144884413	0.679102769512474	0.793987945372702	1	0
7	0.314091706721599	0.291264209964141	0.673884184023804	0.678934920271611	0.774471656366827	1	0
7	0.325978484779126	0.302647440299077	0.670725566491188	0.676432440680552	0.750408178835737	1	0
7	0.318867780575265	0.308216983291371	0.682749675745785	0.658930342565042	0.734019989318685	1	0
7	0.300984206912337	0.298878461890593	0.696131837949187	0.678446631570916	0.756450751506828	1	0
7	0.275883115892271	0.26840619516289	0.717296101319905	0.700770580605783	0.764034485389486	1	0
7	0.266849774929427	0.22748149843595	0.729396505683986	0.761379415579461	0.747386892500191	1	0
7	0.272327763790341	0.203723201342794	0.734462500953689	0.787304493781949	0.729243915465019	1	0
7	0.251544975967041	0.199542229343099	0.752834363317311	0.790112153810941	0.735133897917144	1	0
7	0.223987182421607	0.200717174029145	0.773754482337682	0.7847562371252	0.739284351873045	1	0
7	0.213046463721675	0.194888227664607	0.781826504921035	0.786816205081254	0.754192416266117	1	0
7	0.229495689326314	0.195773250934615	0.766323338673991	0.788296330205234	0.757717250324254	1	0
7	0.244861524376287	0.211184863050278	0.751583123521782	0.762386511024643	0.755764095521477	1	0
7	0.246494239719234	0.252414740215152	0.748348210879683	0.71602960250248	0.760021362630655	1	0
7	0.252826733806363	0.262027924010071	0.732570382238498	0.722087434195468	0.766262302586404	1	0
7	0.272251468680858	0.277485313191424	0.704325932707713	0.705607690547036	0.781002517738613	1	0
7	0.26517128252079	0.279743648432136	0.711833371480888	0.701411459525444	0.779736018921187	1	0
7	0.262241550316625	0.284611276417182	0.718669413290608	0.693003738460365	0.77769130998703	1	0
7	0.264911879148547	0.286259250782025	0.719264515144579	0.682932784008545	0.773098344396124	1	0
7	0.278492408636606	0.276066224155032	0.703028915846494	0.680674448767834	0.782085908293278	1	0
7	0.307728694590677	0.266865033951324	0.664133669031815	0.685160601205463	0.794522011139086	1	0
7	0.340505073624781	0.269810025177386	0.623086900129702	0.689600976577401	0.794094758525978	1	0
7	0.377492942702373	0.334157320515755	0.581185626001373	0.638559548332952	0.816083009079118	1	0
7	0.41695277332723	0.404791332875563	0.537224383916991	0.561394674601358	0.830457007705806	1	0
7	0.490562294956893	0.519295033188373	0.450232700083925	0.433875028610666	0.862272068360418	1	0
7	0.583855954833295	0.60845349813077	0.342732890821698	0.330556191348135	0.887693598840314	1	0
7	0.654444190127413	0.636972610055695	0.261554894331273	0.289585717555505	0.907698176546883	1	0
7	0.683466849774929	0.662455176623178	0.230594338902876	0.233600366216526	0.913038834210727	1	0
7	0.69575036240177	0.680766002899214	0.224048218509194	0.219470511940185	0.897337300679027	1	0
7	0.717387655451286	0.701930266269932	0.213122758831159	0.204516670481422	0.851071946288243	1	0
7	0.743617914091707	0.733867399099718	0.196871900511177	0.196749828336004	0.806439307240406	1	0
7	0.761242084382391	0.780483710994125	0.190600442511635	0.180605783169299	0.805737392233158	1	0
7	0.778301670862898	0.787930113679713	0.18628213931487	0.171786068513008	0.810864423590448	1	0
7	0.779064621957733	0.779522392614633	0.194384679942016	0.177569237811856	0.817715724422065	1	0
7	0.769481956206607	0.75542839703975	0.212069886320287	0.206576638437476	0.804623483634699	1	0
7	0.765804531929503	0.744731822690166	0.22738994430457	0.222583352407111	0.7949187457084	1	0
7	0.688288700694285	0.657190814068818	0.338261997405966	0.387273975738155	0.756023498893721	1	0
7	0.421728847180896	0.428931105516136	0.308781567101549	0.275608453498131	0.580437933928435	1	0
7	0.0251163500419623	0	0.0489509422446021	0.0164492256046387	0.0142519264515145	0	0
7	0	0	0	0	0	0	0
7	0	0.000396734569314107	0	0.000686655985351339	0.0012970168612192	0	0
7	0	9.15541313801785e-05	0	6.10360875867857e-05	0.000106813153276875	0	0
7	0	0	0	0	0	0	0
7	0	0.000335698481727321	0.000106813153276875	0.00218204013122759	0.00259403372243839	0	0
7	0.0846570534828718	0	0.0175020981155108	0	0	0	0
7	0.231525139238575	0.0606546120393683	0.20364690623331	0.172854200045777	0.235095750362402	1	0
7	0.506996261539635	0.507194628824292	0.385046158541238	0.269230182345312	0.747981994354162	1	0
7	0.665201800564584	0.671229114213779	0.312367437247272	0.315785458152132	0.842374303807126	1	0
7	0.709300373846037	0.709391927977417	0.220813305867094	0.207598992904555	0.846112764171817	1	0
7	0.7538109407187	0.750164034485389	0.175036240177005	0.17117570763714	0.832806897077897	1	0
7	0.773388265812161	0.76900892652781	0.153566796368353	0.145052262149996	0.838452735179675	1	0
7	0.791821164263371	0.794140535591669	0.135652704661631	0.113679713130388	0.852735179674983	1	0
7	0.788632028686961	0.788799877927825	0.138979171435111	0.115327687495232	0.877012283512627	1	0
7	0.771374074921798	0.769558251316091	0.152346074616617	0.130373083085374	0.901808194094759	1	0
7	0.75399404898146	0.749843595025559	0.166475928892958	0.148058289463645	0.908339055466545	1	0
7	0.740123598077363	0.730785076676585	0.178789959563592	0.157854581521324	0.91436636911574	1	0
7	0.715419241626612	0.722102693217365	0.199038681620508	0.161943999389639	0.919798580910964	1	0
7	0.662149996185245	0.691004806591897	0.25999847409781	0.198535133897917	0.885816739147021	1	0
7	0.532661936369879	0.56595712214847	0.418387121385519	0.36734569314107	0.807629510948348	1	0
7	0.375921263447013	0.374715800717174	0.615365835049973	0.588189517051957	0.742336156252384	1	0
7	0.319951171129931	0.316472114137484	0.682001983672847	0.664454108491646	0.725673304341192	1	0
7	0.310002288853285	0.306675822079805	0.678873884184024	0.670267795834287	0.752941176470588	1	0
7	0.307408255130846	0.302464332036316	0.674647135118639	0.654505226215	0.787518120088502	1	0
7	0.318791485465782	0.311894407568475	0.664820325017166	0.644129091325246	0.774471656366827	1	0
7	0.320775158312352	0.316655222400244	0.666376745250629	0.645899137865263	0.757351033798733	1	0
7	0.318608377203021	0.308995193408103	0.674250400549325	0.658533607995727	0.747051194018463	1	0
7	0.313450827801938	0.292347600518807	0.686686503395132	0.681467917906462	0.735988403143359	1	0
7	0.297932402532998	0.284489204242008	0.7043869687953	0.685114824139773	0.730647745479515	1	0
7	0.274952315556573	0.279514763103685	0.723781185626001	0.693202105745022	0.744594491493095	1	0
7	0.249973296711681	0.252674143587396	0.743663691157397	0.72669565880827	0.746593423361563	1	0
7	0.218066681925689	0.210589761196307	0.773525597009232	0.773327229724575	0.755733577477684	1	0
7	0.20318913557641	0.212603952086671	0.800686655985351	0.795574883649958	0.739391165026322	1	0
7	0.193270771343557	0.212695506218051	0.822629129472801	0.824429694056611	0.766445410849165	1	0
7	0.187609674219883	0.206454566262303	0.831296253910124	0.837170977340353	0.775875486381323	1	0
7	0.179552910658427	0.167421988250553	0.821805142290379	0.83224231326772	0.761379415579461	1	0
7	0.191622796978714	0.154741741054398	0.800808728160525	0.818783855954833	0.758175020981155	1	0
7	0.202288853284504	0.175829709315633	0.785854886701762	0.789257648584726	0.766781109330892	1	0
7	0.209475852597848	0.207644769970245	0.778377965972381	0.761165789272908	0.782757305256733	1	0
7	0.22073701075761	0.219623102159152	0.758098725871672	0.752254520485237	0.800839246204318	1	0
7	0.229205767910277	0.236377508201724	0.748607614251926	0.735027084763867	0.791302357518883	1	0
7	0.235568780041199	0.241779201953155	0.742336156252384	0.734019989318685	0.788876173037308	1	0
7	0.252414740215152	0.257068741893645	0.728282597085527	0.721355001144427	0.780529488059815	1	0
7	0.271412222476539	0.278034637979706	0.706599526970321	0.687663080796521	0.804867627985046	1	0
7	0.281651026169223	0.279362172884718	0.695033188372625	0.670893415732052	0.797543297474632	1	0
7	0.304280155642023	0.291477836270695	0.665461203936828	0.68180361638819	0.794308384832532	1	0
7	0.342427710383764	0.318043793392843	0.618387121385519	0.659189745937285	0.796902418554971	1	0
7	0.361455710688945	0.359136339360647	0.594140535591669	0.605539024948501	0.829709315632868	1	0
7	0.385458152132448	0.381918059052415	0.570168612191958	0.562432288090333	0.849286640726329	1	0
7	0.448783093003738	0.471168078126192	0.50411230640116	0.475852597848478	0.847837033646143	1	0
7	0.536690318150607	0.572991531242847	0.402578774700542	0.361516746776532	0.859388113221943	1	0
7	0.622705424582284	0.606363012130922	0.298390173189899	0.328542000457771	0.886030365453574	1	0
7	0.665735866330968	0.657236591134508	0.247226672770275	0.252048523689631	0.900938429846647	1	0
7	0.682795452811475	0.669321736476692	0.234927901121538	0.238101777676051	0.894605935759518	1	0
7	0.710368505378805	0.697535667963683	0.216525520714122	0.209918364232853	0.870908674753948	1	0
7	0.74891279468986	0.762233920805676	0.191531242847333	0.170275425345235	0.828183413443198	1	0
7	0.782375829709316	0.79829098954757	0.175112535286488	0.159365224689097	0.815548943312734	1	0
7	0.791561760891127	0.78794537270161	0.181551842526894	0.172915236133364	0.807858396276799	1	0
7	0.790188448920424	0.787167162584878	0.192751964599069	0.17607385366598	0.801602197299153	1	0
7	0.784512092774853	0.787045090409705	0.20683604180972	0.182787823300526	0.78309300373846	1	0
7	0.756710154879072	0.739238574807355	0.23759822995346	0.232059205004959	0.771892881666285	1	0
7	0.690867475394827	0.709727626459144	0.349568932631418	0.374517433432517	0.761120012207217	1	0
7	0.472587167162585	0.431082627603571	0.44106202792401	0.399938963912413	0.607919432364385	1	0
7	0.161318379491875	0.0698863202868696	0.299916075379568	0.261173418783856	0.269367513542382	1	0
7	0	0	0	0	0	0	0
7	0	0	0	0	0	0	0
7	0.0215457389181353	0.00140383001449607	0.158190280003052	0.00161745632104982	0.002563515678645	0	0
7	0.00642404821850919	0.000106813153276875	0.0779278248264286	0.000122072175173571	0.000198367284657053	0	0
7	0.00653086137178607	0.000686655985351339	0	0.00218204013122759	0.00245670252536812	0	0
7	0.0978561074235142	0	0.0735179674982834	0	0	0	0
7	0.193865873197528	0.0304875257495994	0.205279621576257	0.220248722056916	0.206424048218509	0	0
7	0.469199664301518	0.43778133821622	0.404715037766079	0.328068970778973	0.762020294499123	1	0
7	0.676844434271763	0.716990920881971	0.295140001525902	0.220584420538643	0.867429617761502	1	0
7	0.739620050354772	0.771816586556802	0.192431525139239	0.14383154039826	0.824383916990921	1	0
7	0.782421606775006	0.779201953154803	0.151140611886778	0.13694972152285	0.819699397268635	1	0
7	0.791180285343709	0.792462043183032	0.141481651026169	0.134889753566796	0.830060273136492	1	0
7	0.789288166628519	0.787960631723506	0.137499046311131	0.118898298619059	0.85967803463798	1	0
7	0.784023804074159	0.781857022964828	0.140688181887541	0.124437323567559	0.8702067597467	1	0
7	0.768108644235905	0.756496528572518	0.155779354543374	0.139024948500801	0.89224078736553	1	0
7	0.744731822690166	0.71958495460441	0.179995422293431	0.17251850156405	0.908751049057755	1	0
7	0.72651255054551	0.705897611963073	0.199511711299306	0.191973754482338	0.90942244602121	1	0
[truncated: 10,289 more rows]
