# Supplementary material for: A metric learning method for estimating myelin content based on T2-weighted MRI from a de- and re-myelination model of multiple sclerosis
Source: PLoS One. 2021 Apr 5;16(4):e0249460. doi: 10.1371/journal.pone.0249460 (PMC8021181; doi:10.1371/journal.pone.0249460)
Supplement: S2 Data — (CSV) [file pone.0249460.s011.csv]

mouse	dcb	dgm	dex	dwm	spine_mask	hashist	seg
35	34.0788627645589	32.1987285688245	44.0846498687626	18.3512352490877	0	TRUE	bg
35	34.0788627645589	32.1987285688245	44.0846498687626	18.3512352490877	0	TRUE	bg
35	34.0788627645589	32.1987285688245	44.0846498687626	18.3512352490877	0	TRUE	bg
35	34.0788627645589	32.1987285688245	44.0846498687626	18.3512352490877	0	TRUE	bg
35	34.0788627645589	32.1987285688245	44.0846498687626	18.3512352490877	0	TRUE	bg
35	34.0788627645589	32.1987285688245	44.0846498687626	18.3512352490877	0	TRUE	bg
35	34.0788627645589	32.1987285688245	44.0846498687626	18.3512352490877	0	TRUE	bg
35	34.0788627645589	32.1987285688245	44.0846498687626	18.3512352490877	0	TRUE	bg
35	34.0788627645589	32.1987285688245	44.0846498687626	18.3512352490877	0	TRUE	bg
35	34.0788627645589	32.1987285688245	44.0846498687626	18.3512352490877	0	TRUE	bg
35	34.0788627645589	32.1987285688245	44.0846498687626	18.3512352490877	0	TRUE	bg
35	34.0788627645589	32.1987285688245	44.0846498687626	18.3512352490877	0	TRUE	bg
35	34.0788627645589	32.1987285688245	44.0846498687626	18.3512352490877	0	TRUE	bg
35	34.0788627645589	32.1987285688245	44.0846498687626	18.3512352490877	0	TRUE	bg
35	34.0788627645589	32.1987285688245	44.0846498687626	18.3512352490877	0	TRUE	bg
35	34.0788627645589	32.1987285688245	44.0846498687626	18.3512352490877	0	TRUE	bg
35	34.0788627645589	32.1987285688245	44.0846498687626	18.3512352490877	0	TRUE	bg
35	34.0788627645589	32.1987285688245	44.0846498687626	18.3512352490877	0	TRUE	bg
35	34.0788627645589	32.1987285688245	44.0846498687626	18.3512352490877	0	TRUE	bg
35	34.0788627645589	32.1987285688245	44.0846498687626	18.3512352490877	0	TRUE	bg
35	34.0788627645589	32.1987285688245	44.0846498687626	18.3512352490877	0	TRUE	bg
35	34.0788627645589	32.1987285688245	44.0846498687626	18.3512352490877	0	TRUE	bg
35	34.0788627645589	32.1987285688245	44.0846498687626	18.3512352490877	0	TRUE	bg
35	34.0788627645589	32.1987285688245	44.0846498687626	18.3512352490877	0	TRUE	bg
35	34.0788627645589	32.1987285688245	44.0846498687626	18.3512352490877	0	TRUE	bg
35	34.0788627645589	32.1987285688245	44.0846498687626	18.3512352490877	0	TRUE	bg
35	34.0788627645589	32.1987285688245	44.0846498687626	18.3512352490877	0	TRUE	bg
35	34.0788627645589	32.1987285688245	44.0846498687626	18.3512352490877	0	TRUE	bg
35	34.0788627645589	32.1987285688245	44.0846498687626	18.3512352490877	0	TRUE	bg
35	34.0788627645589	32.1987285688245	44.0846498687626	18.3512352490877	0	TRUE	bg
35	34.0788627645589	32.1987285688245	44.0846498687626	18.3512352490877	0	TRUE	bg
35	34.0788627645589	32.1987285688245	44.0846498687626	18.3512352490877	0	TRUE	bg
35	34.0788627645589	32.1987285688245	44.0846498687626	18.3512352490877	0	TRUE	bg
35	34.0788627645589	32.1987285688245	44.0846498687626	18.3512352490877	0	TRUE	bg
35	34.0788627645589	32.1987285688245	44.0846498687626	18.3512352490877	0	TRUE	bg
35	34.0788627645589	32.1987285688245	44.0846498687626	18.3512352490877	0	TRUE	bg
35	34.0788627645589	32.1987285688245	44.0846498687626	18.3512352490877	0	TRUE	bg
35	34.0788627645589	32.1987285688245	44.0846498687626	18.3512352490877	0	TRUE	bg
35	34.0788627645589	32.1987285688245	44.0846498687626	18.3512352490877	0	TRUE	bg
35	34.0788627645589	32.1987285688245	44.0846498687626	18.3512352490877	0	TRUE	bg
35	34.0788627645589	32.1987285688245	44.0846498687626	18.3512352490877	0	TRUE	bg
35	34.0788627645589	32.1987285688245	44.0846498687626	18.3512352490877	0	TRUE	bg
35	34.0788627645589	32.1987285688245	44.0846498687626	18.3512352490877	0	TRUE	bg
35	34.0788627645589	32.1987285688245	44.0846498687626	18.3512352490877	0	TRUE	bg
35	34.0788627645589	32.1987285688245	44.0846498687626	18.3512352490877	0	TRUE	bg
35	34.0788627645589	32.1987285688245	44.0846498687626	18.3512352490877	0	TRUE	bg
35	34.0788627645589	32.1987285688245	44.0846498687626	18.3512352490877	0	TRUE	bg
35	34.0788627645589	32.1987285688245	44.0846498687626	18.3512352490877	0	TRUE	bg
35	34.0788627645589	32.1987285688245	44.0846498687626	18.3512352490877	0	TRUE	bg
35	34.0788627645589	32.1987285688245	44.0846498687626	18.3512352490877	0	TRUE	bg
35	34.0788627645589	32.1987285688245	44.0846498687626	18.3512352490877	0	TRUE	bg
35	34.0788627645589	32.1987285688245	44.0846498687626	18.3512352490877	0	TRUE	bg
35	34.0788627645589	32.1987285688245	44.0846498687626	18.3512352490877	0	TRUE	bg
35	34.0788627645589	32.1987285688245	44.0846498687626	18.3512352490877	0	TRUE	bg
35	34.0788627645589	32.1987285688245	44.0846498687626	18.3512352490877	0	TRUE	bg
35	34.0788627645589	32.1987285688245	44.0846498687626	18.3512352490877	0	TRUE	bg
35	34.0788627645589	32.1987285688245	44.0846498687626	18.3512352490877	0	TRUE	bg
35	34.0788627645589	32.1987285688245	44.0846498687626	18.3512352490877	0	TRUE	bg
35	34.0788627645589	32.1987285688245	44.0846498687626	18.3512352490877	0	TRUE	bg
35	34.0788627645589	32.1987285688245	44.0846498687626	18.3512352490877	0	TRUE	bg
35	34.0788627645589	32.1987285688245	44.0846498687626	18.3512352490877	0	TRUE	bg
35	34.0788627645589	32.1987285688245	44.0846498687626	18.3512352490877	0	TRUE	bg
35	34.0788627645589	32.1987285688245	44.0846498687626	18.3512352490877	0	TRUE	bg
35	34.0788627645589	32.1987285688245	44.0846498687626	18.3512352490877	0	TRUE	bg
35	34.0788627645589	32.1987285688245	44.0846498687626	18.3512352490877	0	TRUE	bg
35	34.0788627645589	32.1987285688245	44.0846498687626	18.3512352490877	0	TRUE	bg
35	34.0788627645589	32.1987285688245	44.0846498687626	18.3512352490877	0	TRUE	bg
35	34.0788627645589	32.1987285688245	44.0846498687626	18.3512352490877	0	TRUE	bg
35	34.0788627645589	32.1987285688245	44.0846498687626	18.3512352490877	0	TRUE	bg
35	34.0788627645589	32.1987285688245	44.0846498687626	18.3512352490877	0	TRUE	bg
35	34.0788627645589	32.1987285688245	44.0846498687626	18.3512352490877	0	TRUE	bg
35	34.0788627645589	32.1987285688245	44.0846498687626	18.3512352490877	0	TRUE	bg
35	34.0788627645589	32.1987285688245	44.0846498687626	18.3512352490877	0	TRUE	bg
35	34.0788627645589	32.1987285688245	44.0846498687626	18.3512352490877	0	TRUE	bg
35	34.0788627645589	32.1987285688245	44.0846498687626	18.3512352490877	0	TRUE	bg
35	34.0788627645589	32.1987285688245	44.0846498687626	18.3512352490877	0	TRUE	bg
35	34.0788627645589	32.1987285688245	44.0846498687626	18.3512352490877	0	TRUE	bg
35	34.0788627645589	32.1987285688245	44.0846498687626	18.3512352490877	0	TRUE	bg
35	34.0788627645589	32.1987285688245	44.0846498687626	18.3512352490877	0	TRUE	bg
35	34.0788627645589	32.1987285688245	44.0846498687626	18.3512352490877	0	TRUE	bg
35	34.0788627645589	32.1987285688245	44.0846498687626	18.3512352490877	0	TRUE	bg
35	34.0788627645589	32.1987285688245	44.0846498687626	18.3512352490877	0	TRUE	bg
35	34.0788627645589	32.1987285688245	44.0846498687626	18.3512352490877	0	TRUE	bg
35	34.0788627645589	32.1987285688245	44.0846498687626	18.3512352490877	0	TRUE	bg
35	34.0788627645589	32.1987285688245	44.0846498687626	18.3512352490877	0	TRUE	bg
35	34.0788627645589	32.1987285688245	44.0846498687626	18.3512352490877	0	TRUE	bg
35	34.0788627645589	32.1987285688245	44.0846498687626	18.3512352490877	0	TRUE	bg
35	34.0788627645589	32.1987285688245	44.0846498687626	18.3512352490877	0	TRUE	bg
35	34.0788627645589	32.1987285688245	44.0846498687626	18.3512352490877	0	TRUE	bg
35	34.0788627645589	32.1987285688245	44.0846498687626	18.3512352490877	0	TRUE	bg
35	34.0788627645589	32.1987285688245	44.0846498687626	18.3512352490877	0	TRUE	bg
35	34.0788627645589	32.1987285688245	44.0846498687626	18.3512352490877	0	TRUE	bg
35	34.0788627645589	32.1987285688245	44.0846498687626	18.3512352490877	0	TRUE	bg
35	34.0788627645589	32.1987285688245	44.0846498687626	18.3512352490877	0	TRUE	bg
35	34.0788627645589	32.1987285688245	44.0846498687626	18.3512352490877	0	TRUE	bg
35	34.0788627645589	32.1987285688245	44.0846498687626	18.3512352490877	0	TRUE	bg
35	34.0788627645589	32.1987285688245	44.0846498687626	18.3512352490877	0	TRUE	bg
35	34.0788627645589	32.1987285688245	44.0846498687626	18.3512352490877	0	TRUE	bg
35	34.0788627645589	32.1987285688245	44.0846498687626	18.3512352490877	0	TRUE	bg
35	34.0788627645589	32.1987285688245	44.0846498687626	18.3512352490877	0	TRUE	bg
35	34.0788627645589	32.1987285688245	44.0846498687626	18.3512352490877	0	TRUE	bg
35	34.0788627645589	32.1987285688245	44.0846498687626	18.3512352490877	0	TRUE	bg
35	34.0788627645589	32.1987285688245	44.0846498687626	18.3512352490877	0	TRUE	bg
35	34.0788627645589	32.1987285688245	44.0846498687626	18.3512352490877	0	TRUE	bg
35	34.0788627645589	32.1987285688245	44.0846498687626	18.3512352490877	0	TRUE	bg
35	34.0788627645589	32.1987285688245	44.0846498687626	18.3512352490877	0	TRUE	bg
35	34.0788627645589	32.1987285688245	44.0846498687626	18.3512352490877	0	TRUE	bg
35	34.0788627645589	32.1987285688245	44.0846498687626	18.3512352490877	0	TRUE	bg
35	34.0788627645589	32.1987285688245	44.0846498687626	18.3512352490877	0	TRUE	bg
35	34.0788627645589	32.1987285688245	44.0846498687626	18.3512352490877	0	TRUE	bg
35	34.0788627645589	32.1987285688245	44.0846498687626	18.3512352490877	0	TRUE	bg
35	34.0788627645589	32.1987285688245	44.0846498687626	18.3512352490877	0	TRUE	bg
35	34.0788627645589	32.1987285688245	44.0846498687626	18.3512352490877	0	TRUE	bg
35	34.0788627645589	32.1987285688245	44.0846498687626	18.3512352490877	0	TRUE	bg
35	34.0788627645589	32.1987285688245	44.0846498687626	18.3512352490877	0	TRUE	bg
35	34.0788627645589	32.1987285688245	44.0846498687626	18.3512352490877	0	TRUE	bg
35	34.0788627645589	32.1987285688245	44.0846498687626	18.3512352490877	0	TRUE	bg
35	34.0788627645589	32.1987285688245	44.0846498687626	18.3512352490877	0	TRUE	bg
35	34.0788627645589	32.1987285688245	44.0846498687626	18.3512352490877	0	TRUE	bg
35	34.0788627645589	32.1987285688245	44.0846498687626	18.3512352490877	0	TRUE	bg
35	34.0788627645589	32.1987285688245	44.0846498687626	18.3512352490877	0	TRUE	bg
35	34.0788627645589	32.1987285688245	44.0846498687626	18.3512352490877	0	TRUE	bg
35	34.0788627645589	32.1987285688245	44.0846498687626	18.3512352490877	0	TRUE	bg
35	34.0788627645589	32.1987285688245	44.0846498687626	18.3512352490877	0	TRUE	bg
35	34.0788627645589	32.1987285688245	44.0846498687626	18.3512352490877	0	TRUE	bg
35	34.0788627645589	32.1987285688245	44.0846498687626	18.3512352490877	0	TRUE	bg
35	34.0788627645589	32.1987285688245	44.0846498687626	18.3512352490877	0	TRUE	bg
35	34.0788627645589	32.1987285688245	44.0846498687626	18.3512352490877	0	TRUE	bg
35	34.0788627645589	32.1987285688245	44.0846498687626	18.3512352490877	0	TRUE	bg
35	34.0788627645589	32.1987285688245	44.0846498687626	18.3512352490877	0	TRUE	bg
35	34.0788627645589	32.1987285688245	44.0846498687626	18.3512352490877	0	TRUE	bg
35	34.0788627645589	32.1987285688245	44.0846498687626	18.3512352490877	0	TRUE	bg
35	34.0788627645589	32.1987285688245	44.0846498687626	18.3512352490877	0	TRUE	bg
35	34.0788627645589	32.1987285688245	44.0846498687626	18.3512352490877	0	TRUE	bg
35	34.0788627645589	32.1987285688245	44.0846498687626	18.3512352490877	0	TRUE	bg
35	34.0788627645589	32.1987285688245	44.0846498687626	18.3512352490877	0	TRUE	bg
35	34.0788627645589	32.1987285688245	44.0846498687626	18.3512352490877	0	TRUE	bg
35	34.0788627645589	32.1987285688245	44.0846498687626	18.3512352490877	0	TRUE	bg
35	34.0788627645589	32.1987285688245	44.0846498687626	18.3512352490877	0	TRUE	bg
35	34.0788627645589	32.1987285688245	44.0846498687626	18.3512352490877	0	TRUE	bg
35	34.0788627645589	32.1987285688245	44.0846498687626	18.3512352490877	0	TRUE	bg
35	34.0788627645589	32.1987285688245	44.0846498687626	18.3512352490877	0	TRUE	bg
35	34.0788627645589	32.1987285688245	44.0846498687626	18.3512352490877	0	TRUE	bg
35	34.0788627645589	32.1987285688245	44.0846498687626	18.3512352490877	0	TRUE	bg
35	34.0788627645589	32.1987285688245	44.0846498687626	18.3512352490877	0	TRUE	bg
35	34.0788627645589	32.1987285688245	44.0846498687626	18.3512352490877	0	TRUE	bg
35	34.0788627645589	32.1987285688245	44.0846498687626	18.3512352490877	0	TRUE	bg
35	34.0788627645589	32.1987285688245	44.0846498687626	18.3512352490877	0	TRUE	bg
35	34.0788627645589	32.1987285688245	44.0846498687626	18.3512352490877	0	TRUE	bg
35	34.0788627645589	32.1987285688245	44.0846498687626	18.3512352490877	0	TRUE	bg
35	34.0788627645589	32.1987285688245	44.0846498687626	18.3512352490877	0	TRUE	bg
35	34.0788627645589	32.1987285688245	44.0846498687626	18.3512352490877	0	TRUE	bg
35	34.0788627645589	32.1987285688245	44.0846498687626	18.3512352490877	0	TRUE	bg
35	34.0788627645589	32.1987285688245	44.0846498687626	18.3512352490877	0	TRUE	bg
35	34.0788627645589	32.1987285688245	44.0846498687626	18.3512352490877	0	TRUE	bg
35	34.0788627645589	32.1987285688245	44.0846498687626	18.3512352490877	0	TRUE	bg
35	34.0788627645589	32.1987285688245	44.0846498687626	18.3512352490877	0	TRUE	bg
35	34.0788627645589	32.1987285688245	44.0846498687626	18.3512352490877	0	TRUE	bg
35	34.0788627645589	32.1987285688245	44.0846498687626	18.3512352490877	0	TRUE	bg
35	34.0788627645589	32.1987285688245	44.0846498687626	18.3512352490877	0	TRUE	bg
35	34.0788627645589	32.1987285688245	44.0846498687626	18.3512352490877	0	TRUE	bg
35	34.0788627645589	32.1987285688245	44.0846498687626	18.3512352490877	0	TRUE	bg
35	34.0788627645589	32.1987285688245	44.0846498687626	18.3512352490877	0	TRUE	bg
35	34.0788627645589	32.1987285688245	44.0846498687626	18.3512352490877	0	TRUE	bg
35	34.0788627645589	32.1987285688245	44.0846498687626	18.3512352490877	0	TRUE	bg
35	34.0788627645589	32.1987285688245	44.0846498687626	18.3512352490877	0	TRUE	bg
35	34.0788627645589	32.1987285688245	44.0846498687626	18.3512352490877	0	TRUE	bg
35	34.0788627645589	32.1987285688245	44.0846498687626	18.3512352490877	0	TRUE	bg
35	34.0788627645589	32.1987285688245	44.0846498687626	18.3512352490877	0	TRUE	bg
35	34.0788627645589	32.1987285688245	44.0846498687626	18.3512352490877	0	TRUE	bg
35	34.0788627645589	32.1987285688245	44.0846498687626	18.3512352490877	0	TRUE	bg
35	34.0788627645589	32.1987285688245	44.0846498687626	18.3512352490877	0	TRUE	bg
35	34.0788627645589	32.1987285688245	44.0846498687626	18.3512352490877	0	TRUE	bg
35	34.0788627645589	32.1987285688245	44.0846498687626	18.3512352490877	0	TRUE	bg
35	34.0788627645589	32.1987285688245	44.0846498687626	18.3512352490877	0	TRUE	bg
35	34.0788627645589	32.1987285688245	44.0846498687626	18.3512352490877	0	TRUE	bg
35	34.0788627645589	32.1987285688245	44.0846498687626	18.3512352490877	0	TRUE	bg
35	34.0788627645589	32.1987285688245	44.0846498687626	18.3512352490877	0	TRUE	bg
35	34.0788627645589	32.1987285688245	44.0846498687626	18.3512352490877	0	TRUE	bg
35	34.0788627645589	32.1987285688245	44.0846498687626	18.3512352490877	0	TRUE	bg
35	34.0788627645589	32.1987285688245	44.0846498687626	18.3512352490877	0	TRUE	bg
35	34.0788627645589	32.1987285688245	44.0846498687626	18.3512352490877	0	TRUE	bg
35	34.0788627645589	32.1987285688245	44.0846498687626	18.3512352490877	0	TRUE	bg
35	34.0788627645589	32.1987285688245	44.0846498687626	18.3512352490877	0	TRUE	bg
35	34.0788627645589	32.1987285688245	44.0846498687626	18.3512352490877	0	TRUE	bg
35	34.0788627645589	32.1987285688245	44.0846498687626	18.3512352490877	0	TRUE	bg
35	34.0788627645589	32.1987285688245	44.0846498687626	18.3512352490877	0	TRUE	bg
35	34.0788627645589	32.1987285688245	44.0846498687626	18.3512352490877	0	TRUE	bg
35	34.0788627645589	32.1987285688245	44.0846498687626	18.3512352490877	0	TRUE	bg
35	34.0788627645589	32.1987285688245	44.0846498687626	18.3512352490877	0	TRUE	bg
35	34.0788627645589	32.1987285688245	44.0846498687626	18.3512352490877	0	TRUE	bg
35	34.0788627645589	32.1987285688245	44.0846498687626	18.3512352490877	0	TRUE	bg
35	34.0788627645589	32.1987285688245	44.0846498687626	18.3512352490877	0	TRUE	bg
35	34.0788627645589	32.1987285688245	44.0846498687626	18.3512352490877	0	TRUE	bg
35	34.0788627645589	32.1987285688245	44.0846498687626	18.3512352490877	0	TRUE	bg
35	34.0788627645589	32.1987285688245	44.0846498687626	18.3512352490877	0	TRUE	bg
35	34.0788627645589	32.1987285688245	44.0846498687626	18.3512352490877	0	TRUE	bg
35	34.0788627645589	32.1987285688245	44.0846498687626	18.3512352490877	0	TRUE	bg
35	34.0788627645589	32.1987285688245	44.0846498687626	18.3512352490877	0	TRUE	bg
35	34.0788627645589	32.1987285688245	44.0846498687626	18.3512352490877	0	TRUE	bg
35	34.0788627645589	32.1987285688245	44.0846498687626	18.3512352490877	0	TRUE	bg
35	34.0788627645589	32.1987285688245	44.0846498687626	18.3512352490877	0	TRUE	bg
35	34.0788627645589	32.1987285688245	44.0846498687626	18.3512352490877	0	TRUE	bg
35	34.0788627645589	32.1987285688245	44.0846498687626	18.3512352490877	0	TRUE	bg
35	34.0788627645589	32.1987285688245	44.0846498687626	18.3512352490877	0	TRUE	bg
35	34.0788627645589	32.1987285688245	44.0846498687626	18.3512352490877	0	TRUE	bg
35	34.0788627645589	32.1987285688245	44.0846498687626	18.3512352490877	0	TRUE	bg
35	34.0788627645589	32.1987285688245	44.0846498687626	18.3512352490877	0	TRUE	bg
35	34.0788627645589	32.1987285688245	44.0846498687626	18.3512352490877	0	TRUE	bg
35	34.0788627645589	32.1987285688245	44.0846498687626	18.3512352490877	0	TRUE	bg
35	34.0788627645589	32.1987285688245	44.0846498687626	18.3512352490877	0	TRUE	bg
35	34.0788627645589	32.1987285688245	44.0846498687626	18.3512352490877	0	TRUE	bg
35	34.0788627645589	32.1987285688245	44.0846498687626	18.3512352490877	0	TRUE	bg
35	34.0788627645589	32.1987285688245	44.0846498687626	18.3512352490877	0	TRUE	bg
35	34.0788627645589	32.1987285688245	44.0846498687626	18.3512352490877	0	TRUE	bg
35	34.0788627645589	32.1987285688245	44.0846498687626	18.3512352490877	0	TRUE	bg
35	34.0788627645589	32.1987285688245	44.0846498687626	18.3512352490877	0	TRUE	bg
35	34.0788627645589	32.1987285688245	44.0846498687626	18.3512352490877	0	TRUE	bg
35	34.0788627645589	32.1987285688245	44.0846498687626	18.3512352490877	0	TRUE	bg
35	34.0788627645589	32.1987285688245	44.0846498687626	18.3512352490877	0	TRUE	bg
35	34.0788627645589	32.1987285688245	44.0846498687626	18.3512352490877	0	TRUE	bg
35	34.0788627645589	32.1987285688245	44.0846498687626	18.3512352490877	0	TRUE	bg
35	34.0788627645589	32.1987285688245	44.0846498687626	18.3512352490877	0	TRUE	bg
35	34.0788627645589	32.1987285688245	44.0846498687626	18.3512352490877	0	TRUE	bg
35	34.0788627645589	32.1987285688245	44.0846498687626	18.3512352490877	0	TRUE	bg
35	34.0788627645589	32.1987285688245	44.0846498687626	18.3512352490877	0	TRUE	bg
35	34.0788627645589	32.1987285688245	44.0846498687626	18.3512352490877	0	TRUE	bg
35	34.0788627645589	32.1987285688245	44.0846498687626	18.3512352490877	0	TRUE	bg
35	34.0788627645589	32.1987285688245	44.0846498687626	18.3512352490877	0	TRUE	bg
35	34.0788627645589	32.1987285688245	44.0846498687626	18.3512352490877	0	TRUE	bg
35	34.0788627645589	32.1987285688245	44.0846498687626	18.3512352490877	0	TRUE	bg
35	34.0788627645589	32.1987285688245	44.0846498687626	18.3512352490877	0	TRUE	bg
35	34.0788627645589	32.1987285688245	44.0846498687626	18.3512352490877	0	TRUE	bg
35	34.0788627645589	32.1987285688245	44.0846498687626	18.3512352490877	0	TRUE	bg
35	34.0788627645589	32.1987285688245	44.0846498687626	18.3512352490877	0	TRUE	bg
35	34.0788627645589	32.1987285688245	44.0846498687626	18.3512352490877	0	TRUE	bg
35	34.0788627645589	32.1987285688245	44.0846498687626	18.3512352490877	0	TRUE	bg
35	34.0788627645589	32.1987285688245	44.0846498687626	18.3512352490877	0	TRUE	bg
35	34.0788627645589	32.1987285688245	44.0846498687626	18.3512352490877	0	TRUE	bg
35	34.0788627645589	32.1987285688245	44.0846498687626	18.3512352490877	0	TRUE	bg
35	34.0788627645589	32.1987285688245	44.0846498687626	18.3512352490877	0	TRUE	bg
35	34.0788627645589	32.1987285688245	44.0846498687626	18.3512352490877	0	TRUE	bg
35	34.0788627645589	32.1987285688245	44.0846498687626	18.3512352490877	0	TRUE	bg
35	34.0788627645589	32.1987285688245	44.0846498687626	18.3512352490877	0	TRUE	bg
35	34.0788627645589	32.1987285688245	44.0846498687626	18.3512352490877	0	TRUE	bg
35	34.0788627645589	32.1987285688245	44.0846498687626	18.3512352490877	0	TRUE	bg
35	34.0788627645589	32.1987285688245	44.0846498687626	18.3512352490877	0	TRUE	bg
35	34.0788627645589	32.1987285688245	44.0846498687626	18.3512352490877	0	TRUE	bg
35	34.0788627645589	32.1987285688245	44.0846498687626	18.3512352490877	0	TRUE	bg
35	34.0788627645589	32.1987285688245	44.0846498687626	18.3512352490877	0	TRUE	bg
35	34.0788627645589	32.1987285688245	44.0846498687626	18.3512352490877	0	TRUE	bg
35	34.0788627645589	32.1987285688245	44.0846498687626	18.3512352490877	0	TRUE	bg
35	34.0788627645589	32.1987285688245	44.0846498687626	18.3512352490877	0	TRUE	bg
35	34.0788627645589	32.1987285688245	44.0846498687626	18.3512352490877	0	TRUE	bg
35	34.0788627645589	32.1987285688245	44.0846498687626	18.3512352490877	0	TRUE	bg
35	34.0788627645589	32.1987285688245	44.0846498687626	18.3512352490877	0	TRUE	bg
35	34.0788627645589	32.1987285688245	44.0846498687626	18.3512352490877	0	TRUE	bg
35	34.0788627645589	32.1987285688245	44.0846498687626	18.3512352490877	0	TRUE	bg
35	34.0788627645589	32.1987285688245	44.0846498687626	18.3512352490877	0	TRUE	bg
35	34.0788627645589	32.1987285688245	44.0846498687626	18.3512352490877	0	TRUE	bg
35	34.0788627645589	32.1987285688245	44.0846498687626	18.3512352490877	0	TRUE	bg
35	34.0788627645589	32.1987285688245	44.0846498687626	18.3512352490877	0	TRUE	bg
35	34.0788627645589	32.1987285688245	44.0846498687626	18.3512352490877	0	TRUE	bg
35	34.0788627645589	32.1987285688245	44.0846498687626	18.3512352490877	0	TRUE	bg
35	34.0788627645589	32.1987285688245	44.0846498687626	18.3512352490877	0	TRUE	bg
35	34.0788627645589	32.1987285688245	44.0846498687626	18.3512352490877	0	TRUE	bg
35	34.0788627645589	32.1987285688245	44.0846498687626	18.3512352490877	0	TRUE	bg
35	34.0788627645589	32.1987285688245	44.0846498687626	18.3512352490877	0	TRUE	bg
35	34.0788627645589	32.1987285688245	44.0846498687626	18.3512352490877	0	TRUE	bg
35	34.0788627645589	32.1987285688245	44.0846498687626	18.3512352490877	0	TRUE	bg
35	34.0788627645589	32.1987285688245	44.0846498687626	18.3512352490877	0	TRUE	bg
35	34.0788627645589	32.1987285688245	44.0846498687626	18.3512352490877	0	TRUE	bg
35	34.0788627645589	32.1987285688245	44.0846498687626	18.3512352490877	0	TRUE	bg
35	34.0788627645589	32.1987285688245	44.0846498687626	18.3512352490877	0	TRUE	bg
35	34.0788627645589	32.1987285688245	44.0846498687626	18.3512352490877	0	TRUE	bg
35	34.0788627645589	32.1987285688245	44.0846498687626	18.3512352490877	0	TRUE	bg
35	34.0788627645589	32.1987285688245	44.0846498687626	18.3512352490877	0	TRUE	bg
35	34.0788627645589	32.1987285688245	44.0846498687626	18.3512352490877	0	TRUE	bg
35	34.0788627645589	32.1987285688245	44.0846498687626	18.3512352490877	0	TRUE	bg
35	34.0788627645589	32.1987285688245	44.0846498687626	18.3512352490877	0	TRUE	bg
35	34.0788627645589	32.1987285688245	44.0846498687626	18.3512352490877	0	TRUE	bg
35	34.0788627645589	32.1987285688245	44.0846498687626	18.3512352490877	0	TRUE	bg
35	34.0788627645589	32.1987285688245	44.0846498687626	18.3512352490877	0	TRUE	bg
35	34.0788627645589	32.1987285688245	44.0846498687626	18.3512352490877	0	TRUE	bg
35	34.0788627645589	32.1987285688245	44.0846498687626	18.3512352490877	0	TRUE	bg
35	34.0788627645589	32.1987285688245	44.0846498687626	18.3512352490877	0	TRUE	bg
35	34.0788627645589	32.1987285688245	44.0846498687626	18.3512352490877	0	TRUE	bg
35	34.0788627645589	32.1987285688245	44.0846498687626	18.3512352490877	0	TRUE	bg
35	34.0788627645589	32.1987285688245	44.0846498687626	18.3512352490877	0	TRUE	bg
35	34.0788627645589	32.1987285688245	44.0846498687626	18.3512352490877	0	TRUE	bg
35	34.0788627645589	32.1987285688245	44.0846498687626	18.3512352490877	0	TRUE	bg
35	34.0788627645589	32.1987285688245	44.0846498687626	18.3512352490877	0	TRUE	bg
35	34.0788627645589	32.1987285688245	44.0846498687626	18.3512352490877	0	TRUE	bg
35	34.0788627645589	32.1987285688245	44.0846498687626	18.3512352490877	0	TRUE	bg
35	34.0788627645589	32.1987285688245	44.0846498687626	18.3512352490877	0	TRUE	bg
35	34.0788627645589	32.1987285688245	44.0846498687626	18.3512352490877	0	TRUE	bg
35	34.0788627645589	32.1987285688245	44.0846498687626	18.3512352490877	0	TRUE	bg
35	34.0788627645589	32.1987285688245	44.0846498687626	18.3512352490877	0	TRUE	bg
35	34.0788627645589	32.1987285688245	44.0846498687626	18.3512352490877	0	TRUE	bg
35	34.0788627645589	32.1987285688245	44.0846498687626	18.3512352490877	0	TRUE	bg
35	34.0788627645589	32.1987285688245	44.0846498687626	18.3512352490877	0	TRUE	bg
35	34.0788627645589	32.1987285688245	44.0846498687626	18.3512352490877	0	TRUE	bg
35	34.0788627645589	32.1987285688245	44.0846498687626	18.3512352490877	0	TRUE	bg
35	34.0788627645589	32.1987285688245	44.0846498687626	18.3512352490877	0	TRUE	bg
35	34.0788627645589	32.1987285688245	44.0846498687626	18.3512352490877	0	TRUE	bg
35	34.0788627645589	32.1987285688245	44.0846498687626	18.3512352490877	0	TRUE	bg
35	34.0788627645589	32.1987285688245	44.0846498687626	18.3512352490877	0	TRUE	bg
35	34.0788627645589	32.1987285688245	44.0846498687626	18.3512352490877	0	TRUE	bg
35	34.0788627645589	32.1987285688245	44.0846498687626	18.3512352490877	0	TRUE	bg
35	34.0788627645589	32.1987285688245	44.0846498687626	18.3512352490877	0	TRUE	bg
35	34.0788627645589	32.1987285688245	44.0846498687626	18.3512352490877	0	TRUE	bg
35	34.0788627645589	32.1987285688245	44.0846498687626	18.3512352490877	0	TRUE	bg
35	34.0788627645589	32.1987285688245	44.0846498687626	18.3512352490877	0	TRUE	bg
35	34.0788627645589	32.1987285688245	44.0846498687626	18.3512352490877	0	TRUE	bg
35	34.0788627645589	32.1987285688245	44.0846498687626	18.3512352490877	0	TRUE	bg
35	34.0788627645589	32.1987285688245	44.0846498687626	18.3512352490877	0	TRUE	bg
35	34.0788627645589	32.1987285688245	44.0846498687626	18.3512352490877	0	TRUE	bg
35	34.0788627645589	32.1987285688245	44.0846498687626	18.3512352490877	0	TRUE	bg
35	34.0788627645589	32.1987285688245	44.0846498687626	18.3512352490877	0	TRUE	bg
35	34.0788627645589	32.1987285688245	44.0846498687626	18.3512352490877	0	TRUE	bg
35	34.0788627645589	32.1987285688245	44.0846498687626	18.3512352490877	0	TRUE	bg
35	34.0788627645589	32.1987285688245	44.0846498687626	18.3512352490877	0	TRUE	bg
35	34.0788627645589	32.1987285688245	44.0846498687626	18.3512352490877	0	TRUE	bg
35	34.0788627645589	32.1987285688245	44.0846498687626	18.3512352490877	0	TRUE	bg
35	34.0788627645589	32.1987285688245	44.0846498687626	18.3512352490877	0	TRUE	bg
35	34.0788627645589	32.1987285688245	44.0846498687626	18.3512352490877	0	TRUE	bg
35	34.0788627645589	32.1987285688245	44.0846498687626	18.3512352490877	0	TRUE	bg
35	34.0788627645589	32.1987285688245	44.0846498687626	18.3512352490877	0	TRUE	bg
35	34.0788627645589	32.1987285688245	44.0846498687626	18.3512352490877	0	TRUE	bg
35	34.0788627645589	32.1987285688245	44.0846498687626	18.3512352490877	0	TRUE	bg
35	34.0788627645589	32.1987285688245	44.0846498687626	18.3512352490877	0	TRUE	bg
35	34.0788627645589	32.1987285688245	44.0846498687626	18.3512352490877	0	TRUE	bg
35	34.0788627645589	32.1987285688245	44.0846498687626	18.3512352490877	0	TRUE	bg
35	34.0788627645589	32.1987285688245	44.0846498687626	18.3512352490877	0	TRUE	bg
35	34.0788627645589	32.1987285688245	44.0846498687626	18.3512352490877	0	TRUE	bg
35	34.0788627645589	32.1987285688245	44.0846498687626	18.3512352490877	0	TRUE	bg
35	34.0788627645589	32.1987285688245	44.0846498687626	18.3512352490877	0	TRUE	bg
35	34.0788627645589	32.1987285688245	44.0846498687626	18.3512352490877	0	TRUE	bg
35	34.0788627645589	32.1987285688245	44.0846498687626	18.3512352490877	0	TRUE	bg
35	34.0788627645589	32.1987285688245	44.0846498687626	18.3512352490877	0	TRUE	bg
35	34.0788627645589	32.1987285688245	44.0846498687626	18.3512352490877	0	TRUE	bg
35	34.0788627645589	32.1987285688245	44.0846498687626	18.3512352490877	0	TRUE	bg
35	34.0788627645589	32.1987285688245	44.0846498687626	18.3512352490877	0	TRUE	bg
35	34.0788627645589	32.1987285688245	44.0846498687626	18.3512352490877	0	TRUE	bg
35	34.0788627645589	32.1987285688245	44.0846498687626	18.3512352490877	0	TRUE	bg
35	34.0788627645589	32.1987285688245	44.0846498687626	18.3512352490877	0	TRUE	bg
35	34.0788627645589	32.1987285688245	44.0846498687626	18.3512352490877	0	TRUE	bg
35	34.0788627645589	32.1987285688245	44.0846498687626	18.3512352490877	0	TRUE	bg
35	34.0788627645589	32.1987285688245	44.0846498687626	18.3512352490877	0	TRUE	bg
35	34.0788627645589	32.1987285688245	44.0846498687626	18.3512352490877	0	TRUE	bg
35	34.0788627645589	32.1987285688245	44.0846498687626	18.3512352490877	0	TRUE	bg
35	34.0788627645589	32.1987285688245	44.0846498687626	18.3512352490877	0	TRUE	bg
35	34.0788627645589	32.1987285688245	44.0846498687626	18.3512352490877	0	TRUE	bg
35	34.0788627645589	32.1987285688245	44.0846498687626	18.3512352490877	0	TRUE	bg
35	34.0788627645589	32.1987285688245	44.0846498687626	18.3512352490877	0	TRUE	bg
35	34.0788627645589	32.1987285688245	44.0846498687626	18.3512352490877	0	TRUE	bg
35	34.0788627645589	32.1987285688245	44.0846498687626	18.3512352490877	0	TRUE	bg
35	34.0788627645589	32.1987285688245	44.0846498687626	18.3512352490877	0	TRUE	bg
35	34.0788627645589	32.1987285688245	44.0846498687626	18.3512352490877	0	TRUE	bg
35	34.0788627645589	32.1987285688245	44.0846498687626	18.3512352490877	0	TRUE	bg
35	34.0788627645589	32.1987285688245	44.0846498687626	18.3512352490877	0	TRUE	bg
35	34.0788627645589	32.1987285688245	44.0846498687626	18.3512352490877	0	TRUE	bg
35	34.0788627645589	32.1987285688245	44.0846498687626	18.3512352490877	0	TRUE	bg
35	34.0788627645589	32.1987285688245	44.0846498687626	18.3512352490877	0	TRUE	bg
35	34.0788627645589	32.1987285688245	44.0846498687626	18.3512352490877	0	TRUE	bg
35	34.0788627645589	32.1987285688245	44.0846498687626	18.3512352490877	0	TRUE	bg
35	34.0788627645589	32.1987285688245	44.0846498687626	18.3512352490877	0	TRUE	bg
35	34.0788627645589	32.1987285688245	44.0846498687626	18.3512352490877	0	TRUE	bg
35	34.0788627645589	32.1987285688245	44.0846498687626	18.3512352490877	0	TRUE	bg
35	34.0788627645589	32.1987285688245	44.0846498687626	18.3512352490877	0	TRUE	bg
35	34.0788627645589	32.1987285688245	44.0846498687626	18.3512352490877	0	TRUE	bg
35	34.0788627645589	32.1987285688245	44.0846498687626	18.3512352490877	0	TRUE	bg
35	34.0788627645589	32.1987285688245	44.0846498687626	18.3512352490877	0	TRUE	bg
35	34.0788627645589	32.1987285688245	44.0846498687626	18.3512352490877	0	TRUE	bg
35	34.0788627645589	32.1987285688245	44.0846498687626	18.3512352490877	0	TRUE	bg
35	34.0788627645589	32.1987285688245	44.0846498687626	18.3512352490877	0	TRUE	bg
35	34.0788627645589	32.1987285688245	44.0846498687626	18.3512352490877	0	TRUE	bg
35	34.0788627645589	32.1987285688245	44.0846498687626	18.3512352490877	0	TRUE	bg
35	34.0788627645589	32.1987285688245	44.0846498687626	18.3512352490877	0	TRUE	bg
35	34.0788627645589	32.1987285688245	44.0846498687626	18.3512352490877	0	TRUE	bg
35	34.0788627645589	32.1987285688245	44.0846498687626	18.3512352490877	0	TRUE	bg
35	34.0788627645589	32.1987285688245	44.0846498687626	18.3512352490877	0	TRUE	bg
35	34.0788627645589	32.1987285688245	44.0846498687626	18.3512352490877	0	TRUE	bg
35	34.0788627645589	32.1987285688245	44.0846498687626	18.3512352490877	0	TRUE	bg
35	34.0788627645589	32.1987285688245	44.0846498687626	18.3512352490877	0	TRUE	bg
35	34.0788627645589	32.1987285688245	44.0846498687626	18.3512352490877	0	TRUE	bg
35	34.0788627645589	32.1987285688245	44.0846498687626	18.3512352490877	0	TRUE	bg
35	34.0788627645589	32.1987285688245	44.0846498687626	18.3512352490877	0	TRUE	bg
35	34.0788627645589	32.1987285688245	44.0846498687626	18.3512352490877	0	TRUE	bg
35	34.0788627645589	32.1987285688245	44.0846498687626	18.3512352490877	0	TRUE	bg
35	34.0788627645589	32.1987285688245	44.0846498687626	18.3512352490877	0	TRUE	bg
35	34.0788627645589	32.1987285688245	44.0846498687626	18.3512352490877	0	TRUE	bg
35	34.0788627645589	32.1987285688245	44.0846498687626	18.3512352490877	0	TRUE	bg
35	34.0788627645589	32.1987285688245	44.0846498687626	18.3512352490877	0	TRUE	bg
35	34.0788627645589	32.1987285688245	44.0846498687626	18.3512352490877	0	TRUE	bg
35	34.0788627645589	32.1987285688245	44.0846498687626	18.3512352490877	0	TRUE	bg
35	34.0788627645589	32.1987285688245	44.0846498687626	18.3512352490877	0	TRUE	bg
35	34.0788627645589	32.1987285688245	44.0846498687626	18.3512352490877	0	TRUE	bg
35	34.0788627645589	32.1987285688245	44.0846498687626	18.3512352490877	0	TRUE	bg
35	34.0788627645589	32.1987285688245	44.0846498687626	18.3512352490877	0	TRUE	bg
35	34.0788627645589	32.1987285688245	44.0846498687626	18.3512352490877	0	TRUE	bg
35	34.0788627645589	32.1987285688245	44.0846498687626	18.3512352490877	0	TRUE	bg
35	34.0788627645589	32.1987285688245	44.0846498687626	18.3512352490877	0	TRUE	bg
35	34.0788627645589	32.1987285688245	44.0846498687626	18.3512352490877	0	TRUE	bg
35	34.0788627645589	32.1987285688245	44.0846498687626	18.3512352490877	0	TRUE	bg
35	34.0788627645589	32.1987285688245	44.0846498687626	18.3512352490877	0	TRUE	bg
35	34.0788627645589	32.1987285688245	44.0846498687626	18.3512352490877	0	TRUE	bg
35	34.0788627645589	32.1987285688245	44.0846498687626	18.3512352490877	0	TRUE	bg
35	34.0788627645589	32.1987285688245	44.0846498687626	18.3512352490877	0	TRUE	bg
35	34.0788627645589	32.1987285688245	44.0846498687626	18.3512352490877	0	TRUE	bg
35	34.0788627645589	32.1987285688245	44.0846498687626	18.3512352490877	0	TRUE	bg
35	34.0788627645589	32.1987285688245	44.0846498687626	18.3512352490877	0	TRUE	bg
35	34.0788627645589	32.1987285688245	44.0846498687626	18.3512352490877	0	TRUE	bg
35	34.0788627645589	32.1987285688245	44.0846498687626	18.3512352490877	0	TRUE	bg
35	34.0788627645589	32.1987285688245	44.0846498687626	18.3512352490877	0	TRUE	bg
35	34.0788627645589	32.1987285688245	44.0846498687626	18.3512352490877	0	TRUE	bg
35	34.0788627645589	32.1987285688245	44.0846498687626	18.3512352490877	0	TRUE	bg
35	34.0788627645589	32.1987285688245	44.0846498687626	18.3512352490877	0	TRUE	bg
35	34.0788627645589	32.1987285688245	44.0846498687626	18.3512352490877	0	TRUE	bg
35	34.0788627645589	32.1987285688245	44.0846498687626	18.3512352490877	0	TRUE	bg
35	34.0788627645589	32.1987285688245	44.0846498687626	18.3512352490877	0	TRUE	bg
35	34.0788627645589	32.1987285688245	44.0846498687626	18.3512352490877	0	TRUE	bg
35	34.0788627645589	32.1987285688245	44.0846498687626	18.3512352490877	0	TRUE	bg
35	34.0788627645589	32.1987285688245	44.0846498687626	18.3512352490877	0	TRUE	bg
35	34.0788627645589	32.1987285688245	44.0846498687626	18.3512352490877	0	TRUE	bg
35	34.0788627645589	32.1987285688245	44.0846498687626	18.3512352490877	0	TRUE	bg
35	34.0788627645589	32.1987285688245	44.0846498687626	18.3512352490877	0	TRUE	bg
35	34.0788627645589	32.1987285688245	44.0846498687626	18.3512352490877	0	TRUE	bg
35	34.0788627645589	32.1987285688245	44.0846498687626	18.3512352490877	0	TRUE	bg
35	34.0788627645589	32.1987285688245	44.0846498687626	18.3512352490877	0	TRUE	bg
35	34.0788627645589	32.1987285688245	44.0846498687626	18.3512352490877	0	TRUE	bg
35	34.0788627645589	32.1987285688245	44.0846498687626	18.3512352490877	0	TRUE	bg
35	34.0788627645589	32.1987285688245	44.0846498687626	18.3512352490877	0	TRUE	bg
35	34.0788627645589	32.1987285688245	44.0846498687626	18.3512352490877	0	TRUE	bg
35	34.0788627645589	32.1987285688245	44.0846498687626	18.3512352490877	0	TRUE	bg
35	34.0788627645589	32.1987285688245	44.0846498687626	18.3512352490877	0	TRUE	bg
35	34.0788627645589	32.1987285688245	44.0846498687626	18.3512352490877	0	TRUE	bg
35	34.0788627645589	32.1987285688245	44.0846498687626	18.3512352490877	0	TRUE	bg
35	34.0788627645589	32.1987285688245	44.0846498687626	18.3512352490877	0	TRUE	bg
35	34.0788627645589	32.1987285688245	44.0846498687626	18.3512352490877	0	TRUE	bg
35	34.0788627645589	32.1987285688245	44.0846498687626	18.3512352490877	0	TRUE	bg
35	34.0788627645589	32.1987285688245	44.0846498687626	18.3512352490877	0	TRUE	bg
35	34.0788627645589	32.1987285688245	44.0846498687626	18.3512352490877	0	TRUE	bg
35	34.0788627645589	32.1987285688245	44.0846498687626	18.3512352490877	0	TRUE	bg
35	34.0788627645589	32.1987285688245	44.0846498687626	18.3512352490877	0	TRUE	bg
35	34.0788627645589	32.1987285688245	44.0846498687626	18.3512352490877	0	TRUE	bg
35	34.0788627645589	32.1987285688245	44.0846498687626	18.3512352490877	0	TRUE	bg
35	34.0788627645589	32.1987285688245	44.0846498687626	18.3512352490877	0	TRUE	bg
35	34.0788627645589	32.1987285688245	44.0846498687626	18.3512352490877	0	TRUE	bg
35	34.0788627645589	32.1987285688245	44.0846498687626	18.3512352490877	0	TRUE	bg
35	34.0788627645589	32.1987285688245	44.0846498687626	18.3512352490877	0	TRUE	bg
35	34.0788627645589	32.1987285688245	44.0846498687626	18.3512352490877	0	TRUE	bg
35	34.0788627645589	32.1987285688245	44.0846498687626	18.3512352490877	0	TRUE	bg
35	34.0788627645589	32.1987285688245	44.0846498687626	18.3512352490877	0	TRUE	bg
35	34.0788627645589	32.1987285688245	44.0846498687626	18.3512352490877	0	TRUE	bg
35	34.0788627645589	32.1987285688245	44.0846498687626	18.3512352490877	0	TRUE	bg
35	34.0788627645589	32.1987285688245	44.0846498687626	18.3512352490877	0	TRUE	bg
35	34.0788627645589	32.1987285688245	44.0846498687626	18.3512352490877	0	TRUE	bg
35	34.0788627645589	32.1987285688245	44.0846498687626	18.3512352490877	0	TRUE	bg
35	34.0788627645589	32.1987285688245	44.0846498687626	18.3512352490877	0	TRUE	bg
35	34.0788627645589	32.1987285688245	44.0846498687626	18.3512352490877	0	TRUE	bg
35	34.0788627645589	32.1987285688245	44.0846498687626	18.3512352490877	0	TRUE	bg
35	34.0788627645589	32.1987285688245	44.0846498687626	18.3512352490877	0	TRUE	bg
35	34.0788627645589	32.1987285688245	44.0846498687626	18.3512352490877	0	TRUE	bg
35	34.0788627645589	32.1987285688245	44.0846498687626	18.3512352490877	0	TRUE	bg
35	34.0788627645589	32.1987285688245	44.0846498687626	18.3512352490877	0	TRUE	bg
35	34.0788627645589	32.1987285688245	44.0846498687626	18.3512352490877	0	TRUE	bg
35	34.0788627645589	32.1987285688245	44.0846498687626	18.3512352490877	0	TRUE	bg
35	34.0788627645589	32.1987285688245	44.0846498687626	18.3512352490877	0	TRUE	bg
35	34.0788627645589	32.1987285688245	44.0846498687626	18.3512352490877	0	TRUE	bg
35	34.0788627645589	32.1987285688245	44.0846498687626	18.3512352490877	0	TRUE	bg
35	34.0788627645589	32.1987285688245	44.0846498687626	18.3512352490877	0	TRUE	bg
35	34.0788627645589	32.1987285688245	44.0846498687626	18.3512352490877	0	TRUE	bg
35	34.0788627645589	32.1987285688245	44.0846498687626	18.3512352490877	0	TRUE	bg
35	34.0788627645589	32.1987285688245	44.0846498687626	18.3512352490877	0	TRUE	bg
35	34.0788627645589	32.1987285688245	44.0846498687626	18.3512352490877	0	TRUE	bg
35	34.0788627645589	32.1987285688245	44.0846498687626	18.3512352490877	0	TRUE	bg
35	34.0788627645589	32.1987285688245	44.0846498687626	18.3512352490877	0	TRUE	bg
35	34.0788627645589	32.1987285688245	44.0846498687626	18.3512352490877	0	TRUE	bg
35	34.0788627645589	32.1987285688245	44.0846498687626	18.3512352490877	0	TRUE	bg
35	34.0788627645589	32.1987285688245	44.0846498687626	18.3512352490877	0	TRUE	bg
35	34.0788627645589	32.1987285688245	44.0846498687626	18.3512352490877	0	TRUE	bg
35	34.0788627645589	32.1987285688245	44.0846498687626	18.3512352490877	0	TRUE	bg
35	34.0788627645589	32.1987285688245	44.0846498687626	18.3512352490877	0	TRUE	bg
35	34.0788627645589	32.1987285688245	44.0846498687626	18.3512352490877	0	TRUE	bg
35	34.0788627645589	32.1987285688245	44.0846498687626	18.3512352490877	0	TRUE	bg
35	34.0788627645589	32.1987285688245	44.0846498687626	18.3512352490877	0	TRUE	bg
35	34.0788627645589	32.1987285688245	44.0846498687626	18.3512352490877	0	TRUE	bg
35	34.0788627645589	32.1987285688245	44.0846498687626	18.3512352490877	0	TRUE	bg
35	34.0788627645589	32.1987285688245	44.0846498687626	18.3512352490877	0	TRUE	bg
35	34.0788627645589	32.1987285688245	44.0846498687626	18.3512352490877	0	TRUE	bg
35	34.0788627645589	32.1987285688245	44.0846498687626	18.3512352490877	0	TRUE	bg
35	34.0788627645589	32.1987285688245	44.0846498687626	18.3512352490877	0	TRUE	bg
35	34.0788627645589	32.1987285688245	44.0846498687626	18.3512352490877	0	TRUE	bg
35	34.0788627645589	32.1987285688245	44.0846498687626	18.3512352490877	0	TRUE	bg
35	34.0788627645589	32.1987285688245	44.0846498687626	18.3512352490877	0	TRUE	bg
35	34.0788627645589	32.1987285688245	44.0846498687626	18.3512352490877	0	TRUE	bg
35	34.0788627645589	32.1987285688245	44.0846498687626	18.3512352490877	0	TRUE	bg
35	34.0788627645589	32.1987285688245	44.0846498687626	18.3512352490877	0	TRUE	bg
35	34.0788627645589	32.1987285688245	44.0846498687626	18.3512352490877	0	TRUE	bg
35	34.0788627645589	32.1987285688245	44.0846498687626	18.3512352490877	0	TRUE	bg
35	34.0788627645589	32.1987285688245	44.0846498687626	18.3512352490877	0	TRUE	bg
35	34.0788627645589	32.1987285688245	44.0846498687626	18.3512352490877	0	TRUE	bg
35	34.0788627645589	32.1987285688245	44.0846498687626	18.3512352490877	0	TRUE	bg
35	34.0788627645589	32.1987285688245	44.0846498687626	18.3512352490877	0	TRUE	bg
35	34.0788627645589	32.1987285688245	44.0846498687626	18.3512352490877	0	TRUE	bg
35	34.0788627645589	32.1987285688245	44.0846498687626	18.3512352490877	0	TRUE	bg
35	34.0788627645589	32.1987285688245	44.0846498687626	18.3512352490877	0	TRUE	bg
35	34.0788627645589	32.1987285688245	44.0846498687626	18.3512352490877	0	TRUE	bg
35	34.0788627645589	32.1987285688245	44.0846498687626	18.3512352490877	0	TRUE	bg
35	34.0788627645589	32.1987285688245	44.0846498687626	18.3512352490877	0	TRUE	bg
35	34.0788627645589	32.1987285688245	44.0846498687626	18.3512352490877	0	TRUE	bg
35	34.0788627645589	32.1987285688245	44.0846498687626	18.3512352490877	0	TRUE	bg
35	34.0788627645589	32.1987285688245	44.0846498687626	18.3512352490877	0	TRUE	bg
35	34.0788627645589	32.1987285688245	44.0846498687626	18.3512352490877	0	TRUE	bg
35	34.0788627645589	32.1987285688245	44.0846498687626	18.3512352490877	0	TRUE	bg
35	34.0788627645589	32.1987285688245	44.0846498687626	18.3512352490877	0	TRUE	bg
35	34.0788627645589	32.1987285688245	44.0846498687626	18.3512352490877	0	TRUE	bg
35	34.0788627645589	32.1987285688245	44.0846498687626	18.3512352490877	0	TRUE	bg
35	34.0788627645589	32.1987285688245	44.0846498687626	18.3512352490877	0	TRUE	bg
35	34.0788627645589	32.1987285688245	44.0846498687626	18.3512352490877	0	TRUE	bg
35	34.0788627645589	32.1987285688245	44.0846498687626	18.3512352490877	0	TRUE	bg
35	34.0788627645589	32.1987285688245	44.0846498687626	18.3512352490877	0	TRUE	bg
35	34.0788627645589	32.1987285688245	44.0846498687626	18.3512352490877	0	TRUE	bg
35	34.0788627645589	32.1987285688245	44.0846498687626	18.3512352490877	0	TRUE	bg
35	34.0788627645589	32.1987285688245	44.0846498687626	18.3512352490877	0	TRUE	bg
35	34.0788627645589	32.1987285688245	44.0846498687626	18.3512352490877	0	TRUE	bg
35	34.0788627645589	32.1987285688245	44.0846498687626	18.3512352490877	0	TRUE	bg
35	34.0788627645589	32.1987285688245	44.0846498687626	18.3512352490877	0	TRUE	bg
35	34.0788627645589	32.1987285688245	44.0846498687626	18.3512352490877	0	TRUE	bg
35	34.0788627645589	32.1987285688245	44.0846498687626	18.3512352490877	0	TRUE	bg
35	34.0788627645589	32.1987285688245	44.0846498687626	18.3512352490877	0	TRUE	bg
35	34.0788627645589	32.1987285688245	44.0846498687626	18.3512352490877	0	TRUE	bg
35	34.0788627645589	32.1987285688245	44.0846498687626	18.3512352490877	0	TRUE	bg
35	34.0788627645589	32.1987285688245	44.0846498687626	18.3512352490877	0	TRUE	bg
35	34.0788627645589	32.1987285688245	44.0846498687626	18.3512352490877	0	TRUE	bg
35	34.0788627645589	32.1987285688245	44.0846498687626	18.3512352490877	0	TRUE	bg
35	34.0788627645589	32.1987285688245	44.0846498687626	18.3512352490877	0	TRUE	bg
35	34.0788627645589	32.1987285688245	44.0846498687626	18.3512352490877	0	TRUE	bg
35	34.0788627645589	32.1987285688245	44.0846498687626	18.3512352490877	0	TRUE	bg
35	34.0788627645589	32.1987285688245	44.0846498687626	18.3512352490877	0	TRUE	bg
35	34.0788627645589	32.1987285688245	44.0846498687626	18.3512352490877	0	TRUE	bg
35	34.0788627645589	32.1987285688245	44.0846498687626	18.3512352490877	0	TRUE	bg
35	34.0788627645589	32.1987285688245	44.0846498687626	18.3512352490877	0	TRUE	bg
35	34.0788627645589	32.1987285688245	44.0846498687626	18.3512352490877	0	TRUE	bg
35	34.0788627645589	32.1987285688245	44.0846498687626	18.3512352490877	0	TRUE	bg
35	34.0788627645589	32.1987285688245	44.0846498687626	18.3512352490877	0	TRUE	bg
35	34.0788627645589	32.1987285688245	44.0846498687626	18.3512352490877	0	TRUE	bg
35	34.0788627645589	32.1987285688245	44.0846498687626	18.3512352490877	0	TRUE	bg
35	34.0788627645589	32.1987285688245	44.0846498687626	18.3512352490877	0	TRUE	bg
35	34.0788627645589	32.1987285688245	44.0846498687626	18.3512352490877	0	TRUE	bg
35	34.0788627645589	32.1987285688245	44.0846498687626	18.3512352490877	0	TRUE	bg
35	34.0788627645589	32.1987285688245	44.0846498687626	18.3512352490877	0	TRUE	bg
35	34.0788627645589	32.1987285688245	44.0846498687626	18.3512352490877	0	TRUE	bg
35	34.0788627645589	32.1987285688245	44.0846498687626	18.3512352490877	0	TRUE	bg
35	34.0788627645589	32.1987285688245	44.0846498687626	18.3512352490877	0	TRUE	bg
35	34.0788627645589	32.1987285688245	44.0846498687626	18.3512352490877	0	TRUE	bg
35	34.0788627645589	32.1987285688245	44.0846498687626	18.3512352490877	0	TRUE	bg
35	34.0788627645589	32.1987285688245	44.0846498687626	18.3512352490877	0	TRUE	bg
35	34.0788627645589	32.1987285688245	44.0846498687626	18.3512352490877	0	TRUE	bg
35	34.0788627645589	32.1987285688245	44.0846498687626	18.3512352490877	0	TRUE	bg
35	34.0788627645589	32.1987285688245	44.0846498687626	18.3512352490877	0	TRUE	bg
35	34.0788627645589	32.1987285688245	44.0846498687626	18.3512352490877	0	TRUE	bg
35	34.0788627645589	32.1987285688245	44.0846498687626	18.3512352490877	0	TRUE	bg
35	34.0788627645589	32.1987285688245	44.0846498687626	18.3512352490877	0	TRUE	bg
35	34.0788627645589	32.1987285688245	44.0846498687626	18.3512352490877	0	TRUE	bg
35	34.0788627645589	32.1987285688245	44.0846498687626	18.3512352490877	0	TRUE	bg
35	34.0788627645589	32.1987285688245	44.0846498687626	18.3512352490877	0	TRUE	bg
35	34.0788627645589	32.1987285688245	44.0846498687626	18.3512352490877	0	TRUE	bg
35	34.0788627645589	32.1987285688245	44.0846498687626	18.3512352490877	0	TRUE	bg
35	34.0788627645589	32.1987285688245	44.0846498687626	18.3512352490877	0	TRUE	bg
35	34.0788627645589	32.1987285688245	44.0846498687626	18.3512352490877	0	TRUE	bg
35	34.0788627645589	32.1987285688245	44.0846498687626	18.3512352490877	0	TRUE	bg
35	34.0788627645589	32.1987285688245	44.0846498687626	18.3512352490877	0	TRUE	bg
35	34.0788627645589	32.1987285688245	44.0846498687626	18.3512352490877	0	TRUE	bg
35	34.0788627645589	32.1987285688245	44.0846498687626	18.3512352490877	0	TRUE	bg
35	34.0788627645589	32.1987285688245	44.0846498687626	18.3512352490877	0	TRUE	bg
35	34.0788627645589	32.1987285688245	44.0846498687626	18.3512352490877	0	TRUE	bg
35	34.0788627645589	32.1987285688245	44.0846498687626	18.3512352490877	0	TRUE	bg
35	34.0788627645589	32.1987285688245	44.0846498687626	18.3512352490877	0	TRUE	bg
35	34.0788627645589	32.1987285688245	44.0846498687626	18.3512352490877	0	TRUE	bg
35	34.0788627645589	32.1987285688245	44.0846498687626	18.3512352490877	0	TRUE	bg
35	34.0788627645589	32.1987285688245	44.0846498687626	18.3512352490877	0	TRUE	bg
35	34.0788627645589	32.1987285688245	44.0846498687626	18.3512352490877	0	TRUE	bg
35	34.0788627645589	32.1987285688245	44.0846498687626	18.3512352490877	0	TRUE	bg
35	34.0788627645589	32.1987285688245	44.0846498687626	18.3512352490877	0	TRUE	bg
35	34.0788627645589	32.1987285688245	44.0846498687626	18.3512352490877	0	TRUE	bg
35	34.0788627645589	32.1987285688245	44.0846498687626	18.3512352490877	0	TRUE	bg
35	34.0788627645589	32.1987285688245	44.0846498687626	18.3512352490877	0	TRUE	bg
35	34.0788627645589	32.1987285688245	44.0846498687626	18.3512352490877	0	TRUE	bg
35	34.0788627645589	32.1987285688245	44.0846498687626	18.3512352490877	0	TRUE	bg
35	34.0788627645589	32.1987285688245	44.0846498687626	18.3512352490877	0	TRUE	bg
35	34.0788627645589	32.1987285688245	44.0846498687626	18.3512352490877	0	TRUE	bg
35	34.0788627645589	32.1987285688245	44.0846498687626	18.3512352490877	0	TRUE	bg
35	34.0788627645589	32.1987285688245	44.0846498687626	18.3512352490877	0	TRUE	bg
35	34.0788627645589	32.1987285688245	44.0846498687626	18.3512352490877	0	TRUE	bg
35	34.0788627645589	32.1987285688245	44.0846498687626	18.3512352490877	0	TRUE	bg
35	34.0788627645589	32.1987285688245	44.0846498687626	18.3512352490877	0	TRUE	bg
35	34.0788627645589	32.1987285688245	44.0846498687626	18.3512352490877	0	TRUE	bg
35	34.0788627645589	32.1987285688245	44.0846498687626	18.3512352490877	0	TRUE	bg
35	34.0788627645589	32.1987285688245	44.0846498687626	18.3512352490877	0	TRUE	bg
35	34.0788627645589	32.1987285688245	44.0846498687626	18.3512352490877	0	TRUE	bg
35	34.0788627645589	32.1987285688245	44.0846498687626	18.3512352490877	0	TRUE	bg
35	34.0788627645589	32.1987285688245	44.0846498687626	18.3512352490877	0	TRUE	bg
35	34.0788627645589	32.1987285688245	44.0846498687626	18.3512352490877	0	TRUE	bg
35	34.0788627645589	32.1987285688245	44.0846498687626	18.3512352490877	0	TRUE	bg
35	34.0788627645589	32.1987285688245	44.0846498687626	18.3512352490877	0	TRUE	bg
35	34.0788627645589	32.1987285688245	44.0846498687626	18.3512352490877	0	TRUE	bg
35	34.0788627645589	32.1987285688245	44.0846498687626	18.3512352490877	0	TRUE	bg
35	34.0788627645589	32.1987285688245	44.0846498687626	18.3512352490877	0	TRUE	bg
35	34.0788627645589	32.1987285688245	44.0846498687626	18.3512352490877	0	TRUE	bg
35	34.0788627645589	32.1987285688245	44.0846498687626	18.3512352490877	0	TRUE	bg
35	34.0788627645589	32.1987285688245	44.0846498687626	18.3512352490877	0	TRUE	bg
35	34.0788627645589	32.1987285688245	44.0846498687626	18.3512352490877	0	TRUE	bg
35	34.0788627645589	32.1987285688245	44.0846498687626	18.3512352490877	0	TRUE	bg
35	34.0788627645589	32.1987285688245	44.0846498687626	18.3512352490877	0	TRUE	bg
35	34.0788627645589	32.1987285688245	44.0846498687626	18.3512352490877	0	TRUE	bg
35	34.0788627645589	32.1987285688245	44.0846498687626	18.3512352490877	0	TRUE	bg
35	34.0788627645589	32.1987285688245	44.0846498687626	18.3512352490877	0	TRUE	bg
35	34.0788627645589	32.1987285688245	44.0846498687626	18.3512352490877	0	TRUE	bg
35	34.0788627645589	32.1987285688245	44.0846498687626	18.3512352490877	0	TRUE	bg
35	34.0788627645589	32.1987285688245	44.0846498687626	18.3512352490877	0	TRUE	bg
35	34.0788627645589	32.1987285688245	44.0846498687626	18.3512352490877	0	TRUE	bg
35	34.0788627645589	32.1987285688245	44.0846498687626	18.3512352490877	0	TRUE	bg
35	34.0788627645589	32.1987285688245	44.0846498687626	18.3512352490877	0	TRUE	bg
35	34.0788627645589	32.1987285688245	44.0846498687626	18.3512352490877	0	TRUE	bg
35	34.0788627645589	32.1987285688245	44.0846498687626	18.3512352490877	0	TRUE	bg
35	34.0788627645589	32.1987285688245	44.0846498687626	18.3512352490877	0	TRUE	bg
35	34.0788627645589	32.1987285688245	44.0846498687626	18.3512352490877	0	TRUE	bg
35	34.0788627645589	32.1987285688245	44.0846498687626	18.3512352490877	0	TRUE	bg
35	34.0788627645589	32.1987285688245	44.0846498687626	18.3512352490877	0	TRUE	bg
35	34.0788627645589	32.1987285688245	44.0846498687626	18.3512352490877	0	TRUE	bg
35	34.0788627645589	32.1987285688245	44.0846498687626	18.3512352490877	0	TRUE	bg
35	34.0788627645589	32.1987285688245	44.0846498687626	18.3512352490877	0	TRUE	bg
35	34.0788627645589	32.1987285688245	44.0846498687626	18.3512352490877	0	TRUE	bg
35	34.0788627645589	32.1987285688245	44.0846498687626	18.3512352490877	0	TRUE	bg
35	34.0788627645589	32.1987285688245	44.0846498687626	18.3512352490877	0	TRUE	bg
35	34.0788627645589	32.1987285688245	44.0846498687626	18.3512352490877	0	TRUE	bg
35	34.0788627645589	32.1987285688245	44.0846498687626	18.3512352490877	0	TRUE	bg
35	34.0788627645589	32.1987285688245	44.0846498687626	18.3512352490877	0	TRUE	bg
35	34.0788627645589	32.1987285688245	44.0846498687626	18.3512352490877	0	TRUE	bg
35	34.0788627645589	32.1987285688245	44.0846498687626	18.3512352490877	0	TRUE	bg
35	34.0788627645589	32.1987285688245	44.0846498687626	18.3512352490877	0	TRUE	bg
35	34.0788627645589	32.1987285688245	44.0846498687626	18.3512352490877	0	TRUE	bg
35	34.0788627645589	32.1987285688245	44.0846498687626	18.3512352490877	0	TRUE	bg
35	34.0788627645589	32.1987285688245	44.0846498687626	18.3512352490877	0	TRUE	bg
35	34.0788627645589	32.1987285688245	44.0846498687626	18.3512352490877	0	TRUE	bg
35	34.0788627645589	32.1987285688245	44.0846498687626	18.3512352490877	0	TRUE	bg
35	34.0788627645589	32.1987285688245	44.0846498687626	18.3512352490877	0	TRUE	bg
35	34.0788627645589	32.1987285688245	44.0846498687626	18.3512352490877	0	TRUE	bg
35	34.0788627645589	32.1987285688245	44.0846498687626	18.3512352490877	0	TRUE	bg
35	34.0788627645589	32.1987285688245	44.0846498687626	18.3512352490877	0	TRUE	bg
35	34.0788627645589	32.1987285688245	44.0846498687626	18.3512352490877	0	TRUE	bg
35	34.0788627645589	32.1987285688245	44.0846498687626	18.3512352490877	0	TRUE	bg
35	34.0788627645589	32.1987285688245	44.0846498687626	18.3512352490877	0	TRUE	bg
35	34.0788627645589	32.1987285688245	44.0846498687626	18.3512352490877	0	TRUE	bg
35	34.0788627645589	32.1987285688245	44.0846498687626	18.3512352490877	0	TRUE	bg
35	34.0788627645589	32.1987285688245	44.0846498687626	18.3512352490877	0	TRUE	bg
35	34.0788627645589	32.1987285688245	44.0846498687626	18.3512352490877	0	TRUE	bg
35	34.0788627645589	32.1987285688245	44.0846498687626	18.3512352490877	0	TRUE	bg
35	34.0788627645589	32.1987285688245	44.0846498687626	18.3512352490877	0	TRUE	bg
35	34.0788627645589	32.1987285688245	44.0846498687626	18.3512352490877	0	TRUE	bg
35	34.0788627645589	32.1987285688245	44.0846498687626	18.3512352490877	0	TRUE	bg
35	34.0788627645589	32.1987285688245	44.0846498687626	18.3512352490877	0	TRUE	bg
35	34.0788627645589	32.1987285688245	44.0846498687626	18.3512352490877	0	TRUE	bg
35	34.0788627645589	32.1987285688245	44.0846498687626	18.3512352490877	0	TRUE	bg
35	34.0788627645589	32.1987285688245	44.0846498687626	18.3512352490877	0	TRUE	bg
35	34.0788627645589	32.1987285688245	44.0846498687626	18.3512352490877	0	TRUE	bg
35	34.0788627645589	32.1987285688245	44.0846498687626	18.3512352490877	0	TRUE	bg
35	34.0788627645589	32.1987285688245	44.0846498687626	18.3512352490877	0	TRUE	bg
35	34.0788627645589	32.1987285688245	44.0846498687626	18.3512352490877	0	TRUE	bg
35	34.0788627645589	32.1987285688245	44.0846498687626	18.3512352490877	0	TRUE	bg
35	34.0788627645589	32.1987285688245	44.0846498687626	18.3512352490877	0	TRUE	bg
35	34.0788627645589	32.1987285688245	44.0846498687626	18.3512352490877	0	TRUE	bg
35	34.0788627645589	32.1987285688245	44.0846498687626	18.3512352490877	0	TRUE	bg
35	34.0788627645589	32.1987285688245	44.0846498687626	18.3512352490877	0	TRUE	bg
35	34.0788627645589	32.1987285688245	44.0846498687626	18.3512352490877	0	TRUE	bg
35	34.0788627645589	32.1987285688245	44.0846498687626	18.3512352490877	0	TRUE	bg
35	34.0788627645589	32.1987285688245	44.0846498687626	18.3512352490877	0	TRUE	bg
35	34.0788627645589	32.1987285688245	44.0846498687626	18.3512352490877	0	TRUE	bg
35	34.0788627645589	32.1987285688245	44.0846498687626	18.3512352490877	0	TRUE	bg
35	34.0788627645589	32.1987285688245	44.0846498687626	18.3512352490877	0	TRUE	bg
35	34.0788627645589	32.1987285688245	44.0846498687626	18.3512352490877	0	TRUE	bg
35	34.0788627645589	32.1987285688245	44.0846498687626	18.3512352490877	0	TRUE	bg
35	34.0788627645589	32.1987285688245	44.0846498687626	18.3512352490877	0	TRUE	bg
35	34.0788627645589	32.1987285688245	44.0846498687626	18.3512352490877	0	TRUE	bg
35	34.0788627645589	32.1987285688245	44.0846498687626	18.3512352490877	0	TRUE	bg
35	34.0788627645589	32.1987285688245	44.0846498687626	18.3512352490877	0	TRUE	bg
35	34.0788627645589	32.1987285688245	44.0846498687626	18.3512352490877	0	TRUE	bg
35	34.0788627645589	32.1987285688245	44.0846498687626	18.3512352490877	0	TRUE	bg
35	34.0788627645589	32.1987285688245	44.0846498687626	18.3512352490877	0	TRUE	bg
35	34.0788627645589	32.1987285688245	44.0846498687626	18.3512352490877	0	TRUE	bg
35	34.0788627645589	32.1987285688245	44.0846498687626	18.3512352490877	0	TRUE	bg
35	34.0788627645589	32.1987285688245	44.0846498687626	18.3512352490877	0	TRUE	bg
35	34.0788627645589	32.1987285688245	44.0846498687626	18.3512352490877	0	TRUE	bg
35	34.0788627645589	32.1987285688245	44.0846498687626	18.3512352490877	0	TRUE	bg
35	34.0788627645589	32.1987285688245	44.0846498687626	18.3512352490877	0	TRUE	bg
35	34.0788627645589	32.1987285688245	44.0846498687626	18.3512352490877	0	TRUE	bg
35	34.0788627645589	32.1987285688245	44.0846498687626	18.3512352490877	0	TRUE	bg
35	34.0788627645589	32.1987285688245	44.0846498687626	18.3512352490877	0	TRUE	bg
35	34.0788627645589	32.1987285688245	44.0846498687626	18.3512352490877	0	TRUE	bg
35	34.0788627645589	32.1987285688245	44.0846498687626	18.3512352490877	0	TRUE	bg
35	34.0788627645589	32.1987285688245	44.0846498687626	18.3512352490877	0	TRUE	bg
35	34.0788627645589	32.1987285688245	44.0846498687626	18.3512352490877	0	TRUE	bg
35	34.0788627645589	32.1987285688245	44.0846498687626	18.3512352490877	0	TRUE	bg
35	34.0788627645589	32.1987285688245	44.0846498687626	18.3512352490877	0	TRUE	bg
35	34.0788627645589	32.1987285688245	44.0846498687626	18.3512352490877	0	TRUE	bg
35	34.0788627645589	32.1987285688245	44.0846498687626	18.3512352490877	0	TRUE	bg
35	34.0788627645589	32.1987285688245	44.0846498687626	18.3512352490877	0	TRUE	bg
35	34.0788627645589	32.1987285688245	44.0846498687626	18.3512352490877	0	TRUE	bg
35	34.0788627645589	32.1987285688245	44.0846498687626	18.3512352490877	0	TRUE	bg
35	34.0788627645589	32.1987285688245	44.0846498687626	18.3512352490877	0	TRUE	bg
35	34.0788627645589	32.1987285688245	44.0846498687626	18.3512352490877	0	TRUE	bg
35	34.0788627645589	32.1987285688245	44.0846498687626	18.3512352490877	0	TRUE	bg
35	34.0788627645589	32.1987285688245	44.0846498687626	18.3512352490877	0	TRUE	bg
35	34.0788627645589	32.1987285688245	44.0846498687626	18.3512352490877	0	TRUE	bg
35	34.0788627645589	32.1987285688245	44.0846498687626	18.3512352490877	0	TRUE	bg
35	34.0788627645589	32.1987285688245	44.0846498687626	18.3512352490877	0	TRUE	bg
35	34.0788627645589	32.1987285688245	44.0846498687626	18.3512352490877	0	TRUE	bg
35	34.0788627645589	32.1987285688245	44.0846498687626	18.3512352490877	0	TRUE	bg
35	34.0788627645589	32.1987285688245	44.0846498687626	18.3512352490877	0	TRUE	bg
35	34.0788627645589	32.1987285688245	44.0846498687626	18.3512352490877	0	TRUE	bg
35	34.0788627645589	32.1987285688245	44.0846498687626	18.3512352490877	0	TRUE	bg
35	34.0788627645589	32.1987285688245	44.0846498687626	18.3512352490877	0	TRUE	bg
35	34.0788627645589	32.1987285688245	44.0846498687626	18.3512352490877	0	TRUE	bg
35	34.0788627645589	32.1987285688245	44.0846498687626	18.3512352490877	0	TRUE	bg
35	34.0788627645589	32.1987285688245	44.0846498687626	18.3512352490877	0	TRUE	bg
35	34.0788627645589	32.1987285688245	44.0846498687626	18.3512352490877	0	TRUE	bg
35	34.0788627645589	32.1987285688245	44.0846498687626	18.3512352490877	0	TRUE	bg
35	34.0788627645589	32.1987285688245	44.0846498687626	18.3512352490877	0	TRUE	bg
35	34.0788627645589	32.1987285688245	44.0846498687626	18.3512352490877	0	TRUE	bg
35	34.0788627645589	32.1987285688245	44.0846498687626	18.3512352490877	0	TRUE	bg
35	34.0788627645589	32.1987285688245	44.0846498687626	18.3512352490877	0	TRUE	bg
35	34.0788627645589	32.1987285688245	44.0846498687626	18.3512352490877	0	TRUE	bg
35	34.0788627645589	32.1987285688245	44.0846498687626	18.3512352490877	0	TRUE	bg
35	34.0788627645589	32.1987285688245	44.0846498687626	18.3512352490877	0	TRUE	bg
35	34.0788627645589	32.1987285688245	44.0846498687626	18.3512352490877	0	TRUE	bg
35	34.0788627645589	32.1987285688245	44.0846498687626	18.3512352490877	0	TRUE	bg
35	34.0788627645589	32.1987285688245	44.0846498687626	18.3512352490877	0	TRUE	bg
35	34.0788627645589	32.1987285688245	44.0846498687626	18.3512352490877	0	TRUE	bg
35	34.0788627645589	32.1987285688245	44.0846498687626	18.3512352490877	0	TRUE	bg
35	34.0788627645589	32.1987285688245	44.0846498687626	18.3512352490877	0	TRUE	bg
35	34.0788627645589	32.1987285688245	44.0846498687626	18.3512352490877	0	TRUE	bg
35	34.0788627645589	32.1987285688245	44.0846498687626	18.3512352490877	0	TRUE	bg
35	34.0788627645589	32.1987285688245	44.0846498687626	18.3512352490877	0	TRUE	bg
35	34.0788627645589	32.1987285688245	44.0846498687626	18.3512352490877	0	TRUE	bg
35	34.0788627645589	32.1987285688245	44.0846498687626	18.3512352490877	0	TRUE	bg
35	34.0788627645589	32.1987285688245	44.0846498687626	18.3512352490877	0	TRUE	bg
35	34.0788627645589	32.1987285688245	44.0846498687626	18.3512352490877	0	TRUE	bg
35	34.0788627645589	32.1987285688245	44.0846498687626	18.3512352490877	0	TRUE	bg
35	34.0788627645589	32.1987285688245	44.0846498687626	18.3512352490877	0	TRUE	bg
35	34.0788627645589	32.1987285688245	44.0846498687626	18.3512352490877	0	TRUE	bg
35	34.0788627645589	32.1987285688245	44.0846498687626	18.3512352490877	0	TRUE	bg
35	34.0788627645589	32.1987285688245	44.0846498687626	18.3512352490877	0	TRUE	bg
35	34.0788627645589	32.1987285688245	44.0846498687626	18.3512352490877	0	TRUE	bg
35	34.0788627645589	32.1987285688245	44.0846498687626	18.3512352490877	0	TRUE	bg
35	34.0788627645589	32.1987285688245	44.0846498687626	18.3512352490877	0	TRUE	bg
35	34.0788627645589	32.1987285688245	44.0846498687626	18.3512352490877	0	TRUE	bg
35	34.0788627645589	32.1987285688245	44.0846498687626	18.3512352490877	0	TRUE	bg
35	34.0788627645589	32.1987285688245	44.0846498687626	18.3512352490877	0	TRUE	bg
35	34.0788627645589	32.1987285688245	44.0846498687626	18.3512352490877	0	TRUE	bg
35	34.0788627645589	32.1987285688245	44.0846498687626	18.3512352490877	0	TRUE	bg
35	34.0788627645589	32.1987285688245	44.0846498687626	18.3512352490877	0	TRUE	bg
35	34.0788627645589	32.1987285688245	44.0846498687626	18.3512352490877	0	TRUE	bg
35	34.0788627645589	32.1987285688245	44.0846498687626	18.3512352490877	0	TRUE	bg
35	34.0788627645589	32.1987285688245	44.0846498687626	18.3512352490877	0	TRUE	bg
35	34.0788627645589	32.1987285688245	44.0846498687626	18.3512352490877	0	TRUE	bg
35	34.0788627645589	32.1987285688245	44.0846498687626	18.3512352490877	0	TRUE	bg
35	34.0788627645589	32.1987285688245	44.0846498687626	18.3512352490877	0	TRUE	bg
35	34.0788627645589	32.1987285688245	44.0846498687626	18.3512352490877	0	TRUE	bg
35	34.0788627645589	32.1987285688245	44.0846498687626	18.3512352490877	0	TRUE	bg
35	34.0788627645589	32.1987285688245	44.0846498687626	18.3512352490877	0	TRUE	bg
35	34.0788627645589	32.1987285688245	44.0846498687626	18.3512352490877	0	TRUE	bg
35	34.0788627645589	32.1987285688245	44.0846498687626	18.3512352490877	0	TRUE	bg
35	34.0788627645589	32.1987285688245	44.0846498687626	18.3512352490877	0	TRUE	bg
35	34.0788627645589	32.1987285688245	44.0846498687626	18.3512352490877	0	TRUE	bg
35	34.0788627645589	32.1987285688245	44.0846498687626	18.3512352490877	0	TRUE	bg
35	34.0788627645589	32.1987285688245	44.0846498687626	18.3512352490877	0	TRUE	bg
35	34.0788627645589	32.1987285688245	44.0846498687626	18.3512352490877	0	TRUE	bg
35	34.0788627645589	32.1987285688245	44.0846498687626	18.3512352490877	0	TRUE	bg
35	34.0788627645589	32.1987285688245	44.0846498687626	18.3512352490877	0	TRUE	bg
35	34.0788627645589	32.1987285688245	44.0846498687626	18.3512352490877	0	TRUE	bg
35	34.0788627645589	32.1987285688245	44.0846498687626	18.3512352490877	0	TRUE	bg
35	34.0788627645589	32.1987285688245	44.0846498687626	18.3512352490877	0	TRUE	bg
35	34.0788627645589	32.1987285688245	44.0846498687626	18.3512352490877	0	TRUE	bg
35	34.0788627645589	32.1987285688245	44.0846498687626	18.3512352490877	0	TRUE	bg
35	34.0788627645589	32.1987285688245	44.0846498687626	18.3512352490877	0	TRUE	bg
35	34.0788627645589	32.1987285688245	44.0846498687626	18.3512352490877	0	TRUE	bg
35	34.0788627645589	32.1987285688245	44.0846498687626	18.3512352490877	0	TRUE	bg
35	34.0788627645589	32.1987285688245	44.0846498687626	18.3512352490877	0	TRUE	bg
35	34.0788627645589	32.1987285688245	44.0846498687626	18.3512352490877	0	TRUE	bg
35	34.0788627645589	32.1987285688245	44.0846498687626	18.3512352490877	0	TRUE	bg
35	34.0788627645589	32.1987285688245	44.0846498687626	18.3512352490877	0	TRUE	bg
35	34.0788627645589	32.1987285688245	44.0846498687626	18.3512352490877	0	TRUE	bg
35	34.0788627645589	32.1987285688245	44.0846498687626	18.3512352490877	0	TRUE	bg
35	34.0788627645589	32.1987285688245	44.0846498687626	18.3512352490877	0	TRUE	bg
35	34.0788627645589	32.1987285688245	44.0846498687626	18.3512352490877	0	TRUE	bg
35	34.0788627645589	32.1987285688245	44.0846498687626	18.3512352490877	0	TRUE	bg
35	34.0788627645589	32.1987285688245	44.0846498687626	18.3512352490877	0	TRUE	bg
35	34.0788627645589	32.1987285688245	44.0846498687626	18.3512352490877	0	TRUE	bg
35	34.0788627645589	32.1987285688245	44.0846498687626	18.3512352490877	0	TRUE	bg
35	34.0788627645589	32.1987285688245	44.0846498687626	18.3512352490877	0	TRUE	bg
35	34.0788627645589	32.1987285688245	44.0846498687626	18.3512352490877	0	TRUE	bg
35	34.0788627645589	32.1987285688245	44.0846498687626	18.3512352490877	0	TRUE	bg
35	34.0788627645589	32.1987285688245	44.0846498687626	18.3512352490877	0	TRUE	bg
35	34.0788627645589	32.1987285688245	44.0846498687626	18.3512352490877	0	TRUE	bg
35	34.0788627645589	32.1987285688245	44.0846498687626	18.3512352490877	0	TRUE	bg
35	34.0788627645589	32.1987285688245	44.0846498687626	18.3512352490877	0	TRUE	bg
35	34.0788627645589	32.1987285688245	44.0846498687626	18.3512352490877	0	TRUE	bg
35	34.0788627645589	32.1987285688245	44.0846498687626	18.3512352490877	0	TRUE	bg
35	34.0788627645589	32.1987285688245	44.0846498687626	18.3512352490877	0	TRUE	bg
35	34.0788627645589	32.1987285688245	44.0846498687626	18.3512352490877	0	TRUE	bg
35	34.0788627645589	32.1987285688245	44.0846498687626	18.3512352490877	0	TRUE	bg
35	34.0788627645589	32.1987285688245	44.0846498687626	18.3512352490877	0	TRUE	bg
35	34.0788627645589	32.1987285688245	44.0846498687626	18.3512352490877	0	TRUE	bg
35	34.0788627645589	32.1987285688245	44.0846498687626	18.3512352490877	0	TRUE	bg
35	34.0788627645589	32.1987285688245	44.0846498687626	18.3512352490877	0	TRUE	bg
35	34.0788627645589	32.1987285688245	44.0846498687626	18.3512352490877	0	TRUE	bg
35	34.0788627645589	32.1987285688245	44.0846498687626	18.3512352490877	0	TRUE	bg
35	34.0788627645589	32.1987285688245	44.0846498687626	18.3512352490877	0	TRUE	bg
35	34.0788627645589	32.1987285688245	44.0846498687626	18.3512352490877	0	TRUE	bg
35	34.0788627645589	32.1987285688245	44.0846498687626	18.3512352490877	0	TRUE	bg
35	34.0788627645589	32.1987285688245	44.0846498687626	18.3512352490877	0	TRUE	bg
35	34.0788627645589	32.1987285688245	44.0846498687626	18.3512352490877	0	TRUE	bg
35	34.0788627645589	32.1987285688245	44.0846498687626	18.3512352490877	0	TRUE	bg
35	34.0788627645589	32.1987285688245	44.0846498687626	18.3512352490877	0	TRUE	bg
35	34.0788627645589	32.1987285688245	44.0846498687626	18.3512352490877	0	TRUE	bg
35	34.0788627645589	32.1987285688245	44.0846498687626	18.3512352490877	0	TRUE	bg
35	34.0788627645589	32.1987285688245	44.0846498687626	18.3512352490877	0	TRUE	bg
35	34.0788627645589	32.1987285688245	44.0846498687626	18.3512352490877	0	TRUE	bg
35	34.0788627645589	32.1987285688245	44.0846498687626	18.3512352490877	0	TRUE	bg
35	34.0788627645589	32.1987285688245	44.0846498687626	18.3512352490877	0	TRUE	bg
35	34.0788627645589	32.1987285688245	44.0846498687626	18.3512352490877	0	TRUE	bg
35	34.0788627645589	32.1987285688245	44.0846498687626	18.3512352490877	0	TRUE	bg
35	34.0788627645589	32.1987285688245	44.0846498687626	18.3512352490877	0	TRUE	bg
35	34.0788627645589	32.1987285688245	44.0846498687626	18.3512352490877	0	TRUE	bg
35	34.0788627645589	32.1987285688245	44.0846498687626	18.3512352490877	0	TRUE	bg
35	34.0788627645589	32.1987285688245	44.0846498687626	18.3512352490877	0	TRUE	bg
35	34.0788627645589	32.1987285688245	44.0846498687626	18.3512352490877	0	TRUE	bg
35	34.0788627645589	32.1987285688245	44.0846498687626	18.3512352490877	0	TRUE	bg
35	34.0788627645589	32.1987285688245	44.0846498687626	18.3512352490877	0	TRUE	bg
35	34.0788627645589	32.1987285688245	44.0846498687626	18.3512352490877	0	TRUE	bg
35	34.0788627645589	32.1987285688245	44.0846498687626	18.3512352490877	0	TRUE	bg
35	34.0788627645589	32.1987285688245	44.0846498687626	18.3512352490877	0	TRUE	bg
35	34.0788627645589	32.1987285688245	44.0846498687626	18.3512352490877	0	TRUE	bg
35	34.0788627645589	32.1987285688245	44.0846498687626	18.3512352490877	0	TRUE	bg
35	34.0788627645589	32.1987285688245	44.0846498687626	18.3512352490877	0	TRUE	bg
35	34.0788627645589	32.1987285688245	44.0846498687626	18.3512352490877	0	TRUE	bg
35	34.0788627645589	32.1987285688245	44.0846498687626	18.3512352490877	0	TRUE	bg
35	34.0788627645589	32.1987285688245	44.0846498687626	18.3512352490877	0	TRUE	bg
35	34.0788627645589	32.1987285688245	44.0846498687626	18.3512352490877	0	TRUE	bg
35	34.0788627645589	32.1987285688245	44.0846498687626	18.3512352490877	0	TRUE	bg
35	34.0788627645589	32.1987285688245	44.0846498687626	18.3512352490877	0	TRUE	bg
35	34.0788627645589	32.1987285688245	44.0846498687626	18.3512352490877	0	TRUE	bg
35	34.0788627645589	32.1987285688245	44.0846498687626	18.3512352490877	0	TRUE	bg
35	34.0788627645589	32.1987285688245	44.0846498687626	18.3512352490877	0	TRUE	bg
35	34.0788627645589	32.1987285688245	44.0846498687626	18.3512352490877	0	TRUE	bg
35	34.0788627645589	32.1987285688245	44.0846498687626	18.3512352490877	0	TRUE	bg
35	34.0788627645589	32.1987285688245	44.0846498687626	18.3512352490877	0	TRUE	bg
35	34.0788627645589	32.1987285688245	44.0846498687626	18.3512352490877	0	TRUE	bg
35	34.0788627645589	32.1987285688245	44.0846498687626	18.3512352490877	0	TRUE	bg
35	34.0788627645589	32.1987285688245	44.0846498687626	18.3512352490877	0	TRUE	bg
35	34.0788627645589	32.1987285688245	44.0846498687626	18.3512352490877	0	TRUE	bg
35	34.0788627645589	32.1987285688245	44.0846498687626	18.3512352490877	0	TRUE	bg
35	34.0788627645589	32.1987285688245	44.0846498687626	18.3512352490877	0	TRUE	bg
35	34.0788627645589	32.1987285688245	44.0846498687626	18.3512352490877	0	TRUE	bg
35	34.0788627645589	32.1987285688245	44.0846498687626	18.3512352490877	0	TRUE	bg
35	34.0788627645589	32.1987285688245	44.0846498687626	18.3512352490877	0	TRUE	bg
35	34.0788627645589	32.1987285688245	44.0846498687626	18.3512352490877	0	TRUE	bg
35	34.0788627645589	32.1987285688245	44.0846498687626	18.3512352490877	0	TRUE	bg
35	34.0788627645589	32.1987285688245	44.0846498687626	18.3512352490877	0	TRUE	bg
35	34.0788627645589	32.1987285688245	44.0846498687626	18.3512352490877	0	TRUE	bg
35	34.0788627645589	32.1987285688245	44.0846498687626	18.3512352490877	0	TRUE	bg
35	34.0788627645589	32.1987285688245	44.0846498687626	18.3512352490877	0	TRUE	bg
35	34.0788627645589	32.1987285688245	44.0846498687626	18.3512352490877	0	TRUE	bg
35	34.0788627645589	32.1987285688245	44.0846498687626	18.3512352490877	0	TRUE	bg
35	34.0788627645589	32.1987285688245	44.0846498687626	18.3512352490877	0	TRUE	bg
35	34.0788627645589	32.1987285688245	44.0846498687626	18.3512352490877	0	TRUE	bg
35	34.0788627645589	32.1987285688245	44.0846498687626	18.3512352490877	0	TRUE	bg
35	34.0788627645589	32.1987285688245	44.0846498687626	18.3512352490877	0	TRUE	bg
35	34.0788627645589	32.1987285688245	44.0846498687626	18.3512352490877	0	TRUE	bg
35	34.0788627645589	32.1987285688245	44.0846498687626	18.3512352490877	0	TRUE	bg
35	34.0788627645589	32.1987285688245	44.0846498687626	18.3512352490877	0	TRUE	bg
35	34.0788627645589	32.1987285688245	44.0846498687626	18.3512352490877	0	TRUE	bg
35	34.0788627645589	32.1987285688245	44.0846498687626	18.3512352490877	0	TRUE	bg
35	34.0788627645589	32.1987285688245	44.0846498687626	18.3512352490877	0	TRUE	bg
35	34.0788627645589	32.1987285688245	44.0846498687626	18.3512352490877	0	TRUE	bg
35	34.0788627645589	32.1987285688245	44.0846498687626	18.3512352490877	0	TRUE	bg
35	34.0788627645589	32.1987285688245	44.0846498687626	18.3512352490877	0	TRUE	bg
35	34.0788627645589	32.1987285688245	44.0846498687626	18.3512352490877	0	TRUE	bg
35	34.0788627645589	32.1987285688245	44.0846498687626	18.3512352490877	0	TRUE	bg
35	34.0788627645589	32.1987285688245	44.0846498687626	18.3512352490877	0	TRUE	bg
35	34.0788627645589	32.1987285688245	44.0846498687626	18.3512352490877	0	TRUE	bg
35	34.0788627645589	32.1987285688245	44.0846498687626	18.3512352490877	0	TRUE	bg
35	34.0788627645589	32.1987285688245	44.0846498687626	18.3512352490877	0	TRUE	bg
35	34.0788627645589	32.1987285688245	44.0846498687626	18.3512352490877	0	TRUE	bg
35	34.0788627645589	32.1987285688245	44.0846498687626	18.3512352490877	0	TRUE	bg
35	34.0788627645589	32.1987285688245	44.0846498687626	18.3512352490877	0	TRUE	bg
35	34.0788627645589	32.1987285688245	44.0846498687626	18.3512352490877	0	TRUE	bg
35	34.0788627645589	32.1987285688245	44.0846498687626	18.3512352490877	0	TRUE	bg
35	34.0788627645589	32.1987285688245	44.0846498687626	18.3512352490877	0	TRUE	bg
35	34.0788627645589	32.1987285688245	44.0846498687626	18.3512352490877	0	TRUE	bg
35	34.0788627645589	32.1987285688245	44.0846498687626	18.3512352490877	0	TRUE	bg
35	34.0788627645589	32.1987285688245	44.0846498687626	18.3512352490877	0	TRUE	bg
35	34.0788627645589	32.1987285688245	44.0846498687626	18.3512352490877	0	TRUE	bg
35	34.0788627645589	32.1987285688245	44.0846498687626	18.3512352490877	0	TRUE	bg
35	34.0788627645589	32.1987285688245	44.0846498687626	18.3512352490877	0	TRUE	bg
35	34.0788627645589	32.1987285688245	44.0846498687626	18.3512352490877	0	TRUE	bg
35	34.0788627645589	32.1987285688245	44.0846498687626	18.3512352490877	0	TRUE	bg
35	34.0788627645589	32.1987285688245	44.0846498687626	18.3512352490877	0	TRUE	bg
35	34.0788627645589	32.1987285688245	44.0846498687626	18.3512352490877	0	TRUE	bg
35	34.0788627645589	32.1987285688245	44.0846498687626	18.3512352490877	0	TRUE	bg
35	34.0788627645589	32.1987285688245	44.0846498687626	18.3512352490877	0	TRUE	bg
35	34.0788627645589	32.1987285688245	44.0846498687626	18.3512352490877	0	TRUE	bg
35	34.0788627645589	32.1987285688245	44.0846498687626	18.3512352490877	0	TRUE	bg
35	34.0788627645589	32.1987285688245	44.0846498687626	18.3512352490877	0	TRUE	bg
35	34.0788627645589	32.1987285688245	44.0846498687626	18.3512352490877	0	TRUE	bg
35	34.0788627645589	32.1987285688245	44.0846498687626	18.3512352490877	0	TRUE	bg
35	34.0788627645589	32.1987285688245	44.0846498687626	18.3512352490877	0	TRUE	bg
35	34.0788627645589	32.1987285688245	44.0846498687626	18.3512352490877	0	TRUE	bg
35	34.0788627645589	32.1987285688245	44.0846498687626	18.3512352490877	0	TRUE	bg
35	34.0788627645589	32.1987285688245	44.0846498687626	18.3512352490877	0	TRUE	bg
35	34.0788627645589	32.1987285688245	44.0846498687626	18.3512352490877	0	TRUE	bg
35	34.0788627645589	32.1987285688245	44.0846498687626	18.3512352490877	0	TRUE	bg
35	34.0788627645589	32.1987285688245	44.0846498687626	18.3512352490877	0	TRUE	bg
35	34.0788627645589	32.1987285688245	44.0846498687626	18.3512352490877	0	TRUE	bg
35	34.0788627645589	32.1987285688245	44.0846498687626	18.3512352490877	0	TRUE	bg
35	34.0788627645589	32.1987285688245	44.0846498687626	18.3512352490877	0	TRUE	bg
35	34.0788627645589	32.1987285688245	44.0846498687626	18.3512352490877	0	TRUE	bg
35	34.0788627645589	32.1987285688245	44.0846498687626	18.3512352490877	0	TRUE	bg
35	34.0788627645589	32.1987285688245	44.0846498687626	18.3512352490877	0	TRUE	bg
35	34.0788627645589	32.1987285688245	44.0846498687626	18.3512352490877	0	TRUE	bg
35	34.0788627645589	32.1987285688245	44.0846498687626	18.3512352490877	0	TRUE	bg
35	34.0788627645589	32.1987285688245	44.0846498687626	18.3512352490877	0	TRUE	bg
35	34.0788627645589	32.1987285688245	44.0846498687626	18.3512352490877	0	TRUE	bg
35	34.0788627645589	32.1987285688245	44.0846498687626	18.3512352490877	0	TRUE	bg
35	34.0788627645589	32.1987285688245	44.0846498687626	18.3512352490877	0	TRUE	bg
35	34.0788627645589	32.1987285688245	44.0846498687626	18.3512352490877	0	TRUE	bg
35	34.0788627645589	32.1987285688245	44.0846498687626	18.3512352490877	0	TRUE	bg
35	34.0788627645589	32.1987285688245	44.0846498687626	18.3512352490877	0	TRUE	bg
35	34.0788627645589	32.1987285688245	44.0846498687626	18.3512352490877	0	TRUE	bg
35	34.0788627645589	32.1987285688245	44.0846498687626	18.3512352490877	0	TRUE	bg
35	34.0788627645589	32.1987285688245	44.0846498687626	18.3512352490877	0	TRUE	bg
35	34.0788627645589	32.1987285688245	44.0846498687626	18.3512352490877	0	TRUE	bg
35	34.0788627645589	32.1987285688245	44.0846498687626	18.3512352490877	0	TRUE	bg
35	34.0788627645589	32.1987285688245	44.0846498687626	18.3512352490877	0	TRUE	bg
35	34.0788627645589	32.1987285688245	44.0846498687626	18.3512352490877	0	TRUE	bg
35	34.0788627645589	32.1987285688245	44.0846498687626	18.3512352490877	0	TRUE	bg
35	34.0788627645589	32.1987285688245	44.0846498687626	18.3512352490877	0	TRUE	bg
35	34.0788627645589	32.1987285688245	44.0846498687626	18.3512352490877	0	TRUE	bg
35	34.0788627645589	32.1987285688245	44.0846498687626	18.3512352490877	0	TRUE	bg
35	34.0788627645589	32.1987285688245	44.0846498687626	18.3512352490877	0	TRUE	bg
35	34.0788627645589	32.1987285688245	44.0846498687626	18.3512352490877	0	TRUE	bg
35	34.0788627645589	32.1987285688245	44.0846498687626	18.3512352490877	0	TRUE	bg
35	34.0788627645589	32.1987285688245	44.0846498687626	18.3512352490877	0	TRUE	bg
35	34.0788627645589	32.1987285688245	44.0846498687626	18.3512352490877	0	TRUE	bg
35	34.0788627645589	32.1987285688245	44.0846498687626	18.3512352490877	0	TRUE	bg
35	34.0788627645589	32.1987285688245	44.0846498687626	18.3512352490877	0	TRUE	bg
35	34.0788627645589	32.1987285688245	44.0846498687626	18.3512352490877	0	TRUE	bg
35	34.0788627645589	32.1987285688245	44.0846498687626	18.3512352490877	0	TRUE	bg
35	34.0788627645589	32.1987285688245	44.0846498687626	18.3512352490877	0	TRUE	bg
35	34.0788627645589	32.1987285688245	44.0846498687626	18.3512352490877	0	TRUE	bg
35	34.0788627645589	32.1987285688245	44.0846498687626	18.3512352490877	0	TRUE	bg
35	34.0788627645589	32.1987285688245	44.0846498687626	18.3512352490877	0	TRUE	bg
35	34.0788627645589	32.1987285688245	44.0846498687626	18.3512352490877	0	TRUE	bg
35	34.0788627645589	32.1987285688245	44.0846498687626	18.3512352490877	0	TRUE	bg
35	34.0788627645589	32.1987285688245	44.0846498687626	18.3512352490877	0	TRUE	bg
35	34.0788627645589	32.1987285688245	44.0846498687626	18.3512352490877	0	TRUE	bg
35	34.0788627645589	32.1987285688245	44.0846498687626	18.3512352490877	0	TRUE	bg
35	34.0788627645589	32.1987285688245	44.0846498687626	18.3512352490877	0	TRUE	bg
35	34.0788627645589	32.1987285688245	44.0846498687626	18.3512352490877	0	TRUE	bg
35	34.0788627645589	32.1987285688245	44.0846498687626	18.3512352490877	0	TRUE	bg
35	34.0788627645589	32.1987285688245	44.0846498687626	18.3512352490877	0	TRUE	bg
35	34.0788627645589	32.1987285688245	44.0846498687626	18.3512352490877	0	TRUE	bg
35	34.0788627645589	32.1987285688245	44.0846498687626	18.3512352490877	0	TRUE	bg
35	34.0788627645589	32.1987285688245	44.0846498687626	18.3512352490877	0	TRUE	bg
35	34.0788627645589	32.1987285688245	44.0846498687626	18.3512352490877	0	TRUE	bg
35	34.0788627645589	32.1987285688245	44.0846498687626	18.3512352490877	0	TRUE	bg
35	34.0788627645589	32.1987285688245	44.0846498687626	18.3512352490877	0	TRUE	bg
35	34.0788627645589	32.1987285688245	44.0846498687626	18.3512352490877	0	TRUE	bg
35	34.0788627645589	32.1987285688245	44.0846498687626	18.3512352490877	0	TRUE	bg
35	34.0788627645589	32.1987285688245	44.0846498687626	18.3512352490877	0	TRUE	bg
35	34.0788627645589	32.1987285688245	44.0846498687626	18.3512352490877	0	TRUE	bg
35	34.0788627645589	32.1987285688245	44.0846498687626	18.3512352490877	0	TRUE	bg
35	34.0788627645589	32.1987285688245	44.0846498687626	18.3512352490877	0	TRUE	bg
35	34.0788627645589	32.1987285688245	44.0846498687626	18.3512352490877	0	TRUE	bg
35	34.0788627645589	32.1987285688245	44.0846498687626	18.3512352490877	0	TRUE	bg
35	34.0788627645589	32.1987285688245	44.0846498687626	18.3512352490877	0	TRUE	bg
35	34.0788627645589	32.1987285688245	44.0846498687626	18.3512352490877	0	TRUE	bg
35	34.0788627645589	32.1987285688245	44.0846498687626	18.3512352490877	0	TRUE	bg
35	34.0788627645589	32.1987285688245	44.0846498687626	18.3512352490877	0	TRUE	bg
35	34.0788627645589	32.1987285688245	44.0846498687626	18.3512352490877	0	TRUE	bg
35	34.0788627645589	32.1987285688245	44.0846498687626	18.3512352490877	0	TRUE	bg
35	34.0788627645589	32.1987285688245	44.0846498687626	18.3512352490877	0	TRUE	bg
35	34.0788627645589	32.1987285688245	44.0846498687626	18.3512352490877	0	TRUE	bg
35	34.0788627645589	32.1987285688245	44.0846498687626	18.3512352490877	0	TRUE	bg
35	34.0788627645589	32.1987285688245	44.0846498687626	18.3512352490877	0	TRUE	bg
35	34.0788627645589	32.1987285688245	44.0846498687626	18.3512352490877	0	TRUE	bg
35	34.0788627645589	32.1987285688245	44.0846498687626	18.3512352490877	0	TRUE	bg
35	34.0788627645589	32.1987285688245	44.0846498687626	18.3512352490877	0	TRUE	bg
35	34.0788627645589	32.1987285688245	44.0846498687626	18.3512352490877	0	TRUE	bg
35	34.0788627645589	32.1987285688245	44.0846498687626	18.3512352490877	0	TRUE	bg
35	34.0788627645589	32.1987285688245	44.0846498687626	18.3512352490877	0	TRUE	bg
35	34.0788627645589	32.1987285688245	44.0846498687626	18.3512352490877	0	TRUE	bg
35	34.0788627645589	32.1987285688245	44.0846498687626	18.3512352490877	0	TRUE	bg
35	34.0788627645589	32.1987285688245	44.0846498687626	18.3512352490877	0	TRUE	bg
35	34.0788627645589	32.1987285688245	44.0846498687626	18.3512352490877	0	TRUE	bg
35	34.0788627645589	32.1987285688245	44.0846498687626	18.3512352490877	0	TRUE	bg
35	34.0788627645589	32.1987285688245	44.0846498687626	18.3512352490877	0	TRUE	bg
35	34.0788627645589	32.1987285688245	44.0846498687626	18.3512352490877	0	TRUE	bg
35	34.0788627645589	32.1987285688245	44.0846498687626	18.3512352490877	0	TRUE	bg
35	34.0788627645589	32.1987285688245	44.0846498687626	18.3512352490877	0	TRUE	bg
35	34.0788627645589	32.1987285688245	44.0846498687626	18.3512352490877	0	TRUE	bg
35	34.0788627645589	32.1987285688245	44.0846498687626	18.3512352490877	0	TRUE	bg
35	34.0788627645589	32.1987285688245	44.0846498687626	18.3512352490877	0	TRUE	bg
35	34.0788627645589	32.1987285688245	44.0846498687626	18.3512352490877	0	TRUE	bg
35	34.0788627645589	32.1987285688245	44.0846498687626	18.3512352490877	0	TRUE	bg
35	34.0788627645589	32.1987285688245	44.0846498687626	18.3512352490877	0	TRUE	bg
35	34.0788627645589	32.1987285688245	44.0846498687626	18.3512352490877	0	TRUE	bg
35	34.0788627645589	32.1987285688245	44.0846498687626	18.3512352490877	0	TRUE	bg
35	34.0788627645589	32.1987285688245	44.0846498687626	18.3512352490877	0	TRUE	bg
35	34.0788627645589	32.1987285688245	44.0846498687626	18.3512352490877	0	TRUE	bg
35	34.0788627645589	32.1987285688245	44.0846498687626	18.3512352490877	0	TRUE	bg
35	34.0788627645589	32.1987285688245	44.0846498687626	18.3512352490877	0	TRUE	bg
35	34.0788627645589	32.1987285688245	44.0846498687626	18.3512352490877	0	TRUE	bg
35	34.0788627645589	32.1987285688245	44.0846498687626	18.3512352490877	0	TRUE	bg
35	34.0788627645589	32.1987285688245	44.0846498687626	18.3512352490877	0	TRUE	bg
35	34.0788627645589	32.1987285688245	44.0846498687626	18.3512352490877	0	TRUE	bg
35	34.0788627645589	32.1987285688245	44.0846498687626	18.3512352490877	0	TRUE	bg
35	34.0788627645589	32.1987285688245	44.0846498687626	18.3512352490877	0	TRUE	bg
35	34.0788627645589	32.1987285688245	44.0846498687626	18.3512352490877	0	TRUE	bg
35	34.0788627645589	32.1987285688245	44.0846498687626	18.3512352490877	0	TRUE	bg
35	34.0788627645589	32.1987285688245	44.0846498687626	18.3512352490877	0	TRUE	bg
35	34.0788627645589	32.1987285688245	44.0846498687626	18.3512352490877	0	TRUE	bg
35	34.0788627645589	32.1987285688245	44.0846498687626	18.3512352490877	0	TRUE	bg
35	34.0788627645589	32.1987285688245	44.0846498687626	18.3512352490877	0	TRUE	bg
35	34.0788627645589	32.1987285688245	44.0846498687626	18.3512352490877	0	TRUE	bg
35	34.0788627645589	32.1987285688245	44.0846498687626	18.3512352490877	0	TRUE	bg
35	34.0788627645589	32.1987285688245	44.0846498687626	18.3512352490877	0	TRUE	bg
35	34.0788627645589	32.1987285688245	44.0846498687626	18.3512352490877	0	TRUE	bg
35	34.0788627645589	32.1987285688245	44.0846498687626	18.3512352490877	0	TRUE	bg
35	34.0788627645589	32.1987285688245	44.0846498687626	18.3512352490877	0	TRUE	bg
35	34.0788627645589	32.1987285688245	44.0846498687626	18.3512352490877	0	TRUE	bg
35	34.0788627645589	32.1987285688245	44.0846498687626	18.3512352490877	0	TRUE	bg
35	34.0788627645589	32.1987285688245	44.0846498687626	18.3512352490877	0	TRUE	bg
35	34.0788627645589	32.1987285688245	44.0846498687626	18.3512352490877	0	TRUE	bg
35	34.0788627645589	32.1987285688245	44.0846498687626	18.3512352490877	0	TRUE	bg
35	34.0788627645589	32.1987285688245	44.0846498687626	18.3512352490877	0	TRUE	bg
35	34.0788627645589	32.1987285688245	44.0846498687626	18.3512352490877	0	TRUE	bg
35	34.0788627645589	32.1987285688245	44.0846498687626	18.3512352490877	0	TRUE	bg
35	34.0788627645589	32.1987285688245	44.0846498687626	18.3512352490877	0	TRUE	bg
35	34.0788627645589	32.1987285688245	44.0846498687626	18.3512352490877	0	TRUE	bg
35	34.0788627645589	32.1987285688245	44.0846498687626	18.3512352490877	0	TRUE	bg
35	34.0788627645589	32.1987285688245	44.0846498687626	18.3512352490877	0	TRUE	bg
35	34.0788627645589	32.1987285688245	44.0846498687626	18.3512352490877	0	TRUE	bg
35	34.0788627645589	32.1987285688245	44.0846498687626	18.3512352490877	0	TRUE	bg
35	34.0788627645589	32.1987285688245	44.0846498687626	18.3512352490877	0	TRUE	bg
35	34.0788627645589	32.1987285688245	44.0846498687626	18.3512352490877	0	TRUE	bg
35	34.0788627645589	32.1987285688245	44.0846498687626	18.3512352490877	0	TRUE	bg
35	34.0788627645589	32.1987285688245	44.0846498687626	18.3512352490877	0	TRUE	bg
35	34.0788627645589	32.1987285688245	44.0846498687626	18.3512352490877	0	TRUE	bg
35	34.0788627645589	32.1987285688245	44.0846498687626	18.3512352490877	0	TRUE	bg
35	34.0788627645589	32.1987285688245	44.0846498687626	18.3512352490877	0	TRUE	bg
35	34.0788627645589	32.1987285688245	44.0846498687626	18.3512352490877	0	TRUE	bg
35	34.0788627645589	32.1987285688245	44.0846498687626	18.3512352490877	0	TRUE	bg
35	34.0788627645589	32.1987285688245	44.0846498687626	18.3512352490877	0	TRUE	bg
35	34.0788627645589	32.1987285688245	44.0846498687626	18.3512352490877	0	TRUE	bg
35	34.0788627645589	32.1987285688245	44.0846498687626	18.3512352490877	0	TRUE	bg
35	34.0788627645589	32.1987285688245	44.0846498687626	18.3512352490877	0	TRUE	bg
35	34.0788627645589	32.1987285688245	44.0846498687626	18.3512352490877	0	TRUE	bg
35	34.0788627645589	32.1987285688245	44.0846498687626	18.3512352490877	0	TRUE	bg
35	34.0788627645589	32.1987285688245	44.0846498687626	18.3512352490877	0	TRUE	bg
35	34.0788627645589	32.1987285688245	44.0846498687626	18.3512352490877	0	TRUE	bg
35	34.0788627645589	32.1987285688245	44.0846498687626	18.3512352490877	0	TRUE	bg
35	34.0788627645589	32.1987285688245	44.0846498687626	18.3512352490877	0	TRUE	bg
35	34.0788627645589	32.1987285688245	44.0846498687626	18.3512352490877	0	TRUE	bg
35	34.0788627645589	32.1987285688245	44.0846498687626	18.3512352490877	0	TRUE	bg
35	34.0788627645589	32.1987285688245	44.0846498687626	18.3512352490877	0	TRUE	bg
35	34.0788627645589	32.1987285688245	44.0846498687626	18.3512352490877	0	TRUE	bg
35	34.0788627645589	32.1987285688245	44.0846498687626	18.3512352490877	0	TRUE	bg
35	34.0788627645589	32.1987285688245	44.0846498687626	18.3512352490877	0	TRUE	bg
35	34.0788627645589	32.1987285688245	44.0846498687626	18.3512352490877	0	TRUE	bg
35	34.0788627645589	32.1987285688245	44.0846498687626	18.3512352490877	0	TRUE	bg
35	34.0788627645589	32.1987285688245	44.0846498687626	18.3512352490877	0	TRUE	bg
35	34.0788627645589	32.1987285688245	44.0846498687626	18.3512352490877	0	TRUE	bg
35	34.0788627645589	32.1987285688245	44.0846498687626	18.3512352490877	0	TRUE	bg
35	34.0788627645589	32.1987285688245	44.0846498687626	18.3512352490877	0	TRUE	bg
35	34.0788627645589	32.1987285688245	44.0846498687626	18.3512352490877	0	TRUE	bg
35	34.0788627645589	32.1987285688245	44.0846498687626	18.3512352490877	0	TRUE	bg
35	34.0788627645589	32.1987285688245	44.0846498687626	18.3512352490877	0	TRUE	bg
35	34.0788627645589	32.1987285688245	44.0846498687626	18.3512352490877	0	TRUE	bg
35	34.0788627645589	32.1987285688245	44.0846498687626	18.3512352490877	0	TRUE	bg
35	34.0788627645589	32.1987285688245	44.0846498687626	18.3512352490877	0	TRUE	bg
35	34.0788627645589	32.1987285688245	44.0846498687626	18.3512352490877	0	TRUE	bg
35	34.0788627645589	32.1987285688245	44.0846498687626	18.3512352490877	0	TRUE	bg
35	34.0788627645589	32.1987285688245	44.0846498687626	18.3512352490877	0	TRUE	bg
35	34.0788627645589	32.1987285688245	44.0846498687626	18.3512352490877	0	TRUE	bg
35	34.0788627645589	32.1987285688245	44.0846498687626	18.3512352490877	0	TRUE	bg
35	34.0788627645589	32.1987285688245	44.0846498687626	18.3512352490877	0	TRUE	bg
35	34.0788627645589	32.1987285688245	44.0846498687626	18.3512352490877	0	TRUE	bg
35	34.0788627645589	32.1987285688245	44.0846498687626	18.3512352490877	0	TRUE	bg
35	34.0788627645589	32.1987285688245	44.0846498687626	18.3512352490877	0	TRUE	bg
35	34.0788627645589	32.1987285688245	44.0846498687626	18.3512352490877	0	TRUE	bg
35	34.0788627645589	32.1987285688245	44.0846498687626	18.3512352490877	0	TRUE	bg
35	34.0788627645589	32.1987285688245	44.0846498687626	18.3512352490877	0	TRUE	bg
35	34.0788627645589	32.1987285688245	44.0846498687626	18.3512352490877	0	TRUE	bg
35	34.0788627645589	32.1987285688245	44.0846498687626	18.3512352490877	0	TRUE	bg
35	34.0788627645589	32.1987285688245	44.0846498687626	18.3512352490877	0	TRUE	bg
35	34.0788627645589	32.1987285688245	44.0846498687626	18.3512352490877	0	TRUE	bg
35	34.0788627645589	32.1987285688245	44.0846498687626	18.3512352490877	0	TRUE	bg
35	34.0788627645589	32.1987285688245	44.0846498687626	18.3512352490877	0	TRUE	bg
35	34.0788627645589	32.1987285688245	44.0846498687626	18.3512352490877	0	TRUE	bg
35	34.0788627645589	32.1987285688245	44.0846498687626	18.3512352490877	0	TRUE	bg
35	34.0788627645589	32.1987285688245	44.0846498687626	18.3512352490877	0	TRUE	bg
35	34.0788627645589	32.1987285688245	44.0846498687626	18.3512352490877	0	TRUE	bg
35	34.0788627645589	32.1987285688245	44.0846498687626	18.3512352490877	0	TRUE	bg
35	34.0788627645589	32.1987285688245	44.0846498687626	18.3512352490877	0	TRUE	bg
35	34.0788627645589	32.1987285688245	44.0846498687626	18.3512352490877	0	TRUE	bg
35	34.0788627645589	32.1987285688245	44.0846498687626	18.3512352490877	0	TRUE	bg
35	34.0788627645589	32.1987285688245	44.0846498687626	18.3512352490877	0	TRUE	bg
35	34.0788627645589	32.1987285688245	44.0846498687626	18.3512352490877	0	TRUE	bg
35	34.0788627645589	32.1987285688245	44.0846498687626	18.3512352490877	0	TRUE	bg
35	34.0788627645589	32.1987285688245	44.0846498687626	18.3512352490877	0	TRUE	bg
35	34.0788627645589	32.1987285688245	44.0846498687626	18.3512352490877	0	TRUE	bg
35	34.0788627645589	32.1987285688245	44.0846498687626	18.3512352490877	0	TRUE	bg
35	34.0788627645589	32.1987285688245	44.0846498687626	18.3512352490877	0	TRUE	bg
35	34.0788627645589	32.1987285688245	44.0846498687626	18.3512352490877	0	TRUE	bg
35	34.0788627645589	32.1987285688245	44.0846498687626	18.3512352490877	0	TRUE	bg
35	34.0788627645589	32.1987285688245	44.0846498687626	18.3512352490877	0	TRUE	bg
35	34.0788627645589	32.1987285688245	44.0846498687626	18.3512352490877	0	TRUE	bg
35	34.0788627645589	32.1987285688245	44.0846498687626	18.3512352490877	0	TRUE	bg
35	34.0788627645589	32.1987285688245	44.0846498687626	18.3512352490877	0	TRUE	bg
35	34.0788627645589	32.1987285688245	44.0846498687626	18.3512352490877	0	TRUE	bg
35	34.0788627645589	32.1987285688245	44.0846498687626	18.3512352490877	0	TRUE	bg
35	34.0788627645589	32.1987285688245	44.0846498687626	18.3512352490877	0	TRUE	bg
35	34.0788627645589	32.1987285688245	44.0846498687626	18.3512352490877	0	TRUE	bg
35	34.0788627645589	32.1987285688245	44.0846498687626	18.3512352490877	0	TRUE	bg
35	34.0788627645589	32.1987285688245	44.0846498687626	18.3512352490877	0	TRUE	bg
35	34.0788627645589	32.1987285688245	44.0846498687626	18.3512352490877	0	TRUE	bg
35	34.0788627645589	32.1987285688245	44.0846498687626	18.3512352490877	0	TRUE	bg
35	34.0788627645589	32.1987285688245	44.0846498687626	18.3512352490877	0	TRUE	bg
35	34.0788627645589	32.1987285688245	44.0846498687626	18.3512352490877	0	TRUE	bg
35	34.0788627645589	32.1987285688245	44.0846498687626	18.3512352490877	0	TRUE	bg
35	34.0788627645589	32.1987285688245	44.0846498687626	18.3512352490877	0	TRUE	bg
35	34.0788627645589	32.1987285688245	44.0846498687626	18.3512352490877	0	TRUE	bg
35	34.0788627645589	32.1987285688245	44.0846498687626	18.3512352490877	0	TRUE	bg
35	34.0788627645589	32.1987285688245	44.0846498687626	18.3512352490877	0	TRUE	bg
35	34.0788627645589	32.1987285688245	44.0846498687626	18.3512352490877	0	TRUE	bg
35	34.0788627645589	32.1987285688245	44.0846498687626	18.3512352490877	0	TRUE	bg
35	34.0788627645589	32.1987285688245	44.0846498687626	18.3512352490877	0	TRUE	bg
35	34.0788627645589	32.1987285688245	44.0846498687626	18.3512352490877	0	TRUE	bg
35	34.0788627645589	32.1987285688245	44.0846498687626	18.3512352490877	0	TRUE	bg
35	34.0788627645589	32.1987285688245	44.0846498687626	18.3512352490877	0	TRUE	bg
35	34.0788627645589	32.1987285688245	44.0846498687626	18.3512352490877	0	TRUE	bg
35	34.0788627645589	32.1987285688245	44.0846498687626	18.3512352490877	0	TRUE	bg
35	34.0788627645589	32.1987285688245	44.0846498687626	18.3512352490877	0	TRUE	bg
35	34.0788627645589	32.1987285688245	44.0846498687626	18.3512352490877	0	TRUE	bg
35	34.0788627645589	32.1987285688245	44.0846498687626	18.3512352490877	0	TRUE	bg
35	34.0788627645589	32.1987285688245	44.0846498687626	18.3512352490877	0	TRUE	bg
35	34.0788627645589	32.1987285688245	44.0846498687626	18.3512352490877	0	TRUE	bg
35	34.0788627645589	32.1987285688245	44.0846498687626	18.3512352490877	0	TRUE	bg
35	34.0788627645589	32.1987285688245	44.0846498687626	18.3512352490877	0	TRUE	bg
35	34.0788627645589	32.1987285688245	44.0846498687626	18.3512352490877	0	TRUE	bg
35	34.0788627645589	32.1987285688245	44.0846498687626	18.3512352490877	0	TRUE	bg
35	34.0788627645589	32.1987285688245	44.0846498687626	18.3512352490877	0	TRUE	bg
35	34.0788627645589	32.1987285688245	44.0846498687626	18.3512352490877	0	TRUE	bg
35	34.0788627645589	32.1987285688245	44.0846498687626	18.3512352490877	0	TRUE	bg
35	34.0788627645589	32.1987285688245	44.0846498687626	18.3512352490877	0	TRUE	bg
35	34.0788627645589	32.1987285688245	44.0846498687626	18.3512352490877	0	TRUE	bg
35	34.0788627645589	32.1987285688245	44.0846498687626	18.3512352490877	0	TRUE	bg
35	34.0788627645589	32.1987285688245	44.0846498687626	18.3512352490877	0	TRUE	bg
35	34.0788627645589	32.1987285688245	44.0846498687626	18.3512352490877	0	TRUE	bg
35	34.0788627645589	32.1987285688245	44.0846498687626	18.3512352490877	0	TRUE	bg
35	34.0788627645589	32.1987285688245	44.0846498687626	18.3512352490877	0	TRUE	bg
35	34.0788627645589	32.1987285688245	44.0846498687626	18.3512352490877	0	TRUE	bg
35	34.0788627645589	32.1987285688245	44.0846498687626	18.3512352490877	0	TRUE	bg
35	34.0788627645589	32.1987285688245	44.0846498687626	18.3512352490877	0	TRUE	bg
35	34.0788627645589	32.1987285688245	44.0846498687626	18.3512352490877	0	TRUE	bg
35	34.0788627645589	32.1987285688245	44.0846498687626	18.3512352490877	0	TRUE	bg
35	34.0788627645589	32.1987285688245	44.0846498687626	18.3512352490877	0	TRUE	bg
35	34.0788627645589	32.1987285688245	44.0846498687626	18.3512352490877	0	TRUE	bg
35	34.0788627645589	32.1987285688245	44.0846498687626	18.3512352490877	0	TRUE	bg
35	34.0788627645589	32.1987285688245	44.0846498687626	18.3512352490877	0	TRUE	bg
35	34.0788627645589	32.1987285688245	44.0846498687626	18.3512352490877	0	TRUE	bg
35	34.0788627645589	32.1987285688245	44.0846498687626	18.3512352490877	0	TRUE	bg
35	34.0788627645589	32.1987285688245	44.0846498687626	18.3512352490877	0	TRUE	bg
35	34.0788627645589	32.1987285688245	44.0846498687626	18.3512352490877	0	TRUE	bg
35	34.0788627645589	32.1987285688245	44.0846498687626	18.3512352490877	0	TRUE	bg
35	34.0788627645589	32.1987285688245	44.0846498687626	18.3512352490877	0	TRUE	bg
35	34.0788627645589	32.1987285688245	44.0846498687626	18.3512352490877	0	TRUE	bg
35	34.0788627645589	32.1987285688245	44.0846498687626	18.3512352490877	0	TRUE	bg
35	34.0788627645589	32.1987285688245	44.0846498687626	18.3512352490877	0	TRUE	bg
35	34.0788627645589	32.1987285688245	44.0846498687626	18.3512352490877	0	TRUE	bg
35	34.0788627645589	32.1987285688245	44.0846498687626	18.3512352490877	0	TRUE	bg
35	34.0788627645589	32.1987285688245	44.0846498687626	18.3512352490877	0	TRUE	bg
35	34.0788627645589	32.1987285688245	44.0846498687626	18.3512352490877	0	TRUE	bg
35	34.0788627645589	32.1987285688245	44.0846498687626	18.3512352490877	0	TRUE	bg
35	34.0788627645589	32.1987285688245	44.0846498687626	18.3512352490877	0	TRUE	bg
35	34.0788627645589	32.1987285688245	44.0846498687626	18.3512352490877	0	TRUE	bg
35	34.0788627645589	32.1987285688245	44.0846498687626	18.3512352490877	0	TRUE	bg
35	34.0788627645589	32.1987285688245	44.0846498687626	18.3512352490877	0	TRUE	bg
35	34.0788627645589	32.1987285688245	44.0846498687626	18.3512352490877	0	TRUE	bg
35	34.0788627645589	32.1987285688245	44.0846498687626	18.3512352490877	0	TRUE	bg
35	34.0788627645589	32.1987285688245	44.0846498687626	18.3512352490877	0	TRUE	bg
35	34.0788627645589	32.1987285688245	44.0846498687626	18.3512352490877	0	TRUE	bg
35	34.0788627645589	32.1987285688245	44.0846498687626	18.3512352490877	0	TRUE	bg
35	34.0788627645589	32.1987285688245	44.0846498687626	18.3512352490877	0	TRUE	bg
35	34.0788627645589	32.1987285688245	44.0846498687626	18.3512352490877	0	TRUE	bg
35	34.0788627645589	32.1987285688245	44.0846498687626	18.3512352490877	0	TRUE	bg
35	34.0788627645589	32.1987285688245	44.0846498687626	18.3512352490877	0	TRUE	bg
35	34.0788627645589	32.1987285688245	44.0846498687626	18.3512352490877	0	TRUE	bg
35	34.0788627645589	32.1987285688245	44.0846498687626	18.3512352490877	0	TRUE	bg
35	34.0788627645589	32.1987285688245	44.0846498687626	18.3512352490877	0	TRUE	bg
35	34.0788627645589	32.1987285688245	44.0846498687626	18.3512352490877	0	TRUE	bg
35	34.0788627645589	32.1987285688245	44.0846498687626	18.3512352490877	0	TRUE	bg
35	34.0788627645589	32.1987285688245	44.0846498687626	18.3512352490877	0	TRUE	bg
35	34.0788627645589	32.1987285688245	44.0846498687626	18.3512352490877	0	TRUE	bg
35	34.0788627645589	32.1987285688245	44.0846498687626	18.3512352490877	0	TRUE	bg
35	34.0788627645589	32.1987285688245	44.0846498687626	18.3512352490877	0	TRUE	bg
35	34.0788627645589	32.1987285688245	44.0846498687626	18.3512352490877	0	TRUE	bg
35	34.0788627645589	32.1987285688245	44.0846498687626	18.3512352490877	0	TRUE	bg
35	34.0788627645589	32.1987285688245	44.0846498687626	18.3512352490877	0	TRUE	bg
35	34.0788627645589	32.1987285688245	44.0846498687626	18.3512352490877	0	TRUE	bg
35	34.0788627645589	32.1987285688245	44.0846498687626	18.3512352490877	0	TRUE	bg
35	34.0788627645589	32.1987285688245	44.0846498687626	18.3512352490877	0	TRUE	bg
35	34.0788627645589	32.1987285688245	44.0846498687626	18.3512352490877	0	TRUE	bg
35	34.0788627645589	32.1987285688245	44.0846498687626	18.3512352490877	0	TRUE	bg
35	34.0788627645589	32.1987285688245	44.0846498687626	18.3512352490877	0	TRUE	bg
35	34.0788627645589	32.1987285688245	44.0846498687626	18.3512352490877	0	TRUE	bg
35	34.0788627645589	32.1987285688245	44.0846498687626	18.3512352490877	0	TRUE	bg
35	34.0788627645589	32.1987285688245	44.0846498687626	18.3512352490877	0	TRUE	bg
35	34.0788627645589	32.1987285688245	44.0846498687626	18.3512352490877	0	TRUE	bg
35	34.0788627645589	32.1987285688245	44.0846498687626	18.3512352490877	0	TRUE	bg
35	34.0788627645589	32.1987285688245	44.0846498687626	18.3512352490877	0	TRUE	bg
35	34.0788627645589	32.1987285688245	44.0846498687626	18.3512352490877	0	TRUE	bg
35	34.0788627645589	32.1987285688245	44.0846498687626	18.3512352490877	0	TRUE	bg
35	34.0788627645589	32.1987285688245	44.0846498687626	18.3512352490877	0	TRUE	bg
35	34.0788627645589	32.1987285688245	44.0846498687626	18.3512352490877	0	TRUE	bg
35	34.0788627645589	32.1987285688245	44.0846498687626	18.3512352490877	0	TRUE	bg
35	34.0788627645589	32.1987285688245	44.0846498687626	18.3512352490877	0	TRUE	bg
35	34.0788627645589	32.1987285688245	44.0846498687626	18.3512352490877	0	TRUE	bg
35	34.0788627645589	32.1987285688245	44.0846498687626	18.3512352490877	0	TRUE	bg
35	34.0788627645589	32.1987285688245	44.0846498687626	18.3512352490877	0	TRUE	bg
35	34.0788627645589	32.1987285688245	44.0846498687626	18.3512352490877	0	TRUE	bg
35	34.0788627645589	32.1987285688245	44.0846498687626	18.3512352490877	0	TRUE	bg
35	34.0788627645589	32.1987285688245	44.0846498687626	18.3512352490877	0	TRUE	bg
35	34.0788627645589	32.1987285688245	44.0846498687626	18.3512352490877	0	TRUE	bg
35	34.0788627645589	32.1987285688245	44.0846498687626	18.3512352490877	0	TRUE	bg
35	34.0788627645589	32.1987285688245	44.0846498687626	18.3512352490877	0	TRUE	bg
35	34.0788627645589	32.1987285688245	44.0846498687626	18.3512352490877	0	TRUE	bg
35	34.0788627645589	32.1987285688245	44.0846498687626	18.3512352490877	0	TRUE	bg
35	34.0788627645589	32.1987285688245	44.0846498687626	18.3512352490877	0	TRUE	bg
35	34.0788627645589	32.1987285688245	44.0846498687626	18.3512352490877	0	TRUE	bg
35	34.0788627645589	32.1987285688245	44.0846498687626	18.3512352490877	0	TRUE	bg
35	34.0788627645589	32.1987285688245	44.0846498687626	18.3512352490877	0	TRUE	bg
35	34.0788627645589	32.1987285688245	44.0846498687626	18.3512352490877	0	TRUE	bg
35	34.0788627645589	32.1987285688245	44.0846498687626	18.3512352490877	0	TRUE	bg
35	34.0788627645589	32.1987285688245	44.0846498687626	18.3512352490877	0	TRUE	bg
35	34.0788627645589	32.1987285688245	44.0846498687626	18.3512352490877	0	TRUE	bg
35	34.0788627645589	32.1987285688245	44.0846498687626	18.3512352490877	0	TRUE	bg
35	34.0788627645589	32.1987285688245	44.0846498687626	18.3512352490877	0	TRUE	bg
35	34.0788627645589	32.1987285688245	44.0846498687626	18.3512352490877	0	TRUE	bg
35	34.0788627645589	32.1987285688245	44.0846498687626	18.3512352490877	0	TRUE	bg
35	34.0788627645589	32.1987285688245	44.0846498687626	18.3512352490877	0	TRUE	bg
35	34.0788627645589	32.1987285688245	44.0846498687626	18.3512352490877	0	TRUE	bg
35	34.0788627645589	32.1987285688245	44.0846498687626	18.3512352490877	0	TRUE	bg
35	34.0788627645589	32.1987285688245	44.0846498687626	18.3512352490877	0	TRUE	bg
35	34.0788627645589	32.1987285688245	44.0846498687626	18.3512352490877	0	TRUE	bg
35	34.0788627645589	32.1987285688245	44.0846498687626	18.3512352490877	0	TRUE	bg
35	34.0788627645589	32.1987285688245	44.0846498687626	18.3512352490877	0	TRUE	bg
35	34.0788627645589	32.1987285688245	44.0846498687626	18.3512352490877	0	TRUE	bg
35	34.0788627645589	32.1987285688245	44.0846498687626	18.3512352490877	0	TRUE	bg
35	34.0788627645589	32.1987285688245	44.0846498687626	18.3512352490877	0	TRUE	bg
35	34.0788627645589	32.1987285688245	44.0846498687626	18.3512352490877	0	TRUE	bg
35	34.0788627645589	32.1987285688245	44.0846498687626	18.3512352490877	0	TRUE	bg
35	34.0788627645589	32.1987285688245	44.0846498687626	18.3512352490877	0	TRUE	bg
35	34.0788627645589	32.1987285688245	44.0846498687626	18.3512352490877	0	TRUE	bg
35	34.0788627645589	32.1987285688245	44.0846498687626	18.3512352490877	0	TRUE	bg
35	34.0788627645589	32.1987285688245	44.0846498687626	18.3512352490877	0	TRUE	bg
35	34.0788627645589	32.1987285688245	44.0846498687626	18.3512352490877	0	TRUE	bg
35	34.0788627645589	32.1987285688245	44.0846498687626	18.3512352490877	0	TRUE	bg
35	34.0788627645589	32.1987285688245	44.0846498687626	18.3512352490877	0	TRUE	bg
35	34.0788627645589	32.1987285688245	44.0846498687626	18.3512352490877	0	TRUE	bg
35	34.0788627645589	32.1987285688245	44.0846498687626	18.3512352490877	0	TRUE	bg
35	34.0788627645589	32.1987285688245	44.0846498687626	18.3512352490877	0	TRUE	bg
35	34.0788627645589	32.1987285688245	44.0846498687626	18.3512352490877	0	TRUE	bg
35	34.0788627645589	32.1987285688245	44.0846498687626	18.3512352490877	0	TRUE	bg
35	34.0788627645589	32.1987285688245	44.0846498687626	18.3512352490877	0	TRUE	bg
35	34.0788627645589	32.1987285688245	44.0846498687626	18.3512352490877	0	TRUE	bg
35	34.0788627645589	32.1987285688245	44.0846498687626	18.3512352490877	0	TRUE	bg
35	34.0788627645589	32.1987285688245	44.0846498687626	18.3512352490877	0	TRUE	bg
35	34.0788627645589	32.1987285688245	44.0846498687626	18.3512352490877	0	TRUE	bg
35	34.0788627645589	32.1987285688245	44.0846498687626	18.3512352490877	0	TRUE	bg
35	34.0788627645589	32.1987285688245	44.0846498687626	18.3512352490877	0	TRUE	bg
35	34.0788627645589	32.1987285688245	44.0846498687626	18.3512352490877	0	TRUE	bg
35	34.0788627645589	32.1987285688245	44.0846498687626	18.3512352490877	0	TRUE	bg
35	34.0788627645589	32.1987285688245	44.0846498687626	18.3512352490877	0	TRUE	bg
35	34.0788627645589	32.1987285688245	44.0846498687626	18.3512352490877	0	TRUE	bg
35	34.0788627645589	32.1987285688245	44.0846498687626	18.3512352490877	0	TRUE	bg
35	34.0788627645589	32.1987285688245	44.0846498687626	18.3512352490877	0	TRUE	bg
35	34.0788627645589	32.1987285688245	44.0846498687626	18.3512352490877	0	TRUE	bg
35	34.0788627645589	32.1987285688245	44.0846498687626	18.3512352490877	0	TRUE	bg
35	34.0788627645589	32.1987285688245	44.0846498687626	18.3512352490877	0	TRUE	bg
35	34.0788627645589	32.1987285688245	44.0846498687626	18.3512352490877	0	TRUE	bg
35	34.0788627645589	32.1987285688245	44.0846498687626	18.3512352490877	0	TRUE	bg
35	34.0788627645589	32.1987285688245	44.0846498687626	18.3512352490877	0	TRUE	bg
35	34.0788627645589	32.1987285688245	44.0846498687626	18.3512352490877	0	TRUE	bg
35	34.0788627645589	32.1987285688245	44.0846498687626	18.3512352490877	0	TRUE	bg
35	34.0788627645589	32.1987285688245	44.0846498687626	18.3512352490877	0	TRUE	bg
35	34.0788627645589	32.1987285688245	44.0846498687626	18.3512352490877	0	TRUE	bg
35	34.0788627645589	32.1987285688245	44.0846498687626	18.3512352490877	0	TRUE	bg
35	34.0788627645589	32.1987285688245	44.0846498687626	18.3512352490877	0	TRUE	bg
35	34.0788627645589	32.1987285688245	44.0846498687626	18.3512352490877	0	TRUE	bg
35	34.0788627645589	32.1987285688245	44.0846498687626	18.3512352490877	0	TRUE	bg
35	34.0788627645589	32.1987285688245	44.0846498687626	18.3512352490877	0	TRUE	bg
35	34.0788627645589	32.1987285688245	44.0846498687626	18.3512352490877	0	TRUE	bg
35	34.0788627645589	32.1987285688245	44.0846498687626	18.3512352490877	0	TRUE	bg
35	34.0788627645589	32.1987285688245	44.0846498687626	18.3512352490877	0	TRUE	bg
35	34.0788627645589	32.1987285688245	44.0846498687626	18.3512352490877	0	TRUE	bg
35	34.0788627645589	32.1987285688245	44.0846498687626	18.3512352490877	0	TRUE	bg
35	34.0788627645589	32.1987285688245	44.0846498687626	18.3512352490877	0	TRUE	bg
35	34.0788627645589	32.1987285688245	44.0846498687626	18.3512352490877	0	TRUE	bg
35	34.0788627645589	32.1987285688245	44.0846498687626	18.3512352490877	0	TRUE	bg
35	34.0788627645589	32.1987285688245	44.0846498687626	18.3512352490877	0	TRUE	bg
35	34.0788627645589	32.1987285688245	44.0846498687626	18.3512352490877	0	TRUE	bg
35	34.0788627645589	32.1987285688245	44.0846498687626	18.3512352490877	0	TRUE	bg
35	34.0788627645589	32.1987285688245	44.0846498687626	18.3512352490877	0	TRUE	bg
35	34.0788627645589	32.1987285688245	44.0846498687626	18.3512352490877	0	TRUE	bg
35	34.0788627645589	32.1987285688245	44.0846498687626	18.3512352490877	0	TRUE	bg
35	34.0788627645589	32.1987285688245	44.0846498687626	18.3512352490877	0	TRUE	bg
35	34.0788627645589	32.1987285688245	44.0846498687626	18.3512352490877	0	TRUE	bg
35	34.0788627645589	32.1987285688245	44.0846498687626	18.3512352490877	0	TRUE	bg
35	34.0788627645589	32.1987285688245	44.0846498687626	18.3512352490877	0	TRUE	bg
35	34.0788627645589	32.1987285688245	44.0846498687626	18.3512352490877	0	TRUE	bg
35	34.0788627645589	32.1987285688245	44.0846498687626	18.3512352490877	0	TRUE	bg
35	34.0788627645589	32.1987285688245	44.0846498687626	18.3512352490877	0	TRUE	bg
35	34.0788627645589	32.1987285688245	44.0846498687626	18.3512352490877	0	TRUE	bg
35	34.0788627645589	32.1987285688245	44.0846498687626	18.3512352490877	0	TRUE	bg
35	34.0788627645589	32.1987285688245	44.0846498687626	18.3512352490877	0	TRUE	bg
35	34.0788627645589	32.1987285688245	44.0846498687626	18.3512352490877	0	TRUE	bg
35	34.0788627645589	32.1987285688245	44.0846498687626	18.3512352490877	0	TRUE	bg
35	34.0788627645589	32.1987285688245	44.0846498687626	18.3512352490877	0	TRUE	bg
35	34.0788627645589	32.1987285688245	44.0846498687626	18.3512352490877	0	TRUE	bg
35	34.0788627645589	32.1987285688245	44.0846498687626	18.3512352490877	0	TRUE	bg
35	34.0788627645589	32.1987285688245	44.0846498687626	18.3512352490877	0	TRUE	bg
35	34.0788627645589	32.1987285688245	44.0846498687626	18.3512352490877	0	TRUE	bg
35	34.0788627645589	32.1987285688245	44.0846498687626	18.3512352490877	0	TRUE	bg
35	34.0788627645589	32.1987285688245	44.0846498687626	18.3512352490877	0	TRUE	bg
35	34.0788627645589	32.1987285688245	44.0846498687626	18.3512352490877	0	TRUE	bg
35	34.0788627645589	32.1987285688245	44.0846498687626	18.3512352490877	0	TRUE	bg
35	34.0788627645589	32.1987285688245	44.0846498687626	18.3512352490877	0	TRUE	bg
35	34.0788627645589	32.1987285688245	44.0846498687626	18.3512352490877	0	TRUE	bg
35	34.0788627645589	32.1987285688245	44.0846498687626	18.3512352490877	0	TRUE	bg
35	34.0788627645589	32.1987285688245	44.0846498687626	18.3512352490877	0	TRUE	bg
35	34.0788627645589	32.1987285688245	44.0846498687626	18.3512352490877	0	TRUE	bg
35	34.0788627645589	32.1987285688245	44.0846498687626	18.3512352490877	0	TRUE	bg
35	34.0788627645589	32.1987285688245	44.0846498687626	18.3512352490877	0	TRUE	bg
35	34.0788627645589	32.1987285688245	44.0846498687626	18.3512352490877	0	TRUE	bg
35	34.0788627645589	32.1987285688245	44.0846498687626	18.3512352490877	0	TRUE	bg
35	34.0788627645589	32.1987285688245	44.0846498687626	18.3512352490877	0	TRUE	bg
35	34.0788627645589	32.1987285688245	44.0846498687626	18.3512352490877	0	TRUE	bg
35	34.0788627645589	32.1987285688245	44.0846498687626	18.3512352490877	0	TRUE	bg
35	34.0788627645589	32.1987285688245	44.0846498687626	18.3512352490877	0	TRUE	bg
35	34.0788627645589	32.1987285688245	44.0846498687626	18.3512352490877	0	TRUE	bg
35	34.0788627645589	32.1987285688245	44.0846498687626	18.3512352490877	0	TRUE	bg
35	34.0788627645589	32.1987285688245	44.0846498687626	18.3512352490877	0	TRUE	bg
35	34.0788627645589	32.1987285688245	44.0846498687626	18.3512352490877	0	TRUE	bg
35	34.0788627645589	32.1987285688245	44.0846498687626	18.3512352490877	0	TRUE	bg
35	34.0788627645589	32.1987285688245	44.0846498687626	18.3512352490877	0	TRUE	bg
35	34.0788627645589	32.1987285688245	44.0846498687626	18.3512352490877	0	TRUE	bg
35	5.53691555584791	1.26138995597262	3.0614198240874	4.784562556492	1	TRUE	gm
35	9.21514097898966	5.24831154117571	3.01433495456793	1.80303228279089	1	TRUE	wm
35	13.7206364436628	10.1319320520679	10.4565883378084	1.84907425788764	1	TRUE	wm
35	13.5203330210853	9.91481810520648	10.125723766744	1.68671044119948	1	TRUE	wm
35	9.87843877540454	5.9672768023329	4.10998143965937	1.26537016778083	1	TRUE	wm
35	12.9270593071621	9.27175371848007	9.14574424190538	1.20580910015489	1	TRUE	wm
35	11.5901299524747	7.8226221702722	6.93738178963114	0.122108433055604	1	TRUE	wm
35	12.2845269795015	8.57529667421527	8.08439850826349	0.684979252506373	1	TRUE	wm
35	9.41067028121031	5.46025069821012	3.33731355312253	1.64453831711422	1	TRUE	wm
35	34.0788627645589	32.1987285688245	44.0846498687626	18.3512352490877	0	TRUE	bg
35	34.0788627645589	32.1987285688245	44.0846498687626	18.3512352490877	0	TRUE	bg
35	34.0788627645589	32.1987285688245	44.0846498687626	18.3512352490877	0	TRUE	bg
35	34.0788627645589	32.1987285688245	44.0846498687626	18.3512352490877	0	TRUE	bg
35	34.0788627645589	32.1987285688245	44.0846498687626	18.3512352490877	0	TRUE	bg
35	34.0788627645589	32.1987285688245	44.0846498687626	18.3512352490877	0	TRUE	bg
35	34.0788627645589	32.1987285688245	44.0846498687626	18.3512352490877	0	TRUE	bg
35	34.0788627645589	32.1987285688245	44.0846498687626	18.3512352490877	0	TRUE	bg
35	34.0788627645589	32.1987285688245	44.0846498687626	18.3512352490877	0	TRUE	bg
35	34.0788627645589	32.1987285688245	44.0846498687626	18.3512352490877	0	TRUE	bg
35	34.0788627645589	32.1987285688245	44.0846498687626	18.3512352490877	0	TRUE	bg
35	34.0788627645589	32.1987285688245	44.0846498687626	18.3512352490877	0	TRUE	bg
35	34.0788627645589	32.1987285688245	44.0846498687626	18.3512352490877	0	TRUE	bg
35	34.0788627645589	32.1987285688245	44.0846498687626	18.3512352490877	0	TRUE	bg
35	34.0788627645589	32.1987285688245	44.0846498687626	18.3512352490877	0	TRUE	bg
35	34.0788627645589	32.1987285688245	44.0846498687626	18.3512352490877	0	TRUE	bg
35	34.0788627645589	32.1987285688245	44.0846498687626	18.3512352490877	0	TRUE	bg
35	34.0788627645589	32.1987285688245	44.0846498687626	18.3512352490877	0	TRUE	bg
35	34.0788627645589	32.1987285688245	44.0846498687626	18.3512352490877	0	TRUE	bg
35	34.0788627645589	32.1987285688245	44.0846498687626	18.3512352490877	0	TRUE	bg
35	34.0788627645589	32.1987285688245	44.0846498687626	18.3512352490877	0	TRUE	bg
35	34.0788627645589	32.1987285688245	44.0846498687626	18.3512352490877	0	TRUE	bg
35	34.0788627645589	32.1987285688245	44.0846498687626	18.3512352490877	0	TRUE	bg
35	34.0788627645589	32.1987285688245	44.0846498687626	18.3512352490877	0	TRUE	bg
35	34.0788627645589	32.1987285688245	44.0846498687626	18.3512352490877	0	TRUE	bg
35	34.0788627645589	32.1987285688245	44.0846498687626	18.3512352490877	0	TRUE	bg
35	34.0788627645589	32.1987285688245	44.0846498687626	18.3512352490877	0	TRUE	bg
35	34.0788627645589	32.1987285688245	44.0846498687626	18.3512352490877	0	TRUE	bg
35	34.0788627645589	32.1987285688245	44.0846498687626	18.3512352490877	0	TRUE	bg
35	34.0788627645589	32.1987285688245	44.0846498687626	18.3512352490877	0	TRUE	bg
35	34.0788627645589	32.1987285688245	44.0846498687626	18.3512352490877	0	TRUE	bg
35	34.0788627645589	32.1987285688245	44.0846498687626	18.3512352490877	0	TRUE	bg
35	34.0788627645589	32.1987285688245	44.0846498687626	18.3512352490877	0	TRUE	bg
35	34.0788627645589	32.1987285688245	44.0846498687626	18.3512352490877	0	TRUE	bg
35	34.0788627645589	32.1987285688245	44.0846498687626	18.3512352490877	0	TRUE	bg
35	34.0788627645589	32.1987285688245	44.0846498687626	18.3512352490877	0	TRUE	bg
35	34.0788627645589	32.1987285688245	44.0846498687626	18.3512352490877	0	TRUE	bg
35	34.0788627645589	32.1987285688245	44.0846498687626	18.3512352490877	0	TRUE	bg
35	34.0788627645589	32.1987285688245	44.0846498687626	18.3512352490877	0	TRUE	bg
35	34.0788627645589	32.1987285688245	44.0846498687626	18.3512352490877	0	TRUE	bg
35	34.0788627645589	32.1987285688245	44.0846498687626	18.3512352490877	0	TRUE	bg
35	34.0788627645589	32.1987285688245	44.0846498687626	18.3512352490877	0	TRUE	bg
35	34.0788627645589	32.1987285688245	44.0846498687626	18.3512352490877	0	TRUE	bg
35	34.0788627645589	32.1987285688245	44.0846498687626	18.3512352490877	0	TRUE	bg
35	34.0788627645589	32.1987285688245	44.0846498687626	18.3512352490877	0	TRUE	bg
35	34.0788627645589	32.1987285688245	44.0846498687626	18.3512352490877	0	TRUE	bg
35	34.0788627645589	32.1987285688245	44.0846498687626	18.3512352490877	0	TRUE	bg
35	34.0788627645589	32.1987285688245	44.0846498687626	18.3512352490877	0	TRUE	bg
35	34.0788627645589	32.1987285688245	44.0846498687626	18.3512352490877	0	TRUE	bg
35	34.0788627645589	32.1987285688245	44.0846498687626	18.3512352490877	0	TRUE	bg
35	34.0788627645589	32.1987285688245	44.0846498687626	18.3512352490877	0	TRUE	bg
35	34.0788627645589	32.1987285688245	44.0846498687626	18.3512352490877	0	TRUE	bg
35	34.0788627645589	32.1987285688245	44.0846498687626	18.3512352490877	0	TRUE	bg
35	0.964138824290713	5.7852673455842	13.7999710743497	10.0542478572924	1	TRUE	cb
35	0.144979560221708	4.89735989676715	12.4468699887463	9.39024609996718	1	TRUE	cb
35	0.0742612416268599	4.65971924544985	12.0847243352671	9.21253184574301	1	TRUE	cb
35	5.03336153734941	0.715575016780395	3.89319884310959	5.19273806992063	1	TRUE	gm
35	9.52723870170313	5.58660215804504	3.52986323574765	1.55004919948966	1	TRUE	wm
35	11.4144745087475	7.63222479121325	6.64723116566246	0.0202759950215528	1	TRUE	wm
35	12.5390162634955	8.85114404702034	8.50476819893414	0.891265550183169	1	TRUE	wm
35	12.8439942109311	9.18171735935521	9.00853591525158	1.13847741962701	1	TRUE	wm
35	8.10778455269982	4.04801989762622	1.18518493663388	2.7006435841506	1	TRUE	wm
35	8.16199820445141	4.10678344621713	1.27473596078421	2.65669857661291	1	TRUE	wm
35	4.64469130147013	0.294285515815145	4.53521089275379	5.50779001520646	1	TRUE	gm
35	3.07086106646612	1.41162888951328	7.13489021391685	6.7835200076664	1	TRUE	gm
35	1.04853710723319	5.87674877951166	13.9393815812946	10.1226602047408	1	TRUE	cb
35	34.0788627645589	32.1987285688245	44.0846498687626	18.3512352490877	0	TRUE	bg
35	34.0788627645589	32.1987285688245	44.0846498687626	18.3512352490877	0	TRUE	bg
35	34.0788627645589	32.1987285688245	44.0846498687626	18.3512352490877	0	TRUE	bg
35	34.0788627645589	32.1987285688245	44.0846498687626	18.3512352490877	0	TRUE	bg
35	34.0788627645589	32.1987285688245	44.0846498687626	18.3512352490877	0	TRUE	bg
35	34.0788627645589	32.1987285688245	44.0846498687626	18.3512352490877	0	TRUE	bg
35	34.0788627645589	32.1987285688245	44.0846498687626	18.3512352490877	0	TRUE	bg
35	34.0788627645589	32.1987285688245	44.0846498687626	18.3512352490877	0	TRUE	bg
35	34.0788627645589	32.1987285688245	44.0846498687626	18.3512352490877	0	TRUE	bg
35	34.0788627645589	32.1987285688245	44.0846498687626	18.3512352490877	0	TRUE	bg
35	34.0788627645589	32.1987285688245	44.0846498687626	18.3512352490877	0	TRUE	bg
35	34.0788627645589	32.1987285688245	44.0846498687626	18.3512352490877	0	TRUE	bg
35	34.0788627645589	32.1987285688245	44.0846498687626	18.3512352490877	0	TRUE	bg
35	34.0788627645589	32.1987285688245	44.0846498687626	18.3512352490877	0	TRUE	bg
35	34.0788627645589	32.1987285688245	44.0846498687626	18.3512352490877	0	TRUE	bg
35	34.0788627645589	32.1987285688245	44.0846498687626	18.3512352490877	0	TRUE	bg
35	34.0788627645589	32.1987285688245	44.0846498687626	18.3512352490877	0	TRUE	bg
35	34.0788627645589	32.1987285688245	44.0846498687626	18.3512352490877	0	TRUE	bg
35	34.0788627645589	32.1987285688245	44.0846498687626	18.3512352490877	0	TRUE	bg
35	34.0788627645589	32.1987285688245	44.0846498687626	18.3512352490877	0	TRUE	bg
35	34.0788627645589	32.1987285688245	44.0846498687626	18.3512352490877	0	TRUE	bg
35	34.0788627645589	32.1987285688245	44.0846498687626	18.3512352490877	0	TRUE	bg
35	34.0788627645589	32.1987285688245	44.0846498687626	18.3512352490877	0	TRUE	bg
35	34.0788627645589	32.1987285688245	44.0846498687626	18.3512352490877	0	TRUE	bg
35	34.0788627645589	32.1987285688245	44.0846498687626	18.3512352490877	0	TRUE	bg
35	34.0788627645589	32.1987285688245	44.0846498687626	18.3512352490877	0	TRUE	bg
35	34.0788627645589	32.1987285688245	44.0846498687626	18.3512352490877	0	TRUE	bg
35	34.0788627645589	32.1987285688245	44.0846498687626	18.3512352490877	0	TRUE	bg
35	34.0788627645589	32.1987285688245	44.0846498687626	18.3512352490877	0	TRUE	bg
35	34.0788627645589	32.1987285688245	44.0846498687626	18.3512352490877	0	TRUE	bg
35	34.0788627645589	32.1987285688245	44.0846498687626	18.3512352490877	0	TRUE	bg
35	34.0788627645589	32.1987285688245	44.0846498687626	18.3512352490877	0	TRUE	bg
35	34.0788627645589	32.1987285688245	44.0846498687626	18.3512352490877	0	TRUE	bg
35	34.0788627645589	32.1987285688245	44.0846498687626	18.3512352490877	0	TRUE	bg
35	34.0788627645589	32.1987285688245	44.0846498687626	18.3512352490877	0	TRUE	bg
35	34.0788627645589	32.1987285688245	44.0846498687626	18.3512352490877	0	TRUE	bg
35	34.0788627645589	32.1987285688245	44.0846498687626	18.3512352490877	0	TRUE	bg
35	34.0788627645589	32.1987285688245	44.0846498687626	18.3512352490877	0	TRUE	bg
35	34.0788627645589	32.1987285688245	44.0846498687626	18.3512352490877	0	TRUE	bg
35	34.0788627645589	32.1987285688245	44.0846498687626	18.3512352490877	0	TRUE	bg
35	34.0788627645589	32.1987285688245	44.0846498687626	18.3512352490877	0	TRUE	bg
35	34.0788627645589	32.1987285688245	44.0846498687626	18.3512352490877	0	TRUE	bg
35	34.0788627645589	32.1987285688245	44.0846498687626	18.3512352490877	0	TRUE	bg
35	34.0788627645589	32.1987285688245	44.0846498687626	18.3512352490877	0	TRUE	bg
35	34.0788627645589	32.1987285688245	44.0846498687626	18.3512352490877	0	TRUE	bg
35	34.0788627645589	32.1987285688245	44.0846498687626	18.3512352490877	0	TRUE	bg
35	34.0788627645589	32.1987285688245	44.0846498687626	18.3512352490877	0	TRUE	bg
35	34.0788627645589	32.1987285688245	44.0846498687626	18.3512352490877	0	TRUE	bg
35	34.0788627645589	32.1987285688245	44.0846498687626	18.3512352490877	0	TRUE	bg
35	0.673022685703059	4.01070656918605	11.095680085224	8.72718220920189	1	TRUE	cb
35	2.21451720741752	2.33984166149743	8.54941344053916	7.4776632008453	1	TRUE	cb
35	4.58062838821027	0.224846103516001	4.64103109314834	5.55971872901069	1	TRUE	gm
35	3.16264405379075	1.31214298769314	6.98328152774758	6.70912169765598	1	TRUE	gm
35	0.993291528943936	3.66355906807003	10.5666546093702	8.46757570280395	1	TRUE	cb
35	5.37485497721143	1.08572839509841	3.32911422065356	4.91592713201208	1	TRUE	gm
35	9.57847236220128	5.6421356187307	3.61449186009492	1.50851974105932	1	TRUE	wm
35	14.1882068720597	10.6387434676624	11.2289290559213	2.2280818571995	1	TRUE	wm
35	9.92047817396989	6.01284436991988	4.17942282710622	1.23129347995137	1	TRUE	wm
35	12.7445127252275	9.07388686039107	8.84421071964261	1.05783878898951	1	TRUE	wm
35	8.38444973942247	4.34790429238869	1.64218515737673	2.47638173638484	1	TRUE	wm
35	3.42322971586058	1.02968759646994	6.55284173697003	6.49789374097191	1	TRUE	gm
35	2.07092202917588	2.49548810775945	8.78660637735712	7.59405991986946	1	TRUE	cb
35	3.60579380220577	0.8318017649075	6.2512793006267	6.34990924091812	1	TRUE	gm
35	3.84861528396847	0.568601418104451	5.85018268243201	6.15308073921034	1	TRUE	gm
35	1.46231030147313	3.15517775563135	9.79192149199661	8.0873940911953	1	TRUE	cb
35	0.117948069554233	4.86805978020977	12.4022189166386	9.36833466211422	1	TRUE	cb
35	34.0788627645589	32.1987285688245	44.0846498687626	18.3512352490877	0	TRUE	bg
35	34.0788627645589	32.1987285688245	44.0846498687626	18.3512352490877	0	TRUE	bg
35	34.0788627645589	32.1987285688245	44.0846498687626	18.3512352490877	0	TRUE	bg
35	34.0788627645589	32.1987285688245	44.0846498687626	18.3512352490877	0	TRUE	bg
35	34.0788627645589	32.1987285688245	44.0846498687626	18.3512352490877	0	TRUE	bg
35	34.0788627645589	32.1987285688245	44.0846498687626	18.3512352490877	0	TRUE	bg
35	34.0788627645589	32.1987285688245	44.0846498687626	18.3512352490877	0	TRUE	bg
35	34.0788627645589	32.1987285688245	44.0846498687626	18.3512352490877	0	TRUE	bg
35	34.0788627645589	32.1987285688245	44.0846498687626	18.3512352490877	0	TRUE	bg
35	34.0788627645589	32.1987285688245	44.0846498687626	18.3512352490877	0	TRUE	bg
35	34.0788627645589	32.1987285688245	44.0846498687626	18.3512352490877	0	TRUE	bg
35	34.0788627645589	32.1987285688245	44.0846498687626	18.3512352490877	0	TRUE	bg
35	34.0788627645589	32.1987285688245	44.0846498687626	18.3512352490877	0	TRUE	bg
35	34.0788627645589	32.1987285688245	44.0846498687626	18.3512352490877	0	TRUE	bg
35	34.0788627645589	32.1987285688245	44.0846498687626	18.3512352490877	0	TRUE	bg
35	34.0788627645589	32.1987285688245	44.0846498687626	18.3512352490877	0	TRUE	bg
35	34.0788627645589	32.1987285688245	44.0846498687626	18.3512352490877	0	TRUE	bg
35	34.0788627645589	32.1987285688245	44.0846498687626	18.3512352490877	0	TRUE	bg
35	34.0788627645589	32.1987285688245	44.0846498687626	18.3512352490877	0	TRUE	bg
35	34.0788627645589	32.1987285688245	44.0846498687626	18.3512352490877	0	TRUE	bg
35	34.0788627645589	32.1987285688245	44.0846498687626	18.3512352490877	0	TRUE	bg
35	34.0788627645589	32.1987285688245	44.0846498687626	18.3512352490877	0	TRUE	bg
35	34.0788627645589	32.1987285688245	44.0846498687626	18.3512352490877	0	TRUE	bg
35	34.0788627645589	32.1987285688245	44.0846498687626	18.3512352490877	0	TRUE	bg
35	34.0788627645589	32.1987285688245	44.0846498687626	18.3512352490877	0	TRUE	bg
35	34.0788627645589	32.1987285688245	44.0846498687626	18.3512352490877	0	TRUE	bg
35	34.0788627645589	32.1987285688245	44.0846498687626	18.3512352490877	0	TRUE	bg
35	34.0788627645589	32.1987285688245	44.0846498687626	18.3512352490877	0	TRUE	bg
35	34.0788627645589	32.1987285688245	44.0846498687626	18.3512352490877	0	TRUE	bg
35	34.0788627645589	32.1987285688245	44.0846498687626	18.3512352490877	0	TRUE	bg
35	34.0788627645589	32.1987285688245	44.0846498687626	18.3512352490877	0	TRUE	bg
35	34.0788627645589	32.1987285688245	44.0846498687626	18.3512352490877	0	TRUE	bg
35	34.0788627645589	32.1987285688245	44.0846498687626	18.3512352490877	0	TRUE	bg
35	34.0788627645589	32.1987285688245	44.0846498687626	18.3512352490877	0	TRUE	bg
35	34.0788627645589	32.1987285688245	44.0846498687626	18.3512352490877	0	TRUE	bg
35	34.0788627645589	32.1987285688245	44.0846498687626	18.3512352490877	0	TRUE	bg
35	34.0788627645589	32.1987285688245	44.0846498687626	18.3512352490877	0	TRUE	bg
35	34.0788627645589	32.1987285688245	44.0846498687626	18.3512352490877	0	TRUE	bg
35	34.0788627645589	32.1987285688245	44.0846498687626	18.3512352490877	0	TRUE	bg
35	34.0788627645589	32.1987285688245	44.0846498687626	18.3512352490877	0	TRUE	bg
35	34.0788627645589	32.1987285688245	44.0846498687626	18.3512352490877	0	TRUE	bg
35	34.0788627645589	32.1987285688245	44.0846498687626	18.3512352490877	0	TRUE	bg
35	34.0788627645589	32.1987285688245	44.0846498687626	18.3512352490877	0	TRUE	bg
35	34.0788627645589	32.1987285688245	44.0846498687626	18.3512352490877	0	TRUE	bg
35	34.0788627645589	32.1987285688245	44.0846498687626	18.3512352490877	0	TRUE	bg
35	34.0788627645589	32.1987285688245	44.0846498687626	18.3512352490877	0	TRUE	bg
35	3.67166758882266	8.72002626654516	18.2723127437737	12.248941778872	1	TRUE	cb
35	0.443936880007989	4.2590184692243	11.47408788207	8.91287671847741	1	TRUE	cb
35	3.21106784559729	1.25965521476432	6.90329429188701	6.66986988879993	1	TRUE	gm
35	4.96634327582266	0.642932227732525	4.00390073760646	5.2470623574903	1	TRUE	gm
35	4.76880880191295	0.428819614378973	4.33019151256961	5.40718169393879	1	TRUE	gm
35	3.88455653097075	0.529643791263265	5.79081432456817	6.12394714795798	1	TRUE	gm
35	5.84774106688304	1.59830159042032	2.54799300361084	4.53261071440008	1	TRUE	gm
35	9.65017658591221	5.71985764073204	3.73293410594545	1.4503970625521	1	TRUE	wm
35	13.2677686859734	9.64105723319055	9.70853373909639	1.48198448654324	1	TRUE	wm
35	12.1544622855736	8.43431626218518	7.86955545359504	0.579550199668567	1	TRUE	wm
35	12.8209067948495	9.15669232501572	8.97039973205237	1.11976300654185	1	TRUE	wm
35	9.60455961560819	5.67041225263473	3.65758322517326	1.48737369185281	1	TRUE	wm
35	6.89277080352782	2.73103575836845	0.821795262627064	3.68552076251156	1	TRUE	gm
35	5.97053701289323	1.73140322270289	2.34515658932343	4.43307363105177	1	TRUE	gm
35	3.58783633856646	0.85126631402094	6.28094174187693	6.36446536930074	1	TRUE	gm
35	3.97257127359994	0.43424238519482	5.64543008852951	6.05260333688269	1	TRUE	gm
35	3.81653004788553	0.603379417163603	5.90318161643662	6.17908868916312	1	TRUE	gm
35	1.21636876126781	3.42176001270932	10.1981718753393	8.28675167897917	1	TRUE	cb
35	2.70516728474455	7.67241213713625	16.6758312437196	11.46550694695	1	TRUE	cb
35	34.0788627645589	32.1987285688245	44.0846498687626	18.3512352490877	0	TRUE	bg
35	34.0788627645589	32.1987285688245	44.0846498687626	18.3512352490877	0	TRUE	bg
35	34.0788627645589	32.1987285688245	44.0846498687626	18.3512352490877	0	TRUE	bg
35	34.0788627645589	32.1987285688245	44.0846498687626	18.3512352490877	0	TRUE	bg
35	34.0788627645589	32.1987285688245	44.0846498687626	18.3512352490877	0	TRUE	bg
35	34.0788627645589	32.1987285688245	44.0846498687626	18.3512352490877	0	TRUE	bg
35	34.0788627645589	32.1987285688245	44.0846498687626	18.3512352490877	0	TRUE	bg
35	34.0788627645589	32.1987285688245	44.0846498687626	18.3512352490877	0	TRUE	bg
35	34.0788627645589	32.1987285688245	44.0846498687626	18.3512352490877	0	TRUE	bg
35	34.0788627645589	32.1987285688245	44.0846498687626	18.3512352490877	0	TRUE	bg
35	34.0788627645589	32.1987285688245	44.0846498687626	18.3512352490877	0	TRUE	bg
35	34.0788627645589	32.1987285688245	44.0846498687626	18.3512352490877	0	TRUE	bg
35	34.0788627645589	32.1987285688245	44.0846498687626	18.3512352490877	0	TRUE	bg
35	34.0788627645589	32.1987285688245	44.0846498687626	18.3512352490877	0	TRUE	bg
35	34.0788627645589	32.1987285688245	44.0846498687626	18.3512352490877	0	TRUE	bg
35	34.0788627645589	32.1987285688245	44.0846498687626	18.3512352490877	0	TRUE	bg
35	34.0788627645589	32.1987285688245	44.0846498687626	18.3512352490877	0	TRUE	bg
35	34.0788627645589	32.1987285688245	44.0846498687626	18.3512352490877	0	TRUE	bg
35	34.0788627645589	32.1987285688245	44.0846498687626	18.3512352490877	0	TRUE	bg
35	34.0788627645589	32.1987285688245	44.0846498687626	18.3512352490877	0	TRUE	bg
35	34.0788627645589	32.1987285688245	44.0846498687626	18.3512352490877	0	TRUE	bg
35	34.0788627645589	32.1987285688245	44.0846498687626	18.3512352490877	0	TRUE	bg
35	34.0788627645589	32.1987285688245	44.0846498687626	18.3512352490877	0	TRUE	bg
35	34.0788627645589	32.1987285688245	44.0846498687626	18.3512352490877	0	TRUE	bg
35	34.0788627645589	32.1987285688245	44.0846498687626	18.3512352490877	0	TRUE	bg
35	34.0788627645589	32.1987285688245	44.0846498687626	18.3512352490877	0	TRUE	bg
35	34.0788627645589	32.1987285688245	44.0846498687626	18.3512352490877	0	TRUE	bg
35	34.0788627645589	32.1987285688245	44.0846498687626	18.3512352490877	0	TRUE	bg
35	34.0788627645589	32.1987285688245	44.0846498687626	18.3512352490877	0	TRUE	bg
35	34.0788627645589	32.1987285688245	44.0846498687626	18.3512352490877	0	TRUE	bg
35	34.0788627645589	32.1987285688245	44.0846498687626	18.3512352490877	0	TRUE	bg
35	34.0788627645589	32.1987285688245	44.0846498687626	18.3512352490877	0	TRUE	bg
35	34.0788627645589	32.1987285688245	44.0846498687626	18.3512352490877	0	TRUE	bg
35	34.0788627645589	32.1987285688245	44.0846498687626	18.3512352490877	0	TRUE	bg
35	34.0788627645589	32.1987285688245	44.0846498687626	18.3512352490877	0	TRUE	bg
35	34.0788627645589	32.1987285688245	44.0846498687626	18.3512352490877	0	TRUE	bg
35	34.0788627645589	32.1987285688245	44.0846498687626	18.3512352490877	0	TRUE	bg
35	34.0788627645589	32.1987285688245	44.0846498687626	18.3512352490877	0	TRUE	bg
35	34.0788627645589	32.1987285688245	44.0846498687626	18.3512352490877	0	TRUE	bg
35	34.0788627645589	32.1987285688245	44.0846498687626	18.3512352490877	0	TRUE	bg
35	34.0788627645589	32.1987285688245	44.0846498687626	18.3512352490877	0	TRUE	bg
35	34.0788627645589	32.1987285688245	44.0846498687626	18.3512352490877	0	TRUE	bg
35	34.0788627645589	32.1987285688245	44.0846498687626	18.3512352490877	0	TRUE	bg
35	34.0788627645589	32.1987285688245	44.0846498687626	18.3512352490877	0	TRUE	bg
35	0.626465227249595	4.06117137618033	11.1725844801806	8.76492118815958	1	TRUE	cb
35	0.6755555263985	4.00796115908231	11.0914962962528	8.72512911556483	1	TRUE	cb
35	3.22790472090467	1.24140529969169	6.87548285733958	6.65622209736017	1	TRUE	gm
35	3.87324511709352	0.541904518912677	5.80949870875124	6.1331160593306	1	TRUE	gm
35	5.5395050025512	1.26419672276025	3.05714253235792	4.78246357862908	1	TRUE	gm
35	4.43083082922272	0.0624767398601834	4.88846922707111	5.68114303167521	1	TRUE	gm
35	2.88365460450026	1.61454670945039	7.44412100459327	6.93526756785452	1	TRUE	gm
35	7.01732964473838	2.86604823735515	0.616046868320542	3.58455469512758	1	TRUE	gm
35	10.4410511158273	6.57710655067315	5.03931399071724	0.809322608875205	1	TRUE	wm
35	12.7342643726324	9.06277841175792	8.82728231801144	1.04953158374712	1	TRUE	wm
35	11.8253923991076	8.07762908767512	7.32599226613291	0.312809661557761	1	TRUE	wm
35	10.5856049515462	6.73379211002614	5.27809045412158	0.692148812330886	1	TRUE	wm
35	8.55567639824948	4.53350119945821	1.92502023976621	2.33758723408342	1	TRUE	wm
35	5.1169466319924	0.806175015338595	3.75513157431025	5.12498488422942	1	TRUE	gm
35	3.58384011020324	0.855597927037503	6.28754277927439	6.36770466936392	1	TRUE	gm
35	4.4485604908056	0.0816943685618947	4.85918307309903	5.6667715572084	1	TRUE	gm
35	5.4661489349356	1.18468422536349	3.17831332182469	4.84192522417683	1	TRUE	gm
35	0.266895657549241	4.45091792890685	11.7665275587154	9.05638444400527	1	TRUE	cb
35	0.0456309477208394	4.78967342242884	12.2827642753343	9.30971517492982	1	TRUE	cb
35	3.67586794591038	0.755846627861577	6.1355296484181	6.29310788786768	1	TRUE	gm
35	7.50168075654595	3.39104866020398	0.184012465617266	3.19194485292775	1	TRUE	wm
35	8.88721642487316	4.89286582137302	2.47266364639402	2.06884442672229	1	TRUE	wm
35	34.0788627645589	32.1987285688245	44.0846498687626	18.3512352490877	0	TRUE	bg
35	34.0788627645589	32.1987285688245	44.0846498687626	18.3512352490877	0	TRUE	bg
35	34.0788627645589	32.1987285688245	44.0846498687626	18.3512352490877	0	TRUE	bg
35	34.0788627645589	32.1987285688245	44.0846498687626	18.3512352490877	0	TRUE	bg
35	34.0788627645589	32.1987285688245	44.0846498687626	18.3512352490877	0	TRUE	bg
35	34.0788627645589	32.1987285688245	44.0846498687626	18.3512352490877	0	TRUE	bg
35	34.0788627645589	32.1987285688245	44.0846498687626	18.3512352490877	0	TRUE	bg
35	34.0788627645589	32.1987285688245	44.0846498687626	18.3512352490877	0	TRUE	bg
35	34.0788627645589	32.1987285688245	44.0846498687626	18.3512352490877	0	TRUE	bg
35	34.0788627645589	32.1987285688245	44.0846498687626	18.3512352490877	0	TRUE	bg
35	34.0788627645589	32.1987285688245	44.0846498687626	18.3512352490877	0	TRUE	bg
35	34.0788627645589	32.1987285688245	44.0846498687626	18.3512352490877	0	TRUE	bg
35	34.0788627645589	32.1987285688245	44.0846498687626	18.3512352490877	0	TRUE	bg
35	34.0788627645589	32.1987285688245	44.0846498687626	18.3512352490877	0	TRUE	bg
35	34.0788627645589	32.1987285688245	44.0846498687626	18.3512352490877	0	TRUE	bg
35	34.0788627645589	32.1987285688245	44.0846498687626	18.3512352490877	0	TRUE	bg
35	34.0788627645589	32.1987285688245	44.0846498687626	18.3512352490877	0	TRUE	bg
35	34.0788627645589	32.1987285688245	44.0846498687626	18.3512352490877	0	TRUE	bg
35	34.0788627645589	32.1987285688245	44.0846498687626	18.3512352490877	0	TRUE	bg
35	34.0788627645589	32.1987285688245	44.0846498687626	18.3512352490877	0	TRUE	bg
35	34.0788627645589	32.1987285688245	44.0846498687626	18.3512352490877	0	TRUE	bg
35	34.0788627645589	32.1987285688245	44.0846498687626	18.3512352490877	0	TRUE	bg
35	34.0788627645589	32.1987285688245	44.0846498687626	18.3512352490877	0	TRUE	bg
35	34.0788627645589	32.1987285688245	44.0846498687626	18.3512352490877	0	TRUE	bg
35	34.0788627645589	32.1987285688245	44.0846498687626	18.3512352490877	0	TRUE	bg
35	34.0788627645589	32.1987285688245	44.0846498687626	18.3512352490877	0	TRUE	bg
35	34.0788627645589	32.1987285688245	44.0846498687626	18.3512352490877	0	TRUE	bg
35	34.0788627645589	32.1987285688245	44.0846498687626	18.3512352490877	0	TRUE	bg
35	34.0788627645589	32.1987285688245	44.0846498687626	18.3512352490877	0	TRUE	bg
35	34.0788627645589	32.1987285688245	44.0846498687626	18.3512352490877	0	TRUE	bg
35	34.0788627645589	32.1987285688245	44.0846498687626	18.3512352490877	0	TRUE	bg
35	34.0788627645589	32.1987285688245	44.0846498687626	18.3512352490877	0	TRUE	bg
35	34.0788627645589	32.1987285688245	44.0846498687626	18.3512352490877	0	TRUE	bg
35	34.0788627645589	32.1987285688245	44.0846498687626	18.3512352490877	0	TRUE	bg
35	34.0788627645589	32.1987285688245	44.0846498687626	18.3512352490877	0	TRUE	bg
35	34.0788627645589	32.1987285688245	44.0846498687626	18.3512352490877	0	TRUE	bg
35	34.0788627645589	32.1987285688245	44.0846498687626	18.3512352490877	0	TRUE	bg
35	34.0788627645589	32.1987285688245	44.0846498687626	18.3512352490877	0	TRUE	bg
35	34.0788627645589	32.1987285688245	44.0846498687626	18.3512352490877	0	TRUE	bg
35	34.0788627645589	32.1987285688245	44.0846498687626	18.3512352490877	0	TRUE	bg
35	34.0788627645589	32.1987285688245	44.0846498687626	18.3512352490877	0	TRUE	bg
35	34.0788627645589	32.1987285688245	44.0846498687626	18.3512352490877	0	TRUE	bg
35	6.76249157061362	2.58982280210389	1.03699269641074	3.79112371836207	1	TRUE	gm
35	7.19190711184741	3.05527717028786	0.32767686430723	3.44304406339282	1	TRUE	gm
35	8.99635491206995	5.01116378855134	2.65294043991221	1.98037793373469	1	TRUE	wm
35	8.1075014677264	4.04771305466226	1.18471733210123	2.70087304980895	1	TRUE	wm
35	3.73920963584894	0.687188967765372	6.03090077686744	6.24176378999075	1	TRUE	gm
35	1.58625227795192	3.02083391193241	9.58719204525603	7.98692804777967	1	TRUE	cb
35	3.40034346364191	1.05449458420945	6.59064563430821	6.51644509277656	1	TRUE	gm
35	6.60368182256616	2.41768489874226	1.29931731619227	3.91985320529979	1	TRUE	gm
35	11.223241650896	7.42494265891888	6.33134950636637	0.175287308744567	1	TRUE	wm
35	11.858496814341	8.11351180079794	7.38067469744438	0.339643747253171	1	TRUE	wm
35	12.1863847514711	8.46891783052274	7.92228552106267	0.605426209846159	1	TRUE	wm
35	12.7342031316537	9.06271203111182	8.82718115913004	1.04948194246331	1	TRUE	wm
35	8.27381621864055	4.22798582048718	1.45943884217236	2.56606008764143	1	TRUE	wm
35	4.78022744997918	0.44119657587858	4.31132999714489	5.39792585967697	1	TRUE	gm
35	4.90506054373585	0.576506324137844	4.10512858785808	5.29673748610595	1	TRUE	gm
35	4.47104515630569	0.10606606629808	4.82204252347445	5.64854572731207	1	TRUE	gm
35	4.49696979699657	0.134166440165543	4.77921976482254	5.62753149023776	1	TRUE	gm
35	6.09325390188218	1.86441916308023	2.1424507627568	4.33360063048118	1	TRUE	gm
35	9.54321219098857	5.60391622716719	3.55624851470505	1.53710125954516	1	TRUE	wm
35	11.3021077598908	7.51042762955556	6.46162187509733	0.111359282458412	1	TRUE	wm
35	11.7014089433893	7.94324028357922	7.12119430328513	0.212309995513291	1	TRUE	wm
35	11.824668500067	8.07684443519235	7.32479651749079	0.312222876720962	1	TRUE	wm
35	10.5316011415127	6.6752560141819	5.1888860500597	0.73592372441133	1	TRUE	wm
35	34.0788627645589	32.1987285688245	44.0846498687626	18.3512352490877	0	TRUE	bg
35	34.0788627645589	32.1987285688245	44.0846498687626	18.3512352490877	0	TRUE	bg
35	34.0788627645589	32.1987285688245	44.0846498687626	18.3512352490877	0	TRUE	bg
35	34.0788627645589	32.1987285688245	44.0846498687626	18.3512352490877	0	TRUE	bg
35	34.0788627645589	32.1987285688245	44.0846498687626	18.3512352490877	0	TRUE	bg
35	34.0788627645589	32.1987285688245	44.0846498687626	18.3512352490877	0	TRUE	bg
35	34.0788627645589	32.1987285688245	44.0846498687626	18.3512352490877	0	TRUE	bg
35	34.0788627645589	32.1987285688245	44.0846498687626	18.3512352490877	0	TRUE	bg
35	34.0788627645589	32.1987285688245	44.0846498687626	18.3512352490877	0	TRUE	bg
35	34.0788627645589	32.1987285688245	44.0846498687626	18.3512352490877	0	TRUE	bg
35	34.0788627645589	32.1987285688245	44.0846498687626	18.3512352490877	0	TRUE	bg
35	34.0788627645589	32.1987285688245	44.0846498687626	18.3512352490877	0	TRUE	bg
35	34.0788627645589	32.1987285688245	44.0846498687626	18.3512352490877	0	TRUE	bg
35	34.0788627645589	32.1987285688245	44.0846498687626	18.3512352490877	0	TRUE	bg
35	34.0788627645589	32.1987285688245	44.0846498687626	18.3512352490877	0	TRUE	bg
35	34.0788627645589	32.1987285688245	44.0846498687626	18.3512352490877	0	TRUE	bg
35	34.0788627645589	32.1987285688245	44.0846498687626	18.3512352490877	0	TRUE	bg
35	34.0788627645589	32.1987285688245	44.0846498687626	18.3512352490877	0	TRUE	bg
35	34.0788627645589	32.1987285688245	44.0846498687626	18.3512352490877	0	TRUE	bg
35	34.0788627645589	32.1987285688245	44.0846498687626	18.3512352490877	0	TRUE	bg
35	34.0788627645589	32.1987285688245	44.0846498687626	18.3512352490877	0	TRUE	bg
35	34.0788627645589	32.1987285688245	44.0846498687626	18.3512352490877	0	TRUE	bg
35	34.0788627645589	32.1987285688245	44.0846498687626	18.3512352490877	0	TRUE	bg
35	34.0788627645589	32.1987285688245	44.0846498687626	18.3512352490877	0	TRUE	bg
35	34.0788627645589	32.1987285688245	44.0846498687626	18.3512352490877	0	TRUE	bg
35	34.0788627645589	32.1987285688245	44.0846498687626	18.3512352490877	0	TRUE	bg
35	34.0788627645589	32.1987285688245	44.0846498687626	18.3512352490877	0	TRUE	bg
35	34.0788627645589	32.1987285688245	44.0846498687626	18.3512352490877	0	TRUE	bg
35	34.0788627645589	32.1987285688245	44.0846498687626	18.3512352490877	0	TRUE	bg
35	34.0788627645589	32.1987285688245	44.0846498687626	18.3512352490877	0	TRUE	bg
35	34.0788627645589	32.1987285688245	44.0846498687626	18.3512352490877	0	TRUE	bg
35	34.0788627645589	32.1987285688245	44.0846498687626	18.3512352490877	0	TRUE	bg
35	34.0788627645589	32.1987285688245	44.0846498687626	18.3512352490877	0	TRUE	bg
35	34.0788627645589	32.1987285688245	44.0846498687626	18.3512352490877	0	TRUE	bg
35	34.0788627645589	32.1987285688245	44.0846498687626	18.3512352490877	0	TRUE	bg
35	34.0788627645589	32.1987285688245	44.0846498687626	18.3512352490877	0	TRUE	bg
35	34.0788627645589	32.1987285688245	44.0846498687626	18.3512352490877	0	TRUE	bg
35	34.0788627645589	32.1987285688245	44.0846498687626	18.3512352490877	0	TRUE	bg
35	34.0788627645589	32.1987285688245	44.0846498687626	18.3512352490877	0	TRUE	bg
35	34.0788627645589	32.1987285688245	44.0846498687626	18.3512352490877	0	TRUE	bg
35	8.48726283018383	4.45934600235539	1.81201355439979	2.3930425422427	1	TRUE	wm
35	11.310258371359	7.51926228351413	6.47508519256156	0.104752483786241	1	TRUE	wm
35	10.8247488630448	6.99300624538752	5.67311239974047	0.498301309831834	1	TRUE	wm
35	13.9355941784867	10.3649301786872	10.8116591489523	2.02331670369081	1	TRUE	wm
35	9.04190595078781	5.06053771173454	2.72818241377861	1.9434547478741	1	TRUE	wm
35	7.49627047599138	3.38518432024555	0.17507567296543	3.19633036860637	1	TRUE	wm
35	3.92971451447799	0.480695910566093	5.71622160592664	6.0873425684564	1	TRUE	gm
35	4.18163706914614	0.207630680608529	5.30009168203831	5.88313683417879	1	TRUE	gm
35	6.43712450422494	2.23714920794684	1.57443950322977	4.05486279003499	1	TRUE	gm
35	10.8956491175925	7.06985682487456	5.79022663577003	0.440830320148346	1	TRUE	wm
35	13.2501145067738	9.62192142175362	9.67937226819792	1.4676741972908	1	TRUE	wm
35	12.6957803314077	9.02106458593327	8.76371372977264	1.01833683063492	1	TRUE	wm
35	9.32332525990857	5.36557522003063	3.19303557406586	1.71533925922878	1	TRUE	wm
35	7.63424435868453	3.53473770205915	0.402983259006337	3.08449021176293	1	TRUE	wm
35	5.34821880511967	1.05685677434573	3.37311229887177	4.93751812884643	1	TRUE	gm
35	3.8323764457394	0.5862031056592	5.87700626924898	6.16624376817672	1	TRUE	gm
35	5.85016344103461	1.60092726304266	2.54399168513958	4.53064716376458	1	TRUE	gm
35	7.37640387530254	3.25525787946122	0.0229219993236	3.29349295589939	1	TRUE	gm
35	11.1689379039185	7.36608145383335	6.2416496614025	0.219305346510938	1	TRUE	wm
35	11.6760289771059	7.91573029608075	7.07927124700409	0.191737265700838	1	TRUE	wm
35	11.4017773612753	7.61846203186496	6.62625780336004	0.0305681672576112	1	TRUE	wm
35	12.4181415319308	8.72012486767673	8.30510527906462	0.793285782761039	1	TRUE	wm
35	11.7398503599907	7.98490790749632	7.18469248345228	0.243470197560677	1	TRUE	wm
35	13.4447598164732	9.83290239693167	10.0008906729995	1.62545160806381	1	TRUE	wm
35	34.0788627645589	32.1987285688245	44.0846498687626	18.3512352490877	0	TRUE	bg
35	34.0788627645589	32.1987285688245	44.0846498687626	18.3512352490877	0	TRUE	bg
35	34.0788627645589	32.1987285688245	44.0846498687626	18.3512352490877	0	TRUE	bg
35	34.0788627645589	32.1987285688245	44.0846498687626	18.3512352490877	0	TRUE	bg
35	34.0788627645589	32.1987285688245	44.0846498687626	18.3512352490877	0	TRUE	bg
35	34.0788627645589	32.1987285688245	44.0846498687626	18.3512352490877	0	TRUE	bg
35	34.0788627645589	32.1987285688245	44.0846498687626	18.3512352490877	0	TRUE	bg
35	34.0788627645589	32.1987285688245	44.0846498687626	18.3512352490877	0	TRUE	bg
35	34.0788627645589	32.1987285688245	44.0846498687626	18.3512352490877	0	TRUE	bg
35	34.0788627645589	32.1987285688245	44.0846498687626	18.3512352490877	0	TRUE	bg
35	34.0788627645589	32.1987285688245	44.0846498687626	18.3512352490877	0	TRUE	bg
35	34.0788627645589	32.1987285688245	44.0846498687626	18.3512352490877	0	TRUE	bg
35	34.0788627645589	32.1987285688245	44.0846498687626	18.3512352490877	0	TRUE	bg
35	34.0788627645589	32.1987285688245	44.0846498687626	18.3512352490877	0	TRUE	bg
35	34.0788627645589	32.1987285688245	44.0846498687626	18.3512352490877	0	TRUE	bg
35	34.0788627645589	32.1987285688245	44.0846498687626	18.3512352490877	0	TRUE	bg
35	34.0788627645589	32.1987285688245	44.0846498687626	18.3512352490877	0	TRUE	bg
35	34.0788627645589	32.1987285688245	44.0846498687626	18.3512352490877	0	TRUE	bg
35	34.0788627645589	32.1987285688245	44.0846498687626	18.3512352490877	0	TRUE	bg
35	34.0788627645589	32.1987285688245	44.0846498687626	18.3512352490877	0	TRUE	bg
35	34.0788627645589	32.1987285688245	44.0846498687626	18.3512352490877	0	TRUE	bg
35	34.0788627645589	32.1987285688245	44.0846498687626	18.3512352490877	0	TRUE	bg
35	34.0788627645589	32.1987285688245	44.0846498687626	18.3512352490877	0	TRUE	bg
35	34.0788627645589	32.1987285688245	44.0846498687626	18.3512352490877	0	TRUE	bg
35	34.0788627645589	32.1987285688245	44.0846498687626	18.3512352490877	0	TRUE	bg
35	34.0788627645589	32.1987285688245	44.0846498687626	18.3512352490877	0	TRUE	bg
35	34.0788627645589	32.1987285688245	44.0846498687626	18.3512352490877	0	TRUE	bg
35	34.0788627645589	32.1987285688245	44.0846498687626	18.3512352490877	0	TRUE	bg
35	34.0788627645589	32.1987285688245	44.0846498687626	18.3512352490877	0	TRUE	bg
35	34.0788627645589	32.1987285688245	44.0846498687626	18.3512352490877	0	TRUE	bg
35	34.0788627645589	32.1987285688245	44.0846498687626	18.3512352490877	0	TRUE	bg
35	34.0788627645589	32.1987285688245	44.0846498687626	18.3512352490877	0	TRUE	bg
35	34.0788627645589	32.1987285688245	44.0846498687626	18.3512352490877	0	TRUE	bg
35	34.0788627645589	32.1987285688245	44.0846498687626	18.3512352490877	0	TRUE	bg
35	34.0788627645589	32.1987285688245	44.0846498687626	18.3512352490877	0	TRUE	bg
35	34.0788627645589	32.1987285688245	44.0846498687626	18.3512352490877	0	TRUE	bg
35	34.0788627645589	32.1987285688245	44.0846498687626	18.3512352490877	0	TRUE	bg
35	34.0788627645589	32.1987285688245	44.0846498687626	18.3512352490877	0	TRUE	bg
35	34.0788627645589	32.1987285688245	44.0846498687626	18.3512352490877	0	TRUE	bg
35	34.0788627645589	32.1987285688245	44.0846498687626	18.3512352490877	0	TRUE	bg
35	10.4275412656076	6.56246288225769	5.01699819231215	0.820273549285164	1	TRUE	wm
35	10.3673096218766	6.49717627992147	4.91750654753072	0.86909667689694	1	TRUE	wm
35	11.1261273435046	7.31967800441046	6.17093445581041	0.254007129904917	1	TRUE	wm
35	11.1376056465018	7.33211962739883	6.18989451025601	0.244702939992715	1	TRUE	wm
35	10.359522602469	6.48873573259527	4.90464381756333	0.875408751725068	1	TRUE	wm
35	8.33466411961909	4.29394039964357	1.55994843106692	2.51673742848159	1	TRUE	wm
35	4.25191223338913	0.131457652315785	5.18400998071468	5.82617253602525	1	TRUE	gm
35	5.13117086480521	0.821593021118652	3.73163574669147	5.11345487291343	1	TRUE	gm
35	5.59683972847658	1.32634328260279	2.96243606525767	4.73598866167446	1	TRUE	gm
35	6.52336591285279	2.33062845243072	1.43198449019768	3.98495642457604	1	TRUE	gm
35	7.89799811888581	3.82062707499127	0.838656167700026	2.87069422854368	1	TRUE	wm
35	8.2032361042208	4.15148224898343	1.34285341900447	2.62327157515381	1	TRUE	wm
35	5.9610963267221	1.72117022413843	2.36075087393609	4.44072615051038	1	TRUE	gm
35	5.01873869982284	0.699724953267487	3.91735309271609	5.20459118596364	1	TRUE	gm
35	2.91371779613717	1.58196045551848	7.39446211770167	6.91089866555028	1	TRUE	gm
35	5.00902093403425	0.689191621096297	3.93340506211318	5.21246830320315	1	TRUE	gm
35	5.5573512572893	1.28354072973239	3.02766378784597	4.76799759499494	1	TRUE	gm
35	7.82124898098496	3.73743674287692	0.711880647519853	2.93290626065355	1	TRUE	wm
35	10.2819744062732	6.40467928098109	4.77654839941739	0.938268491961171	1	TRUE	wm
35	12.2232360794499	8.50886191715696	7.98315716602996	0.635297503025657	1	TRUE	wm
35	13.3682691797927	9.74999226082939	9.87454214949403	1.56344911428437	1	TRUE	wm
35	11.5933598877565	7.82612317883268	6.94271705119496	0.124726584124919	1	TRUE	wm
35	10.9050176795048	7.08001164613039	5.80570178431584	0.433236263844188	1	TRUE	wm
35	10.2067706213788	6.32316399608356	4.65232551939193	0.999227877416193	1	TRUE	wm
35	34.0788627645589	32.1987285688245	44.0846498687626	18.3512352490877	0	TRUE	bg
35	34.0788627645589	32.1987285688245	44.0846498687626	18.3512352490877	0	TRUE	bg
35	34.0788627645589	32.1987285688245	44.0846498687626	18.3512352490877	0	TRUE	bg
35	34.0788627645589	32.1987285688245	44.0846498687626	18.3512352490877	0	TRUE	bg
35	34.0788627645589	32.1987285688245	44.0846498687626	18.3512352490877	0	TRUE	bg
35	34.0788627645589	32.1987285688245	44.0846498687626	18.3512352490877	0	TRUE	bg
35	34.0788627645589	32.1987285688245	44.0846498687626	18.3512352490877	0	TRUE	bg
35	34.0788627645589	32.1987285688245	44.0846498687626	18.3512352490877	0	TRUE	bg
35	34.0788627645589	32.1987285688245	44.0846498687626	18.3512352490877	0	TRUE	bg
35	34.0788627645589	32.1987285688245	44.0846498687626	18.3512352490877	0	TRUE	bg
35	34.0788627645589	32.1987285688245	44.0846498687626	18.3512352490877	0	TRUE	bg
35	34.0788627645589	32.1987285688245	44.0846498687626	18.3512352490877	0	TRUE	bg
35	34.0788627645589	32.1987285688245	44.0846498687626	18.3512352490877	0	TRUE	bg
35	34.0788627645589	32.1987285688245	44.0846498687626	18.3512352490877	0	TRUE	bg
35	34.0788627645589	32.1987285688245	44.0846498687626	18.3512352490877	0	TRUE	bg
35	34.0788627645589	32.1987285688245	44.0846498687626	18.3512352490877	0	TRUE	bg
35	34.0788627645589	32.1987285688245	44.0846498687626	18.3512352490877	0	TRUE	bg
35	34.0788627645589	32.1987285688245	44.0846498687626	18.3512352490877	0	TRUE	bg
35	34.0788627645589	32.1987285688245	44.0846498687626	18.3512352490877	0	TRUE	bg
35	34.0788627645589	32.1987285688245	44.0846498687626	18.3512352490877	0	TRUE	bg
35	34.0788627645589	32.1987285688245	44.0846498687626	18.3512352490877	0	TRUE	bg
35	34.0788627645589	32.1987285688245	44.0846498687626	18.3512352490877	0	TRUE	bg
35	34.0788627645589	32.1987285688245	44.0846498687626	18.3512352490877	0	TRUE	bg
35	34.0788627645589	32.1987285688245	44.0846498687626	18.3512352490877	0	TRUE	bg
35	34.0788627645589	32.1987285688245	44.0846498687626	18.3512352490877	0	TRUE	bg
35	34.0788627645589	32.1987285688245	44.0846498687626	18.3512352490877	0	TRUE	bg
35	34.0788627645589	32.1987285688245	44.0846498687626	18.3512352490877	0	TRUE	bg
35	34.0788627645589	32.1987285688245	44.0846498687626	18.3512352490877	0	TRUE	bg
35	34.0788627645589	32.1987285688245	44.0846498687626	18.3512352490877	0	TRUE	bg
35	34.0788627645589	32.1987285688245	44.0846498687626	18.3512352490877	0	TRUE	bg
35	34.0788627645589	32.1987285688245	44.0846498687626	18.3512352490877	0	TRUE	bg
35	34.0788627645589	32.1987285688245	44.0846498687626	18.3512352490877	0	TRUE	bg
35	34.0788627645589	32.1987285688245	44.0846498687626	18.3512352490877	0	TRUE	bg
35	34.0788627645589	32.1987285688245	44.0846498687626	18.3512352490877	0	TRUE	bg
35	34.0788627645589	32.1987285688245	44.0846498687626	18.3512352490877	0	TRUE	bg
35	34.0788627645589	32.1987285688245	44.0846498687626	18.3512352490877	0	TRUE	bg
35	34.0788627645589	32.1987285688245	44.0846498687626	18.3512352490877	0	TRUE	bg
35	34.0788627645589	32.1987285688245	44.0846498687626	18.3512352490877	0	TRUE	bg
35	34.0788627645589	32.1987285688245	44.0846498687626	18.3512352490877	0	TRUE	bg
35	34.0788627645589	32.1987285688245	44.0846498687626	18.3512352490877	0	TRUE	bg
35	11.3692757497859	7.5832327129696	6.57257109343786	0.056913626671268	1	TRUE	wm
35	10.4496295156619	6.58640489526398	5.0534839362188	0.802369049518593	1	TRUE	wm
35	10.5049670250044	6.64638662152814	5.14489136728892	0.757513055011666	1	TRUE	wm
35	11.4026699453702	7.61942952634539	6.62773218881938	0.0298446481159928	1	TRUE	wm
35	7.60710408183579	3.50531966940791	0.358152492050005	3.10648983053344	1	TRUE	wm
35	4.3953533658383	0.024021819814854	4.94707149933434	5.70990068487647	1	TRUE	gm
35	2.48480091762331	2.04687431056551	8.10295425031561	7.25857410984052	1	TRUE	gm
35	4.5818322206698	0.226150967972563	4.63904258239185	5.55874291526638	1	TRUE	gm
35	5.55182727059817	1.27755314081609	3.03678840221156	4.77247527965438	1	TRUE	gm
35	4.64306880484359	0.292526850676902	4.53789096004114	5.50910519365653	1	TRUE	gm
35	3.60089836121988	0.83710805723339	6.2593656725974	6.35387743313676	1	TRUE	gm
35	3.32186333032871	1.1395611860407	6.72028044189971	6.58006025129437	1	TRUE	gm
35	3.138553232286	1.33825563855414	7.02307515294476	6.72864946046867	1	TRUE	gm
35	4.17669658772699	0.212985793399431	5.30825245255618	5.88714153569196	1	TRUE	gm
35	3.83157705252619	0.587069588185462	5.87832672043847	6.16689174778416	1	TRUE	gm
35	4.84088587538743	0.506945777671119	4.21113338719239	5.3487567873923	1	TRUE	gm
35	5.58883483955575	1.31766658099967	2.97565867576092	4.74247733920491	1	TRUE	gm
35	7.96114206687273	3.88907039758376	0.942958405760518	2.81951041818243	1	TRUE	wm
35	10.3501483124009	6.47857470244653	4.88915920715329	0.88300745121113	1	TRUE	wm
35	13.2640432591697	9.63701914883495	9.70238001628146	1.47896469533423	1	TRUE	wm
35	8.99446239224133	5.00911243843352	2.64981434374636	1.98191199011065	1	TRUE	wm
35	11.9500575910577	8.21275684291878	7.53191633238435	0.413861935716229	1	TRUE	wm
35	10.4888886100152	6.6289588207814	5.11833277028481	0.770546046611815	1	TRUE	wm
35	11.4077341230515	7.62491871664402	6.63609728290893	0.0257396797328131	1	TRUE	wm
35	13.9073504172216	10.334316051362	10.7650056278294	2.00042261222889	1	TRUE	wm
35	34.0788627645589	32.1987285688245	44.0846498687626	18.3512352490877	0	TRUE	bg
35	34.0788627645589	32.1987285688245	44.0846498687626	18.3512352490877	0	TRUE	bg
35	34.0788627645589	32.1987285688245	44.0846498687626	18.3512352490877	0	TRUE	bg
35	34.0788627645589	32.1987285688245	44.0846498687626	18.3512352490877	0	TRUE	bg
35	34.0788627645589	32.1987285688245	44.0846498687626	18.3512352490877	0	TRUE	bg
35	34.0788627645589	32.1987285688245	44.0846498687626	18.3512352490877	0	TRUE	bg
35	34.0788627645589	32.1987285688245	44.0846498687626	18.3512352490877	0	TRUE	bg
35	34.0788627645589	32.1987285688245	44.0846498687626	18.3512352490877	0	TRUE	bg
35	34.0788627645589	32.1987285688245	44.0846498687626	18.3512352490877	0	TRUE	bg
35	34.0788627645589	32.1987285688245	44.0846498687626	18.3512352490877	0	TRUE	bg
35	34.0788627645589	32.1987285688245	44.0846498687626	18.3512352490877	0	TRUE	bg
35	34.0788627645589	32.1987285688245	44.0846498687626	18.3512352490877	0	TRUE	bg
35	34.0788627645589	32.1987285688245	44.0846498687626	18.3512352490877	0	TRUE	bg
35	34.0788627645589	32.1987285688245	44.0846498687626	18.3512352490877	0	TRUE	bg
35	34.0788627645589	32.1987285688245	44.0846498687626	18.3512352490877	0	TRUE	bg
35	34.0788627645589	32.1987285688245	44.0846498687626	18.3512352490877	0	TRUE	bg
35	34.0788627645589	32.1987285688245	44.0846498687626	18.3512352490877	0	TRUE	bg
35	34.0788627645589	32.1987285688245	44.0846498687626	18.3512352490877	0	TRUE	bg
35	34.0788627645589	32.1987285688245	44.0846498687626	18.3512352490877	0	TRUE	bg
35	34.0788627645589	32.1987285688245	44.0846498687626	18.3512352490877	0	TRUE	bg
35	34.0788627645589	32.1987285688245	44.0846498687626	18.3512352490877	0	TRUE	bg
35	34.0788627645589	32.1987285688245	44.0846498687626	18.3512352490877	0	TRUE	bg
35	34.0788627645589	32.1987285688245	44.0846498687626	18.3512352490877	0	TRUE	bg
35	34.0788627645589	32.1987285688245	44.0846498687626	18.3512352490877	0	TRUE	bg
35	34.0788627645589	32.1987285688245	44.0846498687626	18.3512352490877	0	TRUE	bg
35	34.0788627645589	32.1987285688245	44.0846498687626	18.3512352490877	0	TRUE	bg
35	34.0788627645589	32.1987285688245	44.0846498687626	18.3512352490877	0	TRUE	bg
35	34.0788627645589	32.1987285688245	44.0846498687626	18.3512352490877	0	TRUE	bg
35	34.0788627645589	32.1987285688245	44.0846498687626	18.3512352490877	0	TRUE	bg
35	34.0788627645589	32.1987285688245	44.0846498687626	18.3512352490877	0	TRUE	bg
35	34.0788627645589	32.1987285688245	44.0846498687626	18.3512352490877	0	TRUE	bg
35	34.0788627645589	32.1987285688245	44.0846498687626	18.3512352490877	0	TRUE	bg
35	34.0788627645589	32.1987285688245	44.0846498687626	18.3512352490877	0	TRUE	bg
35	34.0788627645589	32.1987285688245	44.0846498687626	18.3512352490877	0	TRUE	bg
35	34.0788627645589	32.1987285688245	44.0846498687626	18.3512352490877	0	TRUE	bg
35	34.0788627645589	32.1987285688245	44.0846498687626	18.3512352490877	0	TRUE	bg
35	34.0788627645589	32.1987285688245	44.0846498687626	18.3512352490877	0	TRUE	bg
35	34.0788627645589	32.1987285688245	44.0846498687626	18.3512352490877	0	TRUE	bg
35	34.0788627645589	32.1987285688245	44.0846498687626	18.3512352490877	0	TRUE	bg
35	7.92831046822135	3.85348339725573	0.888726617479679	2.84612336166796	1	TRUE	wm
35	8.33832962918233	4.29791353818655	1.56600318157376	2.51376620554822	1	TRUE	wm
35	10.1253910824625	6.23495465517212	4.51790142473359	1.06519326317316	1	TRUE	wm
35	12.2925647706627	8.58400903938909	8.09767546724224	0.69149460024175	1	TRUE	wm
35	10.9207110162411	7.09702205081736	5.83162430256834	0.420515412566268	1	TRUE	wm
35	6.74975285125865	2.57601498194023	1.05803472785012	3.80144958832263	1	TRUE	gm
35	5.74700409927912	1.48911024286421	2.71439202539346	4.61426702526735	1	TRUE	gm
35	3.44632045533243	1.00465895982374	6.51470006413886	6.47917663398213	1	TRUE	gm
35	5.1370650844871	0.827981914939509	3.72189957522864	5.10867708134285	1	TRUE	gm
35	5.86956516147288	1.62195727863624	2.5119435961548	4.51492033623394	1	TRUE	gm
35	3.92314606659789	0.487815617387126	5.72707147889657	6.09266688220903	1	TRUE	gm
35	4.43315583404977	0.0649968714084969	4.88462874489199	5.67925840757503	1	TRUE	gm
35	4.90132808702273	0.572460619885528	4.11129392279601	5.29976297568455	1	TRUE	gm
35	4.06541141093197	0.333610611738663	5.49207518415166	5.97734811235825	1	TRUE	gm
35	4.51695688030711	0.155830945384475	4.74620476357454	5.61133017380988	1	TRUE	gm
35	4.18278766117362	0.206383524803108	5.29819111472527	5.88220417656052	1	TRUE	gm
35	8.1318982089582	4.07415729965435	1.22501628066217	2.6810973117303	1	TRUE	wm
35	6.95488982387502	2.79836813596438	0.719186017324875	3.63516774755696	1	TRUE	gm
35	9.73060132147218	5.8070320461317	3.86578104031937	1.385205630206	1	TRUE	wm
35	12.5392073008637	8.85135111725651	8.50508375768042	0.891420403035109	1	TRUE	wm
35	12.581511995245	8.89720624568966	8.57496336522965	0.925712136821718	1	TRUE	wm
35	12.044414988672	8.31503321317742	7.6877774728815	0.490347035233147	1	TRUE	wm
35	11.8607810505771	8.11598774223919	7.3844478373775	0.341495324768617	1	TRUE	wm
35	9.21946581263652	5.25299933777202	3.02147878771406	1.7995266187917	1	TRUE	wm
35	11.6143056953712	7.84882686957798	6.97731568941519	0.141705032242153	1	TRUE	wm
35	34.0788627645589	32.1987285688245	44.0846498687626	18.3512352490877	0	TRUE	bg
35	34.0788627645589	32.1987285688245	44.0846498687626	18.3512352490877	0	TRUE	bg
35	34.0788627645589	32.1987285688245	44.0846498687626	18.3512352490877	0	TRUE	bg
35	34.0788627645589	32.1987285688245	44.0846498687626	18.3512352490877	0	TRUE	bg
35	34.0788627645589	32.1987285688245	44.0846498687626	18.3512352490877	0	TRUE	bg
35	34.0788627645589	32.1987285688245	44.0846498687626	18.3512352490877	0	TRUE	bg
35	34.0788627645589	32.1987285688245	44.0846498687626	18.3512352490877	0	TRUE	bg
35	34.0788627645589	32.1987285688245	44.0846498687626	18.3512352490877	0	TRUE	bg
35	34.0788627645589	32.1987285688245	44.0846498687626	18.3512352490877	0	TRUE	bg
35	34.0788627645589	32.1987285688245	44.0846498687626	18.3512352490877	0	TRUE	bg
35	34.0788627645589	32.1987285688245	44.0846498687626	18.3512352490877	0	TRUE	bg
35	34.0788627645589	32.1987285688245	44.0846498687626	18.3512352490877	0	TRUE	bg
35	34.0788627645589	32.1987285688245	44.0846498687626	18.3512352490877	0	TRUE	bg
35	34.0788627645589	32.1987285688245	44.0846498687626	18.3512352490877	0	TRUE	bg
35	34.0788627645589	32.1987285688245	44.0846498687626	18.3512352490877	0	TRUE	bg
35	34.0788627645589	32.1987285688245	44.0846498687626	18.3512352490877	0	TRUE	bg
35	34.0788627645589	32.1987285688245	44.0846498687626	18.3512352490877	0	TRUE	bg
35	34.0788627645589	32.1987285688245	44.0846498687626	18.3512352490877	0	TRUE	bg
35	34.0788627645589	32.1987285688245	44.0846498687626	18.3512352490877	0	TRUE	bg
35	34.0788627645589	32.1987285688245	44.0846498687626	18.3512352490877	0	TRUE	bg
35	34.0788627645589	32.1987285688245	44.0846498687626	18.3512352490877	0	TRUE	bg
35	34.0788627645589	32.1987285688245	44.0846498687626	18.3512352490877	0	TRUE	bg
35	34.0788627645589	32.1987285688245	44.0846498687626	18.3512352490877	0	TRUE	bg
35	34.0788627645589	32.1987285688245	44.0846498687626	18.3512352490877	0	TRUE	bg
35	34.0788627645589	32.1987285688245	44.0846498687626	18.3512352490877	0	TRUE	bg
35	34.0788627645589	32.1987285688245	44.0846498687626	18.3512352490877	0	TRUE	bg
35	34.0788627645589	32.1987285688245	44.0846498687626	18.3512352490877	0	TRUE	bg
35	34.0788627645589	32.1987285688245	44.0846498687626	18.3512352490877	0	TRUE	bg
35	34.0788627645589	32.1987285688245	44.0846498687626	18.3512352490877	0	TRUE	bg
35	34.0788627645589	32.1987285688245	44.0846498687626	18.3512352490877	0	TRUE	bg
35	34.0788627645589	32.1987285688245	44.0846498687626	18.3512352490877	0	TRUE	bg
35	34.0788627645589	32.1987285688245	44.0846498687626	18.3512352490877	0	TRUE	bg
35	34.0788627645589	32.1987285688245	44.0846498687626	18.3512352490877	0	TRUE	bg
35	34.0788627645589	32.1987285688245	44.0846498687626	18.3512352490877	0	TRUE	bg
35	34.0788627645589	32.1987285688245	44.0846498687626	18.3512352490877	0	TRUE	bg
[truncated: 75,825 more rows]
