# Supplementary material for: A metric learning method for estimating myelin content based on T2-weighted MRI from a de- and re-myelination model of multiple sclerosis
Source: PLoS One. 2021 Apr 5;16(4):e0249460. doi: 10.1371/journal.pone.0249460 (PMC8021181; doi:10.1371/journal.pone.0249460)
Supplement: S3 Data — (CSV) [file pone.0249460.s012.csv]

i.2j.2	i.2j.1	i.2j0	i.2j1	i.2j2	i.1j.2	i.1j.1	i.1j0	i.1j1	i.1j2	i0j.2	i0j.1	x	i0j1	i0j2	i1j.2	i1j.1	i1j0	i1j1	i1j2	i2j.2	i2j.1	i2j0	i2j1	i2j2	mouse	red_sat_raw	blue_sat_raw	blue_sat	red_sat	spine_mask	hist_mask	lesion_mask	has_neighbours
0	0	0	0	0	0	0	0	0	0	0	0	0	0	0	0	0	0	0	0	0	0	0	0	0	35	0.333333343267441	0.333333343267441	0.0586031223903359	0.940654796859738	0	0	0	FALSE
0	0	0	0	0	0	0	0	0	0	0	0	0	0	0	0	0	0	0	0	0	0	0	0	0	35	0.333333343267441	0.333333343267441	0.0586031223903359	0.940654796859738	0	0	0	FALSE
0	0	0	0	0	0	0	0	0	0	0	0	0	0	0	0	0	0	0	0	0	0	0	0	0	35	0.333333343267441	0.333333343267441	0.0586031223903359	0.940654796859738	0	0	0	FALSE
0	0	0	0	0	0	0	0	0	0	0	0	0	0	0	0	0	0	0	0	0	0	0	0	0	35	0.333333343267441	0.333333343267441	0.0586031223903359	0.940654796859738	0	0	0	FALSE
0	0	0	0	0	0	0	0	0	0	0	0	0	0	0	0	0	0	0	0	0	0	0	0	0	35	0.333333343267441	0.333333343267441	0.0586031223903359	0.940654796859738	0	0	0	FALSE
0	0	0	0	0	0	0	0	0	0	0	0	0	0	0	0	0	0	0	0	0	0	0	0	0	35	0.333333343267441	0.333333343267441	0.0586031223903359	0.940654796859738	0	0	0	FALSE
0	0	0	0	0	0	0	0	0	0	0	0	0	0	0	0	0	0	0	0	0	0	0	0	0	35	0.333333343267441	0.333333343267441	0.0586031223903359	0.940654796859738	0	0	0	FALSE
0	0	0	0	0	0	0	0	0	0	0	0	0	0	0	0	0	0	0	0	0	0	0	0	0	35	0.333333343267441	0.333333343267441	0.0586031223903359	0.940654796859738	0	0	0	FALSE
0	0	0	0	0	0	0	0	0	0	0	0	0	0	0	0	0	0	0	0	0	0	0	0	0	35	0.333333343267441	0.333333343267441	0.0586031223903359	0.940654796859738	0	0	0	FALSE
0	0	0	0	0	0	0	0	0	0	0	0	0	0	0	0	0	0	0	0	0	0	0	0	0	35	0.333333343267441	0.333333343267441	0.0586031223903359	0.940654796859738	0	0	0	FALSE
0	0	0	0	0	0	0	0	0	0	0	0	0	0	0	0	0	0	0	0	0	0	0	0	0	35	0.333333343267441	0.333333343267441	0.0586031223903359	0.940654796859738	0	0	0	FALSE
0	0	0	0	0	0	0	0	0	0	0	0	0	0	0	0	0	0	0	0	0	0	0	0	0	35	0.333333343267441	0.333333343267441	0.0586031223903359	0.940654796859738	0	0	0	FALSE
0	0	0	0	0	0	0	0	0	0	0	0	0	0	0	0	0	0	0	0	0	0	0	0	0	35	0.333333343267441	0.333333343267441	0.0586031223903359	0.940654796859738	0	0	0	FALSE
0	0	0	0	0	0	0	0	0	0	0	0	0	0	0	0	0	0	0	0	0	0	0	0	0	35	0.333333343267441	0.333333343267441	0.0586031223903359	0.940654796859738	0	0	0	FALSE
0	0	0	0	0	0	0	0	0	0	0	0	0	0	0	0	0	0	0	0	0	0	0	0	0	35	0.333333343267441	0.333333343267441	0.0586031223903359	0.940654796859738	0	0	0	FALSE
0	0	0	0	0	0	0	0	0	0	0	0	0	0	0	0	0	0	0	0	0	0	0	0	0	35	0.333333343267441	0.333333343267441	0.0586031223903359	0.940654796859738	0	0	0	FALSE
0	0	0	0	0	0	0	0	0	0	0	0	0	0	0	0	0	0	0	0	0	0	0	0	0	35	0.333333343267441	0.333333343267441	0.0586031223903359	0.940654796859738	0	0	0	FALSE
0	0	0	0	0	0	0	0	0	0	0	0	0	0	0	0	0	0	0	0	0	0	0	0	0	35	0.333333343267441	0.333333343267441	0.0586031223903359	0.940654796859738	0	0	0	FALSE
0	0	0	0	0	0	0	0	0	0	0	0	0	0	0	0	0	0	0	0	0	0	0	0	0	35	0.333333343267441	0.333333343267441	0.0586031223903359	0.940654796859738	0	0	0	FALSE
0	0	0	0	0	0	0	0	0	0	0	0	0	0	0	0	0	0	0	0	0	0	0	0	0	35	0.333333343267441	0.333333343267441	0.0586031223903359	0.940654796859738	0	0	0	FALSE
0	0	0	0	0	0	0	0	0	0	0	0	0	0	0	0	0	0	0	0	0	0	0	0	0	35	0.333333343267441	0.333333343267441	0.0586031223903359	0.940654796859738	0	0	0	FALSE
0	0	0	0	0	0	0	0	0	0	0	0	0	0	0	0	0	0	0	0	0	0	0	0	0	35	0.333333343267441	0.333333343267441	0.0586031223903359	0.940654796859738	0	0	0	FALSE
0	0	0	0	0	0	0	0	0	0	0	0	0	0	0	0	0	0	0	0	0	0	0	0	0	35	0.333333343267441	0.333333343267441	0.0586031223903359	0.940654796859738	0	0	0	FALSE
0	0	0	0	0	0	0	0	0	0	0	0	0	0	0	0	0	0	0	0	0	0	0	0	0	35	0.333333343267441	0.333333343267441	0.0586031223903359	0.940654796859738	0	0	0	FALSE
0	0	0	0	0	0	0	0	0	0	0	0	0	0	0	0	0	0	0	0	0	0	0	0	0	35	0.333333343267441	0.333333343267441	0.0586031223903359	0.940654796859738	0	0	0	FALSE
0	0	0	0	0	0	0	0	0	0	0	0	0	0	0	0	0	0	0	0	0	0	0	0	0	35	0.333333343267441	0.333333343267441	0.0586031223903359	0.940654796859738	0	0	0	FALSE
0	0	0	0	0	0	0	0	0	0	0	0	0	0	0	0	0	0	0	0	0	0	0	0	0	35	0.333333343267441	0.333333343267441	0.0586031223903359	0.940654796859738	0	0	0	FALSE
0	0	0	0	0	0	0	0	0	0	0	0	0	0	0	0	0	0	0	0	0	0	0	0	0	35	0.333333343267441	0.333333343267441	0.0586031223903359	0.940654796859738	0	0	0	FALSE
0	0	0	0	0	0	0	0	0	0	0	0	0	0	0	0	0	0	0	0	0	0	0	0	0	35	0.333333343267441	0.333333343267441	0.0586031223903359	0.940654796859738	0	0	0	FALSE
0	0	0	0	0	0	0	0	0	0	0	0	0	0	0	0	0	0	0	0	0	0	0	0	0	35	0.333333343267441	0.333333343267441	0.0586031223903359	0.940654796859738	0	0	0	FALSE
0	0	0	0	0	0	0	0	0	0	0	0	0	0	0	0	0	0	0	0	0	0	0	0	0	35	0.333333343267441	0.333333343267441	0.0586031223903359	0.940654796859738	0	0	0	FALSE
0	0	0	0	0	0	0	0	0	0	0	0	0	0	0	0	0	0	0	0	0	0	0	0	0	35	0.333333343267441	0.333333343267441	0.0586031223903359	0.940654796859738	0	0	0	FALSE
0	0	0	0	0	0	0	0	0	0	0	0	0	0	0	0	0	0	0	0	0	0	0	0	0	35	0.333333343267441	0.333333343267441	0.0586031223903359	0.940654796859738	0	0	0	FALSE
0	0	0	0	0	0	0	0	0	0	0	0	0	0	0	0	0	0	0	0	0	0	0	0	0	35	0.333333343267441	0.333333343267441	0.0586031223903359	0.940654796859738	0	0	0	FALSE
0	0	0	0	0	0	0	0	0	0	0	0	0	0	0	0	0	0	0	0	0	0	0	0	0	35	0.333333343267441	0.333333343267441	0.0586031223903359	0.940654796859738	0	0	0	FALSE
0	0	0	0	0	0	0	0	0	0	0	0	0	0	0	0	0	0	0	0	0	0	0	0	0	35	0.333333343267441	0.333333343267441	0.0586031223903359	0.940654796859738	0	0	0	FALSE
0	0	0	0	0	0	0	0	0	0	0	0	0	0	0	0	0	0	0	0	0	0	0	0	0	35	0.333333343267441	0.333333343267441	0.0586031223903359	0.940654796859738	0	0	0	FALSE
0	0	0	0	0	0	0	0	0	0	0	0	0	0	0	0	0	0	0	0	0	0	0	0	0	35	0.333333343267441	0.333333343267441	0.0586031223903359	0.940654796859738	0	0	0	FALSE
0	0	0	0	0	0	0	0	0	0	0	0	0	0	0	0	0	0	0	0	0	0	0	0	0	35	0.333333343267441	0.333333343267441	0.0586031223903359	0.940654796859738	0	0	0	FALSE
0	0	0	0	0	0	0	0	0	0	0	0	0	0	0	0	0	0	0	0	0	0	0	0	0	35	0.333333343267441	0.333333343267441	0.0586031223903359	0.940654796859738	0	0	0	FALSE
0	0	0	0	0	0	0	0	0	0	0	0	0	0	0	0	0	0	0	0	0	0	0	0	0	35	0.333333343267441	0.333333343267441	0.0586031223903359	0.940654796859738	0	0	0	FALSE
0	0	0	0	0	0	0	0	0	0	0	0	0	0	0	0	0	0	0	0	0	0	0	0	0	35	0.333333343267441	0.333333343267441	0.0586031223903359	0.940654796859738	0	0	0	FALSE
0	0	0	0	0	0	0	0	0	0	0	0	0	0	0	0	0	0	0	0	0	0	0	0	0	35	0.333333343267441	0.333333343267441	0.0586031223903359	0.940654796859738	0	0	0	FALSE
0	0	0	0	0	0	0	0	0	0	0	0	0	0	0	0	0	0	0	0	0	0	0	0	0	35	0.333333343267441	0.333333343267441	0.0586031223903359	0.940654796859738	0	0	0	FALSE
0	0	0	0	0	0	0	0	0	0	0	0	0	0	0	0	0	0	0	0	0	0	0	0	0	35	0.333333343267441	0.333333343267441	0.0586031223903359	0.940654796859738	0	0	0	FALSE
0	0	0	0	0	0	0	0	0	0	0	0	0	0	0	0	0	0	0	0	0	0	0	0	0	35	0.333333343267441	0.333333343267441	0.0586031223903359	0.940654796859738	0	0	0	FALSE
0	0	0	0	0	0	0	0	0	0	0	0	0	0	0	0	0	0	0	0	0	0	0	0	0	35	0.333333343267441	0.333333343267441	0.0586031223903359	0.940654796859738	0	0	0	FALSE
0	0	0	0	0	0	0	0	0	0	0	0	0	0	0	0	0	0	0	0	0	0	0	0	0	35	0.333333343267441	0.333333343267441	0.0586031223903359	0.940654796859738	0	0	0	FALSE
0	0	0	0	0	0	0	0	0	0	0	0	0	0	0	0	0	0	0	0	0	0	0	0	0	35	0.333333343267441	0.333333343267441	0.0586031223903359	0.940654796859738	0	0	0	FALSE
0	0	0	0	0	0	0	0	0	0	0	0	0	0	0	0	0	0	0	0	0	0	0	0	0	35	0.333333343267441	0.333333343267441	0.0586031223903359	0.940654796859738	0	0	0	FALSE
0	0	0	0	0	0	0	0	0	0	0	0	0	0	0	0	0	0	0	0	0	0	0	0	0	35	0.333333343267441	0.333333343267441	0.0586031223903359	0.940654796859738	0	0	0	FALSE
0	0	0	0	0	0	0	0	0	0	0	0	0	0	0	0	0	0	0	0	0	0	0	0	0	35	0.333333343267441	0.333333343267441	0.0586031223903359	0.940654796859738	0	0	0	FALSE
0	0	0	0	0	0	0	0	0	0	0	0	0	0	0	0	0	0	0	0	0	0	0	0	0	35	0.333333343267441	0.333333343267441	0.0586031223903359	0.940654796859738	0	0	0	FALSE
0	0	0	0	0	0	0	0	0	0	0	0	0	0	0	0	0	0	0	0	0	0	0	0	0	35	0.333333343267441	0.333333343267441	0.0586031223903359	0.940654796859738	0	0	0	FALSE
0	0	0	0	0	0	0	0	0	0	0	0	0	0	0	0	0	0	0	0	0	0	0	0	0	35	0.333333343267441	0.333333343267441	0.0586031223903359	0.940654796859738	0	0	0	FALSE
0	0	0	0	0	0	0	0	0	0	0	0	0	0	0	0	0	0	0	0	0	0	0	0	0	35	0.333333343267441	0.333333343267441	0.0586031223903359	0.940654796859738	0	0	0	FALSE
0	0	0	0	0	0	0	0	0	0	0	0	0	0	0	0	0	0	0	0	0	0	0	0	0	35	0.333333343267441	0.333333343267441	0.0586031223903359	0.940654796859738	0	0	0	FALSE
0	0	0	0	0	0	0	0	0	0	0	0	0	0	0	0	0	0	0	0	0	0	0	0	0	35	0.333333343267441	0.333333343267441	0.0586031223903359	0.940654796859738	0	0	0	FALSE
0	0	0	0	0	0	0	0	0	0	0	0	0	0	0	0	0	0	0	0	0	0	0	0	0	35	0.333333343267441	0.333333343267441	0.0586031223903359	0.940654796859738	0	0	0	FALSE
0	0	0	0	0	0	0	0	0	0	0	0	0	0	0	0	0	0	0	0	0	0	0	0	0	35	0.333333343267441	0.333333343267441	0.0586031223903359	0.940654796859738	0	0	0	FALSE
0	0	0	0	0	0	0	0	0	0	0	0	0	0	0	0	0	0	0	0	0	0	0	0	0	35	0.333333343267441	0.333333343267441	0.0586031223903359	0.940654796859738	0	0	0	FALSE
0	0	0	0	0	0	0	0	0	0	0	0	0	0	0	0	0	0	0	0	0	0	0	0	0	35	0.333333343267441	0.333333343267441	0.0586031223903359	0.940654796859738	0	0	0	FALSE
0	0	0	0	0	0	0	0	0	0	0	0	0	0	0	0	0	0	0	0	0	0	0	0	0	35	0.333333343267441	0.333333343267441	0.0586031223903359	0.940654796859738	0	0	0	FALSE
0	0	0	0	0	0	0	0	0	0	0	0	0	0	0	0	0	0	0	0	0	0	0	0	0	35	0.333333343267441	0.333333343267441	0.0586031223903359	0.940654796859738	0	0	0	FALSE
0	0	0	0	0	0	0	0	0	0	0	0	0	0	0	0	0	0	0	0	0	0	0	0	0	35	0.333333343267441	0.333333343267441	0.0586031223903359	0.940654796859738	0	0	0	FALSE
0	0	0	0	0	0	0	0	0	0	0	0	0	0	0	0	0	0	0	0	0	0	0	0	0	35	0.333333343267441	0.333333343267441	0.0586031223903359	0.940654796859738	0	0	0	FALSE
0	0	0	0	0	0	0	0	0	0	0	0	0	0	0	0	0	0	0	0	0	0	0	0	0	35	0.333333343267441	0.333333343267441	0.0586031223903359	0.940654796859738	0	0	0	FALSE
0	0	0	0	0	0	0	0	0	0	0	0	0	0	0	0	0	0	0	0	0	0	0	0	0	35	0.333333343267441	0.333333343267441	0.0586031223903359	0.940654796859738	0	0	0	FALSE
0	0	0	0	0	0	0	0	0	0	0	0	0	0	0	0	0	0	0	0	0	0	0	0	0	35	0.333333343267441	0.333333343267441	0.0586031223903359	0.940654796859738	0	0	0	FALSE
0	0	0	0	0	0	0	0	0	0	0	0	0	0	0	0	0	0	0	0	0	0	0	0	0	35	0.333333343267441	0.333333343267441	0.0586031223903359	0.940654796859738	0	0	0	FALSE
0	0	0	0	0	0	0	0	0	0	0	0	0	0	0	0	0	0	0	0	0	0	0	0	0	35	0.333333343267441	0.333333343267441	0.0586031223903359	0.940654796859738	0	0	0	FALSE
0	0	0	0	0	0	0	0	0	0	0	0	0	0	0	0	0	0	0	0	0	0	0	0	0	35	0.333333343267441	0.333333343267441	0.0586031223903359	0.940654796859738	0	0	0	FALSE
0	0	0	0	0	0	0	0	0	0	0	0	0	0	0	0	0	0	0	0	0	0	0	0	0	35	0.333333343267441	0.333333343267441	0.0586031223903359	0.940654796859738	0	0	0	FALSE
0	0	0	0	0	0	0	0	0	0	0	0	0	0	0	0	0	0	0	0	0	0	0	0	0	35	0.333333343267441	0.333333343267441	0.0586031223903359	0.940654796859738	0	0	0	FALSE
0	0	0	0	0	0	0	0	0	0	0	0	0	0	0	0	0	0	0	0	0	0	0	0	0	35	0.333333343267441	0.333333343267441	0.0586031223903359	0.940654796859738	0	0	0	FALSE
0	0	0	0	0	0	0	0	0	0	0	0	0	0	0	0	0	0	0	0	0	0	0	0	0	35	0.333333343267441	0.333333343267441	0.0586031223903359	0.940654796859738	0	0	0	FALSE
0	0	0	0	0	0	0	0	0	0	0	0	0	0	0	0	0	0	0	0	0	0	0	0	0	35	0.333333343267441	0.333333343267441	0.0586031223903359	0.940654796859738	0	0	0	FALSE
0	0	0	0	0	0	0	0	0	0	0	0	0	0	0	0	0	0	0	0	0	0	0	0	0	35	0.333333343267441	0.333333343267441	0.0586031223903359	0.940654796859738	0	0	0	FALSE
0	0	0	0	0	0	0	0	0	0	0	0	0	0	0	0	0	0	0	0	0	0	0	0	0	35	0.333333343267441	0.333333343267441	0.0586031223903359	0.940654796859738	0	0	0	FALSE
0	0	0	0	0	0	0	0	0	0	0	0	0	0	0	0	0	0	0	0	0	0	0	0	0	35	0.333333343267441	0.333333343267441	0.0586031223903359	0.940654796859738	0	0	0	FALSE
0	0	0	0	0	0	0	0	0	0	0	0	0	0	0	0	0	0	0	0	0	0	0	0	0	35	0.333333343267441	0.333333343267441	0.0586031223903359	0.940654796859738	0	0	0	FALSE
0	0	0	0	0	0	0	0	0	0	0	0	0	0	0	0	0	0	0	0	0	0	0	0	0	35	0.333333343267441	0.333333343267441	0.0586031223903359	0.940654796859738	0	0	0	FALSE
0	0	0	0	0	0	0	0	0	0	0	0	0	0	0	0	0	0	0	0	0	0	0	0	0	35	0.333333343267441	0.333333343267441	0.0586031223903359	0.940654796859738	0	0	0	FALSE
0	0	0	0	0	0	0	0	0	0	0	0	0	0	0	0	0	0	0	0	0	0	0	0	0	35	0.333333343267441	0.333333343267441	0.0586031223903359	0.940654796859738	0	0	0	FALSE
0	0	0	0	0	0	0	0	0	0	0	0	0	0	0	0	0	0	0	0	0	0	0	0	0	35	0.333333343267441	0.333333343267441	0.0586031223903359	0.940654796859738	0	0	0	FALSE
0	0	0	0	0	0	0	0	0	0	0	0	0	0	0	0	0	0	0	0	0	0	0	0	0	35	0.333333343267441	0.333333343267441	0.0586031223903359	0.940654796859738	0	0	0	FALSE
0	0	0	0	0	0	0	0	0	0	0	0	0	0	0	0	0	0	0	0	0	0	0	0	0	35	0.333333343267441	0.333333343267441	0.0586031223903359	0.940654796859738	0	0	0	FALSE
0	0	0	0	0	0	0	0	0	0	0	0	0	0	0	0	0	0	0	0	0	0	0	0	0	35	0.333333343267441	0.333333343267441	0.0586031223903359	0.940654796859738	0	0	0	FALSE
0	0	0	0	0	0	0	0	0	0	0	0	0	0	0	0	0	0	0	0	0	0	0	0	0	35	0.333333343267441	0.333333343267441	0.0586031223903359	0.940654796859738	0	0	0	FALSE
0	0	0	0	0	0	0	0	0	0	0	0	0	0	0	0	0	0	0	0	0	0	0	0	0	35	0.333333343267441	0.333333343267441	0.0586031223903359	0.940654796859738	0	0	0	FALSE
0	0	0	0	0	0	0	0	0	0	0	0	0	0	0	0	0	0	0	0	0	0	0	0	0	35	0.333333343267441	0.333333343267441	0.0586031223903359	0.940654796859738	0	0	0	FALSE
0	0	0	0	0	0	0	0	0	0	0	0	0	0	0	0	0	0	0	0	0	0	0	0	0	35	0.333333343267441	0.333333343267441	0.0586031223903359	0.940654796859738	0	0	0	FALSE
0	0	0	0	0	0	0	0	0	0	0	0	0	0	0	0	0	0	0	0	0	0	0	0	0	35	0.333333343267441	0.333333343267441	0.0586031223903359	0.940654796859738	0	0	0	FALSE
0	0	0	0	0	0	0	0	0	0	0	0	0	0	0	0	0	0	0	0	0	0	0	0	0	35	0.333333343267441	0.333333343267441	0.0586031223903359	0.940654796859738	0	0	0	FALSE
0	0	0	0	0	0	0	0	0	0	0	0	0	0	0	0	0	0	0	0	0	0	0	0	0	35	0.333333343267441	0.333333343267441	0.0586031223903359	0.940654796859738	0	0	0	FALSE
0	0	0	0	0	0	0	0	0	0	0	0	0	0	0	0	0	0	0	0	0	0	0	0	0	35	0.333333343267441	0.333333343267441	0.0586031223903359	0.940654796859738	0	0	0	FALSE
0	0	0	0	0	0	0	0	0	0	0	0	0	0	0	0	0	0	0	0	0	0	0	0	0	35	0.333333343267441	0.333333343267441	0.0586031223903359	0.940654796859738	0	0	0	FALSE
0	0	0	0	0	0	0	0	0	0	0	0	0	0	0	0	0	0	0	0	0	0	0	0	0	35	0.333333343267441	0.333333343267441	0.0586031223903359	0.940654796859738	0	0	0	FALSE
0	0	0	0	0	0	0	0	0	0	0	0	0	0	0	0	0	0	0	0	0	0	0	0	0	35	0.333333343267441	0.333333343267441	0.0586031223903359	0.940654796859738	0	0	0	FALSE
0	0	0	0	0	0	0	0	0	0	0	0	0	0	0	0	0	0	0	0	0	0	0	0	0	35	0.333333343267441	0.333333343267441	0.0586031223903359	0.940654796859738	0	0	0	FALSE
0	0	0	0	0	0	0	0	0	0	0	0	0	0	0	0	0	0	0	0	0	0	0	0	0	35	0.333333343267441	0.333333343267441	0.0586031223903359	0.940654796859738	0	0	0	FALSE
0	0	0	0	0	0	0	0	0	0	0	0	0	0	0	0	0	0	0	0	0	0	0	0	0	35	0.333333343267441	0.333333343267441	0.0586031223903359	0.940654796859738	0	0	0	FALSE
0	0	0	0	0	0	0	0	0	0	0	0	0	0	0	0	0	0	0	0	0	0	0	0	0	35	0.333333343267441	0.333333343267441	0.0586031223903359	0.940654796859738	0	0	0	FALSE
0	0	0	0	0	0	0	0	0	0	0	0	0	0	0	0	0	0	0	0	0	0	0	0	0	35	0.333333343267441	0.333333343267441	0.0586031223903359	0.940654796859738	0	0	0	FALSE
0	0	0	0	0	0	0	0	0	0	0	0	0	0	0	0	0	0	0	0	0	0	0	0	0	35	0.333333343267441	0.333333343267441	0.0586031223903359	0.940654796859738	0	0	0	FALSE
0	0	0	0	0	0	0	0	0	0	0	0	0	0	0	0	0	0	0	0	0	0	0	0	0	35	0.333333343267441	0.333333343267441	0.0586031223903359	0.940654796859738	0	0	0	FALSE
0	0	0	0	0	0	0	0	0	0	0	0	0	0	0	0	0	0	0	0	0	0	0	0	0	35	0.333333343267441	0.333333343267441	0.0586031223903359	0.940654796859738	0	0	0	FALSE
0	0	0	0	0	0	0	0	0	0	0	0	0	0	0	0	0	0	0	0	0	0	0	0	0	35	0.333333343267441	0.333333343267441	0.0586031223903359	0.940654796859738	0	0	0	FALSE
0	0	0	0	0	0	0	0	0	0	0	0	0	0	0	0	0	0	0	0	0	0	0	0	0	35	0.333333343267441	0.333333343267441	0.0586031223903359	0.940654796859738	0	0	0	FALSE
0	0	0	0	0	0	0	0	0	0	0	0	0	0	0	0	0	0	0	0	0	0	0	0	0	35	0.333333343267441	0.333333343267441	0.0586031223903359	0.940654796859738	0	0	0	FALSE
0	0	0	0	0	0	0	0	0	0	0	0	0	0	0	0	0	0	0	0	0	0	0	0	0	35	0.333333343267441	0.333333343267441	0.0586031223903359	0.940654796859738	0	0	0	FALSE
0	0	0	0	0	0	0	0	0	0	0	0	0	0	0	0	0	0	0	0	0	0	0	0	0	35	0.333333343267441	0.333333343267441	0.0586031223903359	0.940654796859738	0	0	0	FALSE
0	0	0	0	0	0	0	0	0	0	0	0	0	0	0	0	0	0	0	0	0	0	0	0	0	35	0.333333343267441	0.333333343267441	0.0586031223903359	0.940654796859738	0	0	0	FALSE
0	0	0	0	0	0	0	0	0	0	0	0	0	0	0	0	0	0	0	0	0	0	0	0	0	35	0.333333343267441	0.333333343267441	0.0586031223903359	0.940654796859738	0	0	0	FALSE
0	0	0	0	0	0	0	0	0	0	0	0	0	0	0	0	0	0	0	0	0	0	0	0	0	35	0.333333343267441	0.333333343267441	0.0586031223903359	0.940654796859738	0	0	0	FALSE
0	0	0	0	0	0	0	0	0	0	0	0	0	0	0	0	0	0	0	0	0	0	0	0	0	35	0.333333343267441	0.333333343267441	0.0586031223903359	0.940654796859738	0	0	0	FALSE
0	0	0	0	0	0	0	0	0	0	0	0	0	0	0	0	0	0	0	0	0	0	0	0	0	35	0.333333343267441	0.333333343267441	0.0586031223903359	0.940654796859738	0	0	0	FALSE
0	0	0	0	0	0	0	0	0	0	0	0	0	0	0	0	0	0	0	0	0	0	0	0	0	35	0.333333343267441	0.333333343267441	0.0586031223903359	0.940654796859738	0	0	0	FALSE
0	0	0	0	0	0	0	0	0	0	0	0	0	0	0	0	0	0	0	0	0	0	0	0	0	35	0.333333343267441	0.333333343267441	0.0586031223903359	0.940654796859738	0	0	0	FALSE
0	0	0	0	0	0	0	0	0	0	0	0	0	0	0	0	0	0	0	0	0	0	0	0	0	35	0.333333343267441	0.333333343267441	0.0586031223903359	0.940654796859738	0	0	0	FALSE
0	0	0	0	0	0	0	0	0	0	0	0	0	0	0	0	0	0	0	0	0	0	0	0	0	35	0.333333343267441	0.333333343267441	0.0586031223903359	0.940654796859738	0	0	0	FALSE
0	0	0	0	0	0	0	0	0	0	0	0	0	0	0	0	0	0	0	0	0	0	0	0	0	35	0.333333343267441	0.333333343267441	0.0586031223903359	0.940654796859738	0	0	0	FALSE
0	0	0	0	0	0	0	0	0	0	0	0	0	0	0	0	0	0	0	0	0	0	0	0	0	35	0.333333343267441	0.333333343267441	0.0586031223903359	0.940654796859738	0	0	0	FALSE
0	0	0	0	0	0	0	0	0	0	0	0	0	0	0	0	0	0	0	0	0	0	0	0	0	35	0.333333343267441	0.333333343267441	0.0586031223903359	0.940654796859738	0	0	0	FALSE
0	0	0	0	0	0	0	0	0	0	0	0	0	0	0	0	0	0	0	0	0	0	0	0	0	35	0.333333343267441	0.333333343267441	0.0586031223903359	0.940654796859738	0	0	0	FALSE
0	0	0	0	0	0	0	0	0	0	0	0	0	0	0	0	0	0	0	0	0	0	0	0	0	35	0.333333343267441	0.333333343267441	0.0586031223903359	0.940654796859738	0	0	0	FALSE
0	0	0	0	0	0	0	0	0	0	0	0	0	0	0	0	0	0	0	0	0	0	0	0	0	35	0.333333343267441	0.333333343267441	0.0586031223903359	0.940654796859738	0	0	0	FALSE
0	0	0	0	0	0	0	0	0	0	0	0	0	0	0	0	0	0	0	0	0	0	0	0	0	35	0.333333343267441	0.333333343267441	0.0586031223903359	0.940654796859738	0	0	0	FALSE
0	0	0	0	0	0	0	0	0	0	0	0	0	0	0	0	0	0	0	0	0	0	0	0	0	35	0.333333343267441	0.333333343267441	0.0586031223903359	0.940654796859738	0	0	0	FALSE
0	0	0	0	0	0	0	0	0	0	0	0	0	0	0	0	0	0	0	0	0	0	0	0	0	35	0.333333343267441	0.333333343267441	0.0586031223903359	0.940654796859738	0	0	0	FALSE
0	0	0	0	0	0	0	0	0	0	0	0	0	0	0	0	0	0	0	0	0	0	0	0	0	35	0.333333343267441	0.333333343267441	0.0586031223903359	0.940654796859738	0	0	0	FALSE
0	0	0	0	0	0	0	0	0	0	0	0	0	0	0	0	0	0	0	0	0	0	0	0	0	35	0.333333343267441	0.333333343267441	0.0586031223903359	0.940654796859738	0	0	0	FALSE
0	0	0	0	0	0	0	0	0	0	0	0	0	0	0	0	0	0	0	0	0	0	0	0	0	35	0.333333343267441	0.333333343267441	0.0586031223903359	0.940654796859738	0	0	0	FALSE
0	0	0	0	0	0	0	0	0	0	0	0	0	0	0	0	0	0	0	0	0	0	0	0	0	35	0.333333343267441	0.333333343267441	0.0586031223903359	0.940654796859738	0	0	0	FALSE
0	0	0	0	0	0	0	0	0	0	0	0	0	0	0	0	0	0	0	0	0	0	0	0	0	35	0.333333343267441	0.333333343267441	0.0586031223903359	0.940654796859738	0	0	0	FALSE
0	0	0	0	0	0	0	0	0	0	0	0	0	0	0	0	0	0	0	0	0	0	0	0	0	35	0.333333343267441	0.333333343267441	0.0586031223903359	0.940654796859738	0	0	0	FALSE
0	0	0	0	0	0	0	0	0	0	0	0	0	0	0	0	0	0	0	0	0	0	0	0	0	35	0.333333343267441	0.333333343267441	0.0586031223903359	0.940654796859738	0	0	0	FALSE
0	0	0	0	0	0	0	0	0	0	0	0	0	0	0	0	0	0	0	0	0	0	0	0	0	35	0.333333343267441	0.333333343267441	0.0586031223903359	0.940654796859738	0	0	0	FALSE
0	0	0	0	0	0	0	0	0	0	0	0	0	0	0	0	0	0	0	0	0	0	0	0	0	35	0.333333343267441	0.333333343267441	0.0586031223903359	0.940654796859738	0	0	0	FALSE
0	0	0	0	0	0	0	0	0	0	0	0	0	0	0	0	0	0	0	0	0	0	0	0	0	35	0.333333343267441	0.333333343267441	0.0586031223903359	0.940654796859738	0	0	0	FALSE
0	0	0	0	0	0	0	0	0	0	0	0	0	0	0	0	0	0	0	0	0	0	0	0	0	35	0.333333343267441	0.333333343267441	0.0586031223903359	0.940654796859738	0	0	0	FALSE
0	0	0	0	0	0	0	0	0	0	0	0	0	0	0	0	0	0	0	0	0	0	0	0	0	35	0.333333343267441	0.333333343267441	0.0586031223903359	0.940654796859738	0	0	0	FALSE
0	0	0	0	0	0	0	0	0	0	0	0	0	0	0	0	0	0	0	0	0	0	0	0	0	35	0.333333343267441	0.333333343267441	0.0586031223903359	0.940654796859738	0	0	0	FALSE
0	0	0	0	0	0	0	0	0	0	0	0	0	0	0	0	0	0	0	0	0	0	0	0	0	35	0.333333343267441	0.333333343267441	0.0586031223903359	0.940654796859738	0	0	0	FALSE
0	0	0	0	0	0	0	0	0	0	0	0	0	0	0	0	0	0	0	0	0	0	0	0	0	35	0.333333343267441	0.333333343267441	0.0586031223903359	0.940654796859738	0	0	0	FALSE
0	0	0	0	0	0	0	0	0	0	0	0	0	0	0	0	0	0	0	0	0	0	0	0	0	35	0.333333343267441	0.333333343267441	0.0586031223903359	0.940654796859738	0	0	0	FALSE
0	0	0	0	0	0	0	0	0	0	0	0	0	0	0	0	0	0	0	0	0	0	0	0	0	35	0.333333343267441	0.333333343267441	0.0586031223903359	0.940654796859738	0	0	0	FALSE
0	0	0	0	0	0	0	0	0	0	0	0	0	0	0	0	0	0	0	0	0	0	0	0	0	35	0.333333343267441	0.333333343267441	0.0586031223903359	0.940654796859738	0	0	0	FALSE
0	0	0	0	0	0	0	0	0	0	0	0	0	0	0	0	0	0	0	0	0	0	0	0	0	35	0.333333343267441	0.333333343267441	0.0586031223903359	0.940654796859738	0	0	0	FALSE
0	0	0	0	0	0	0	0	0	0	0	0	0	0	0	0	0	0	0	0	0	0	0	0	0	35	0.333333343267441	0.333333343267441	0.0586031223903359	0.940654796859738	0	0	0	FALSE
0	0	0	0	0	0	0	0	0	0	0	0	0	0	0	0	0	0	0	0	0	0	0	0	0	35	0.333333343267441	0.333333343267441	0.0586031223903359	0.940654796859738	0	0	0	FALSE
0	0	0	0	0	0	0	0	0	0	0	0	0	0	0	0	0	0	0	0	0	0	0	0	0	35	0.333333343267441	0.333333343267441	0.0586031223903359	0.940654796859738	0	0	0	FALSE
0	0	0	0	0	0	0	0	0	0	0	0	0	0	0	0	0	0	0	0	0	0	0	0	0	35	0.333333343267441	0.333333343267441	0.0586031223903359	0.940654796859738	0	0	0	FALSE
0	0	0	0	0	0	0	0	0	0	0	0	0	0	0	0	0	0	0	0	0	0	0	0	0	35	0.333333343267441	0.333333343267441	0.0586031223903359	0.940654796859738	0	0	0	FALSE
0	0	0	0	0	0	0	0	0	0	0	0	0	0	0	0	0	0	0	0	0	0	0	0	0	35	0.333333343267441	0.333333343267441	0.0586031223903359	0.940654796859738	0	0	0	FALSE
0	0	0	0	0	0	0	0	0	0	0	0	0	0	0	0	0	0	0	0	0	0	0	0	0	35	0.333333343267441	0.333333343267441	0.0586031223903359	0.940654796859738	0	0	0	FALSE
0	0	0	0	0	0	0	0	0	0	0	0	0	0	0	0	0	0	0	0	0	0	0	0	0	35	0.333333343267441	0.333333343267441	0.0586031223903359	0.940654796859738	0	0	0	FALSE
0	0	0	0	0	0	0	0	0	0	0	0	0	0	0	0	0	0	0	0	0	0	0	0	0	35	0.333333343267441	0.333333343267441	0.0586031223903359	0.940654796859738	0	0	0	FALSE
0	0	0	0	0	0	0	0	0	0	0	0	0	0	0	0	0	0	0	0	0	0	0	0	0	35	0.333333343267441	0.333333343267441	0.0586031223903359	0.940654796859738	0	0	0	FALSE
0	0	0	0	0	0	0	0	0	0	0	0	0	0	0	0	0	0	0	0	0	0	0	0	0	35	0.333333343267441	0.333333343267441	0.0586031223903359	0.940654796859738	0	0	0	FALSE
0	0	0	0	0	0	0	0	0	0	0	0	0	0	0	0	0	0	0	0	0	0	0	0	0	35	0.333333343267441	0.333333343267441	0.0586031223903359	0.940654796859738	0	0	0	FALSE
0	0	0	0	0	0	0	0	0	0	0	0	0	0	0	0	0	0	0	0	0	0	0	0	0	35	0.333333343267441	0.333333343267441	0.0586031223903359	0.940654796859738	0	0	0	FALSE
0	0	0	0	0	0	0	0	0	0	0	0	0	0	0	0	0	0	0	0	0	0	0	0	0	35	0.333333343267441	0.333333343267441	0.0586031223903359	0.940654796859738	0	0	0	FALSE
0	0	0	0	0	0	0	0	0	0	0	0	0	0	0	0	0	0	0	0	0	0	0	0	0	35	0.333333343267441	0.333333343267441	0.0586031223903359	0.940654796859738	0	0	0	FALSE
0	0	0	0	0	0	0	0	0	0	0	0	0	0	0	0	0	0	0	0	0	0	0	0	0	35	0.333333343267441	0.333333343267441	0.0586031223903359	0.940654796859738	0	0	0	FALSE
0	0	0	0	0	0	0	0	0	0	0	0	0	0	0	0	0	0	0	0	0	0	0	0	0	35	0.333333343267441	0.333333343267441	0.0586031223903359	0.940654796859738	0	0	0	FALSE
0	0	0	0	0	0	0	0	0	0	0	0	0	0	0	0	0	0	0	0	0	0	0	0	0	35	0.333333343267441	0.333333343267441	0.0586031223903359	0.940654796859738	0	0	0	FALSE
0	0	0	0	0	0	0	0	0	0	0	0	0	0	0	0	0	0	0	0	0	0	0	0	0	35	0.333333343267441	0.333333343267441	0.0586031223903359	0.940654796859738	0	0	0	FALSE
0	0	0	0	0	0	0	0	0	0	0	0	0	0	0	0	0	0	0	0	0	0	0	0	0	35	0.333333343267441	0.333333343267441	0.0586031223903359	0.940654796859738	0	0	0	FALSE
0	0	0	0	0	0	0	0	0	0	0	0	0	0	0	0	0	0	0	0	0	0	0	0	0	35	0.333333343267441	0.333333343267441	0.0586031223903359	0.940654796859738	0	0	0	FALSE
0	0	0	0	0	0	0	0	0	0	0	0	0	0	0	0	0	0	0	0	0	0	0	0	0	35	0.333333343267441	0.333333343267441	0.0586031223903359	0.940654796859738	0	0	0	FALSE
0	0	0	0	0	0	0	0	0	0	0	0	0	0	0	0	0	0	0	0	0	0	0	0	0	35	0.333333343267441	0.333333343267441	0.0586031223903359	0.940654796859738	0	0	0	FALSE
0	0	0	0	0	0	0	0	0	0	0	0	0	0	0	0	0	0	0	0	0	0	0	0	0	35	0.333333343267441	0.333333343267441	0.0586031223903359	0.940654796859738	0	0	0	FALSE
0	0	0	0	0	0	0	0	0	0	0	0	0	0	0	0	0	0	0	0	0	0	0	0	0	35	0.333333343267441	0.333333343267441	0.0586031223903359	0.940654796859738	0	0	0	FALSE
0	0	0	0	0	0	0	0	0	0	0	0	0	0	0	0	0	0	0	0	0	0	0	0	0	35	0.333333343267441	0.333333343267441	0.0586031223903359	0.940654796859738	0	0	0	FALSE
0	0	0	0	0	0	0	0	0	0	0	0	0	0	0	0	0	0	0	0	0	0	0	0	0	35	0.333333343267441	0.333333343267441	0.0586031223903359	0.940654796859738	0	0	0	FALSE
0	0	0	0	0	0	0	0	0	0	0	0	0	0	0	0	0	0	0	0	0	0	0	0	0	35	0.333333343267441	0.333333343267441	0.0586031223903359	0.940654796859738	0	0	0	FALSE
0	0	0	0	0	0	0	0	0	0	0	0	0	0	0	0	0	0	0	0	0	0	0	0	0	35	0.333333343267441	0.333333343267441	0.0586031223903359	0.940654796859738	0	0	0	FALSE
0	0	0	0	0	0	0	0	0	0	0	0	0	0	0	0	0	0	0	0	0	0	0	0	0	35	0.333333343267441	0.333333343267441	0.0586031223903359	0.940654796859738	0	0	0	FALSE
0	0	0	0	0	0	0	0	0	0	0	0	0	0	0	0	0	0	0	0	0	0	0	0	0	35	0.333333343267441	0.333333343267441	0.0586031223903359	0.940654796859738	0	0	0	FALSE
0	0	0	0	0	0	0	0	0	0	0	0	0	0	0	0	0	0	0	0	0	0	0	0	0	35	0.333333343267441	0.333333343267441	0.0586031223903359	0.940654796859738	0	0	0	FALSE
0	0	0	0	0	0	0	0	0	0	0	0	0	0	0	0	0	0	0	0	0	0	0	0	0	35	0.333333343267441	0.333333343267441	0.0586031223903359	0.940654796859738	0	0	0	FALSE
0	0	0	0	0	0	0	0	0	0	0	0	0	0	0	0	0	0	0	0	0	0	0	0	0	35	0.333333343267441	0.333333343267441	0.0586031223903359	0.940654796859738	0	0	0	FALSE
0	0	0	0	0	0	0	0	0	0	0	0	0	0	0	0	0	0	0	0	0	0	0	0	0	35	0.333333343267441	0.333333343267441	0.0586031223903359	0.940654796859738	0	0	0	FALSE
0	0	0	0	0	0	0	0	0	0	0	0	0	0	0	0	0	0	0	0	0	0	0	0	0	35	0.333333343267441	0.333333343267441	0.0586031223903359	0.940654796859738	0	0	0	FALSE
0	0	0	0	0	0	0	0	0	0	0	0	0	0	0	0	0	0	0	0	0	0	0	0	0	35	0.333333343267441	0.333333343267441	0.0586031223903359	0.940654796859738	0	0	0	FALSE
0	0	0	0	0	0	0	0	0	0	0	0	0	0	0	0	0	0	0	0	0	0	0	0	0	35	0.333333343267441	0.333333343267441	0.0586031223903359	0.940654796859738	0	0	0	FALSE
0	0	0	0	0	0	0	0	0	0	0	0	0	0	0	0	0	0	0	0	0	0	0	0	0	35	0.333333343267441	0.333333343267441	0.0586031223903359	0.940654796859738	0	0	0	FALSE
0	0	0	0	0	0	0	0	0	0	0	0	0	0	0	0	0	0	0	0	0	0	0	0	0	35	0.333333343267441	0.333333343267441	0.0586031223903359	0.940654796859738	0	0	0	FALSE
0	0	0	0	0	0	0	0	0	0	0	0	0	0	0	0	0	0	0	0	0	0	0	0	0	35	0.333333343267441	0.333333343267441	0.0586031223903359	0.940654796859738	0	0	0	FALSE
0	0	0	0	0	0	0	0	0	0	0	0	0	0	0	0	0	0	0	0	0	0	0	0	0	35	0.333333343267441	0.333333343267441	0.0586031223903359	0.940654796859738	0	0	0	FALSE
0	0	0	0	0	0	0	0	0	0	0	0	0	0	0	0	0	0	0	0	0	0	0	0	0	35	0.333333343267441	0.333333343267441	0.0586031223903359	0.940654796859738	0	0	0	FALSE
0	0	0	0	0	0	0	0	0	0	0	0	0	0	0	0	0	0	0	0	0	0	0	0	0	35	0.333333343267441	0.333333343267441	0.0586031223903359	0.940654796859738	0	0	0	FALSE
0	0	0	0	0	0	0	0	0	0	0	0	0	0	0	0	0	0	0	0	0	0	0	0	0	35	0.333333343267441	0.333333343267441	0.0586031223903359	0.940654796859738	0	0	0	FALSE
0	0	0	0	0	0	0	0	0	0	0	0	0	0	0	0	0	0	0	0	0	0	0	0	0	35	0.333333343267441	0.333333343267441	0.0586031223903359	0.940654796859738	0	0	0	FALSE
0	0	0	0	0	0	0	0	0	0	0	0	0	0	0	0	0	0	0	0	0	0	0	0	0	35	0.333333343267441	0.333333343267441	0.0586031223903359	0.940654796859738	0	0	0	FALSE
0	0	0	0	0	0	0	0	0	0	0	0	0	0	0	0	0	0	0	0	0	0	0	0	0	35	0.333333343267441	0.333333343267441	0.0586031223903359	0.940654796859738	0	0	0	FALSE
0	0	0	0	0	0	0	0	0	0	0	0	0	0	0	0	0	0	0	0	0	0	0	0	0	35	0.333333343267441	0.333333343267441	0.0586031223903359	0.940654796859738	0	0	0	FALSE
0	0	0	0	0	0	0	0	0	0	0	0	0	0	0	0	0	0	0	0	0	0	0	0	0	35	0.333333343267441	0.333333343267441	0.0586031223903359	0.940654796859738	0	0	0	FALSE
0	0	0	0	0	0	0	0	0	0	0	0	0	0	0	0	0	0	0	0	0	0	0	0	0	35	0.333333343267441	0.333333343267441	0.0586031223903359	0.940654796859738	0	0	0	FALSE
0	0	0	0	0	0	0	0	0	0	0	0	0	0	0	0	0	0	0	0	0	0	0	0	0	35	0.333333343267441	0.333333343267441	0.0586031223903359	0.940654796859738	0	0	0	FALSE
0	0	0	0	0	0	0	0	0	0	0	0	0	0	0	0	0	0	0	0	0	0	0	0	0	35	0.333333343267441	0.333333343267441	0.0586031223903359	0.940654796859738	0	0	0	FALSE
0	0	0	0	0	0	0	0	0	0	0	0	0	0	0	0	0	0	0	0	0	0	0	0	0	35	0.333333343267441	0.333333343267441	0.0586031223903359	0.940654796859738	0	0	0	FALSE
0	0	0	0	0	0	0	0	0	0	0	0	0	0	0	0	0	0	0	0	0	0	0	0	0	35	0.333333343267441	0.333333343267441	0.0586031223903359	0.940654796859738	0	0	0	FALSE
0	0	0	0	0	0	0	0	0	0	0	0	0	0	0	0	0	0	0	0	0	0	0	0	0	35	0.333333343267441	0.333333343267441	0.0586031223903359	0.940654796859738	0	0	0	FALSE
0	0	0	0	0	0	0	0	0	0	0	0	0	0	0	0	0	0	0	0	0	0	0	0	0	35	0.333333343267441	0.333333343267441	0.0586031223903359	0.940654796859738	0	0	0	FALSE
0	0	0	0	0	0	0	0	0	0	0	0	0	0	0	0	0	0	0	0	0	0	0	0	0	35	0.333333343267441	0.333333343267441	0.0586031223903359	0.940654796859738	0	0	0	FALSE
0	0	0	0	0	0	0	0	0	0	0	0	0	0	0	0	0	0	0	0	0	0	0	0	0	35	0.333333343267441	0.333333343267441	0.0586031223903359	0.940654796859738	0	0	0	FALSE
0	0	0	0	0	0	0	0	0	0	0	0	0	0	0	0	0	0	0	0	0	0	0	0	0	35	0.333333343267441	0.333333343267441	0.0586031223903359	0.940654796859738	0	0	0	FALSE
0	0	0	0	0	0	0	0	0	0	0	0	0	0	0	0	0	0	0	0	0	0	0	0	0	35	0.333333343267441	0.333333343267441	0.0586031223903359	0.940654796859738	0	0	0	FALSE
0	0	0	0	0	0	0	0	0	0	0	0	0	0	0	0	0	0	0	0	0	0	0	0	0	35	0.333333343267441	0.333333343267441	0.0586031223903359	0.940654796859738	0	0	0	FALSE
0	0	0	0	0	0	0	0	0	0	0	0	0	0	0	0	0	0	0	0	0	0	0	0	0	35	0.333333343267441	0.333333343267441	0.0586031223903359	0.940654796859738	0	0	0	FALSE
0	0	0	0	0	0	0	0	0	0	0	0	0	0	0	0	0	0	0	0	0	0	0	0	0	35	0.333333343267441	0.333333343267441	0.0586031223903359	0.940654796859738	0	0	0	FALSE
0	0	0	0	0	0	0	0	0	0	0	0	0	0	0	0	0	0	0	0	0	0	0	0	0	35	0.333333343267441	0.333333343267441	0.0586031223903359	0.940654796859738	0	0	0	FALSE
0	0	0	0	0	0	0	0	0	0	0	0	0	0	0	0	0	0	0	0	0	0	0	0	0	35	0.333333343267441	0.333333343267441	0.0586031223903359	0.940654796859738	0	0	0	FALSE
0	0	0	0	0	0	0	0	0	0	0	0	0	0	0	0	0	0	0	0	0	0	0	0	0	35	0.333333343267441	0.333333343267441	0.0586031223903359	0.940654796859738	0	0	0	FALSE
0	0	0	0	0	0	0	0	0	0	0	0	0	0	0	0	0	0	0	0	0	0	0	0	0	35	0.333333343267441	0.333333343267441	0.0586031223903359	0.940654796859738	0	0	0	FALSE
0	0	0	0	0	0	0	0	0	0	0	0	0	0	0	0	0	0	0	0	0	0	0	0	0	35	0.333333343267441	0.333333343267441	0.0586031223903359	0.940654796859738	0	0	0	FALSE
0	0	0	0	0	0	0	0	0	0	0	0	0	0	0	0	0	0	0	0	0	0	0	0	0	35	0.333333343267441	0.333333343267441	0.0586031223903359	0.940654796859738	0	0	0	FALSE
0	0	0	0	0	0	0	0	0	0	0	0	0	0	0	0	0	0	0	0	0	0	0	0	0	35	0.333333343267441	0.333333343267441	0.0586031223903359	0.940654796859738	0	0	0	FALSE
0	0	0	0	0	0	0	0	0	0	0	0	0	0	0	0	0	0	0	0	0	0	0	0	0	35	0.333333343267441	0.333333343267441	0.0586031223903359	0.940654796859738	0	0	0	FALSE
0	0	0	0	0	0	0	0	0	0	0	0	0	0	0	0	0	0	0	0	0	0	0	0	0	35	0.333333343267441	0.333333343267441	0.0586031223903359	0.940654796859738	0	0	0	FALSE
0	0	0	0	0	0	0	0	0	0	0	0	0	0	0	0	0	0	0	0	0	0	0	0	0	35	0.333333343267441	0.333333343267441	0.0586031223903359	0.940654796859738	0	0	0	FALSE
0	0	0	0	0	0	0	0	0	0	0	0	0	0	0	0	0	0	0	0	0	0	0	0	0	35	0.333333343267441	0.333333343267441	0.0586031223903359	0.940654796859738	0	0	0	FALSE
0	0	0	0	0	0	0	0	0	0	0	0	0	0	0	0	0	0	0	0	0	0	0	0	0	35	0.333333343267441	0.333333343267441	0.0586031223903359	0.940654796859738	0	0	0	FALSE
0	0	0	0	0	0	0	0	0	0	0	0	0	0	0	0	0	0	0	0	0	0	0	0	0	35	0.333333343267441	0.333333343267441	0.0586031223903359	0.940654796859738	0	0	0	FALSE
0	0	0	0	0	0	0	0	0	0	0	0	0	0	0	0	0	0	0	0	0	0	0	0	0	35	0.333333343267441	0.333333343267441	0.0586031223903359	0.940654796859738	0	0	0	FALSE
0	0	0	0	0	0	0	0	0	0	0	0	0	0	0	0	0	0	0	0	0	0	0	0	0	35	0.333333343267441	0.333333343267441	0.0586031223903359	0.940654796859738	0	0	0	FALSE
0	0	0	0	0	0	0	0	0	0	0	0	0	0	0	0	0	0	0	0	0	0	0	0	0	35	0.333333343267441	0.333333343267441	0.0586031223903359	0.940654796859738	0	0	0	FALSE
0	0	0	0	0	0	0	0	0	0	0	0	0	0	0	0	0	0	0	0	0	0	0	0	0	35	0.333333343267441	0.333333343267441	0.0586031223903359	0.940654796859738	0	0	0	FALSE
0	0	0	0	0	0	0	0	0	0	0	0	0	0	0	0	0	0	0	0	0	0	0	0	0	35	0.333333343267441	0.333333343267441	0.0586031223903359	0.940654796859738	0	0	0	FALSE
0	0	0	0	0	0	0	0	0	0	0	0	0	0	0	0	0	0	0	0	0	0	0	0	0	35	0.333333343267441	0.333333343267441	0.0586031223903359	0.940654796859738	0	0	0	FALSE
0	0	0	0	0	0	0	0	0	0	0	0	0	0	0	0	0	0	0	0	0	0	0	0	0	35	0.333333343267441	0.333333343267441	0.0586031223903359	0.940654796859738	0	0	0	FALSE
0	0	0	0	0	0	0	0	0	0	0	0	0	0	0	0	0	0	0	0	0	0	0	0	0	35	0.333333343267441	0.333333343267441	0.0586031223903359	0.940654796859738	0	0	0	FALSE
0	0	0	0	0	0	0	0	0	0	0	0	0	0	0	0	0	0	0	0	0	0	0	0	0	35	0.333333343267441	0.333333343267441	0.0586031223903359	0.940654796859738	0	0	0	FALSE
0	0	0	0	0	0	0	0	0	0	0	0	0	0	0	0	0	0	0	0	0	0	0	0	0	35	0.333333343267441	0.333333343267441	0.0586031223903359	0.940654796859738	0	0	0	FALSE
0	0	0	0	0	0	0	0	0	0	0	0	0	0	0	0	0	0	0	0	0	0	0	0	0	35	0.333333343267441	0.333333343267441	0.0586031223903359	0.940654796859738	0	0	0	FALSE
0	0	0	0	0	0	0	0	0	0	0	0	0	0	0	0	0	0	0	0	0	0	0	0	0	35	0.333333343267441	0.333333343267441	0.0586031223903359	0.940654796859738	0	0	0	FALSE
0	0	0	0	0	0	0	0	0	0	0	0	0	0	0	0	0	0	0	0	0	0	0	0	0	35	0.333333343267441	0.333333343267441	0.0586031223903359	0.940654796859738	0	0	0	FALSE
0	0	0	0	0	0	0	0	0	0	0	0	0	0	0	0	0	0	0	0	0	0	0	0	0	35	0.333333343267441	0.333333343267441	0.0586031223903359	0.940654796859738	0	0	0	FALSE
0	0	0	0	0	0	0	0	0	0	0	0	0	0	0	0	0	0	0	0	0	0	0	0	0	35	0.333333343267441	0.333333343267441	0.0586031223903359	0.940654796859738	0	0	0	FALSE
0	0	0	0	0	0	0	0	0	0	0	0	0	0	0	0	0	0	0	0	0	0	0	0	0	35	0.333333343267441	0.333333343267441	0.0586031223903359	0.940654796859738	0	0	0	FALSE
0	0	0	0	0	0	0	0	0	0	0	0	0	0	0	0	0	0	0	0	0	0	0	0	0	35	0.333333343267441	0.333333343267441	0.0586031223903359	0.940654796859738	0	0	0	FALSE
0	0	0	0	0	0	0	0	0	0	0	0	0	0	0	0	0	0	0	0	0	0	0	0	0	35	0.333333343267441	0.333333343267441	0.0586031223903359	0.940654796859738	0	0	0	FALSE
0	0	0	0	0	0	0	0	0	0	0	0	0	0	0	0	0	0	0	0	0	0	0	0	0	35	0.333333343267441	0.333333343267441	0.0586031223903359	0.940654796859738	0	0	0	FALSE
0	0	0	0	0	0	0	0	0	0	0	0	0	0	0	0	0	0	0	0	0	0	0	0	0	35	0.333333343267441	0.333333343267441	0.0586031223903359	0.940654796859738	0	0	0	FALSE
0	0	0	0	0	0	0	0	0	0	0	0	0	0	0	0	0	0	0	0	0	0	0	0	0	35	0.333333343267441	0.333333343267441	0.0586031223903359	0.940654796859738	0	0	0	FALSE
0	0	0	0	0	0	0	0	0	0	0	0	0	0	0	0	0	0	0	0	0	0	0	0	0	35	0.333333343267441	0.333333343267441	0.0586031223903359	0.940654796859738	0	0	0	FALSE
0	0	0	0	0	0	0	0	0	0	0	0	0	0	0	0	0	0	0	0	0	0	0	0	0	35	0.333333343267441	0.333333343267441	0.0586031223903359	0.940654796859738	0	0	0	FALSE
0	0	0	0	0	0	0	0	0	0	0	0	0	0	0	0	0	0	0	0	0	0	0	0	0	35	0.333333343267441	0.333333343267441	0.0586031223903359	0.940654796859738	0	0	0	FALSE
0	0	0	0	0	0	0	0	0	0	0	0	0	0	0	0	0	0	0	0	0	0	0	0	0	35	0.333333343267441	0.333333343267441	0.0586031223903359	0.940654796859738	0	0	0	FALSE
0	0	0	0	0	0	0	0	0	0	0	0	0	0	0	0	0	0	0	0	0	0	0	0	0	35	0.333333343267441	0.333333343267441	0.0586031223903359	0.940654796859738	0	0	0	FALSE
0	0	0	0	0	0	0	0	0	0	0	0	0	0	0	0	0	0	0	0	0	0	0	0	0	35	0.333333343267441	0.333333343267441	0.0586031223903359	0.940654796859738	0	0	0	FALSE
0	0	0	0	0	0	0	0	0	0	0	0	0	0	0	0	0	0	0	0	0	0	0	0	0	35	0.333333343267441	0.333333343267441	0.0586031223903359	0.940654796859738	0	0	0	FALSE
0	0	0	0	0	0	0	0	0	0	0	0	0	0	0	0	0	0	0	0	0	0	0	0	0	35	0.333333343267441	0.333333343267441	0.0586031223903359	0.940654796859738	0	0	0	FALSE
0	0	0	0	0	0	0	0	0	0	0	0	0	0	0	0	0	0	0	0	0	0	0	0	0	35	0.333333343267441	0.333333343267441	0.0586031223903359	0.940654796859738	0	0	0	FALSE
0	0	0	0	0	0	0	0	0	0	0	0	0	0	0	0	0	0	0	0	0	0	0	0	0	35	0.333333343267441	0.333333343267441	0.0586031223903359	0.940654796859738	0	0	0	FALSE
0	0	0	0	0	0	0	0	0	0	0	0	0	0	0	0	0	0	0	0	0	0	0	0	0	35	0.333333343267441	0.333333343267441	0.0586031223903359	0.940654796859738	0	0	0	FALSE
0	0	0	0	0	0	0	0	0	0	0	0	0	0	0	0	0	0	0	0	0	0	0	0	0	35	0.333333343267441	0.333333343267441	0.0586031223903359	0.940654796859738	0	0	0	FALSE
0	0	0	0	0	0	0	0	0	0	0	0	0	0	0	0	0	0	0	0	0	0	0	0	0	35	0.333333343267441	0.333333343267441	0.0586031223903359	0.940654796859738	0	0	0	FALSE
0	0	0	0	0	0	0	0	0	0	0	0	0	0	0	0	0	0	0	0	0	0	0	0	0	35	0.333333343267441	0.333333343267441	0.0586031223903359	0.940654796859738	0	0	0	FALSE
0	0	0	0	0	0	0	0	0	0	0	0	0	0	0	0	0	0	0	0	0	0	0	0	0	35	0.333333343267441	0.333333343267441	0.0586031223903359	0.940654796859738	0	0	0	FALSE
0	0	0	0	0	0	0	0	0	0	0	0	0	0	0	0	0	0	0	0	0	0	0	0	0	35	0.333333343267441	0.333333343267441	0.0586031223903359	0.940654796859738	0	0	0	FALSE
0	0	0	0	0	0	0	0	0	0	0	0	0	0	0	0	0	0	0	0	0	0	0	0	0	35	0.333333343267441	0.333333343267441	0.0586031223903359	0.940654796859738	0	0	0	FALSE
0	0	0	0	0	0	0	0	0	0	0	0	0	0	0	0	0	0	0	0	0	0	0	0	0	35	0.333333343267441	0.333333343267441	0.0586031223903359	0.940654796859738	0	0	0	FALSE
0	0	0	0	0	0	0	0	0	0	0	0	0	0	0	0	0	0	0	0	0	0	0	0	0	35	0.333333343267441	0.333333343267441	0.0586031223903359	0.940654796859738	0	0	0	FALSE
0	0	0	0	0	0	0	0	0	0	0	0	0	0	0	0	0	0	0	0	0	0	0	0	0	35	0.333333343267441	0.333333343267441	0.0586031223903359	0.940654796859738	0	0	0	FALSE
0	0	0	0	0	0	0	0	0	0	0	0	0	0	0	0	0	0	0	0	0	0	0	0	0	35	0.333333343267441	0.333333343267441	0.0586031223903359	0.940654796859738	0	0	0	FALSE
0	0	0	0	0	0	0	0	0	0	0	0	0	0	0	0	0	0	0	0	0	0	0	0	0	35	0.333333343267441	0.333333343267441	0.0586031223903359	0.940654796859738	0	0	0	FALSE
0	0	0	0	0	0	0	0	0	0	0	0	0	0	0	0	0	0	0	0	0	0	0	0	0	35	0.333333343267441	0.333333343267441	0.0586031223903359	0.940654796859738	0	0	0	FALSE
0	0	0	0	0	0	0	0	0	0	0	0	0	0	0	0	0	0	0	0	0	0	0	0	0	35	0.333333343267441	0.333333343267441	0.0586031223903359	0.940654796859738	0	0	0	FALSE
0	0	0	0	0	0	0	0	0	0	0	0	0	0	0	0	0	0	0	0	0	0	0	0	0	35	0.333333343267441	0.333333343267441	0.0586031223903359	0.940654796859738	0	0	0	FALSE
0	0	0	0	0	0	0	0	0	0	0	0	0	0	0	0	0	0	0	0	0	0	0	0	0	35	0.333333343267441	0.333333343267441	0.0586031223903359	0.940654796859738	0	0	0	FALSE
0	0	0	0	0	0	0	0	0	0	0	0	0	0	0	0	0	0	0	0	0	0	0	0	0	35	0.333333343267441	0.333333343267441	0.0586031223903359	0.940654796859738	0	0	0	FALSE
0	0	0	0	0	0	0	0	0	0	0	0	0	0	0	0	0	0	0	0	0	0	0	0	0	35	0.333333343267441	0.333333343267441	0.0586031223903359	0.940654796859738	0	0	0	FALSE
0	0	0	0	0	0	0	0	0	0	0	0	0	0	0	0	0	0	0	0	0	0	0	0	0	35	0.333333343267441	0.333333343267441	0.0586031223903359	0.940654796859738	0	0	0	FALSE
0	0	0	0	0	0	0	0	0	0	0	0	0	0	0	0	0	0	0	0	0	0	0	0	0	35	0.333333343267441	0.333333343267441	0.0586031223903359	0.940654796859738	0	0	0	FALSE
0	0	0	0	0	0	0	0	0	0	0	0	0	0	0	0	0	0	0	0	0	0	0	0	0	35	0.333333343267441	0.333333343267441	0.0586031223903359	0.940654796859738	0	0	0	FALSE
0	0	0	0	0	0	0	0	0	0	0	0	0	0	0	0	0	0	0	0	0	0	0	0	0	35	0.333333343267441	0.333333343267441	0.0586031223903359	0.940654796859738	0	0	0	FALSE
0	0	0	0	0	0	0	0	0	0	0	0	0	0	0	0	0	0	0	0	0	0	0	0	0	35	0.333333343267441	0.333333343267441	0.0586031223903359	0.940654796859738	0	0	0	FALSE
0	0	0	0	0	0	0	0	0	0	0	0	0	0	0	0	0	0	0	0	0	0	0	0	0	35	0.333333343267441	0.333333343267441	0.0586031223903359	0.940654796859738	0	0	0	FALSE
0	0	0	0	0	0	0	0	0	0	0	0	0	0	0	0	0	0	0	0	0	0	0	0	0	35	0.333333343267441	0.333333343267441	0.0586031223903359	0.940654796859738	0	0	0	FALSE
0	0	0	0	0	0	0	0	0	0	0	0	0	0	0	0	0	0	0	0	0	0	0	0	0	35	0.333333343267441	0.333333343267441	0.0586031223903359	0.940654796859738	0	0	0	FALSE
0	0	0	0	0	0	0	0	0	0	0	0	0	0	0	0	0	0	0	0	0	0	0	0	0	35	0.333333343267441	0.333333343267441	0.0586031223903359	0.940654796859738	0	0	0	FALSE
0	0	0	0	0	0	0	0	0	0	0	0	0	0	0	0	0	0	0	0	0	0	0	0	0	35	0.333333343267441	0.333333343267441	0.0586031223903359	0.940654796859738	0	0	0	FALSE
0	0	0	0	0	0	0	0	0	0	0	0	0	0	0	0	0	0	0	0	0	0	0	0	0	35	0.333333343267441	0.333333343267441	0.0586031223903359	0.940654796859738	0	0	0	FALSE
0	0	0	0	0	0	0	0	0	0	0	0	0	0	0	0	0	0	0	0	0	0	0	0	0	35	0.333333343267441	0.333333343267441	0.0586031223903359	0.940654796859738	0	0	0	FALSE
0	0	0	0	0	0	0	0	0	0	0	0	0	0	0	0	0	0	0	0	0	0	0	0	0	35	0.333333343267441	0.333333343267441	0.0586031223903359	0.940654796859738	0	0	0	FALSE
0	0	0	0	0	0	0	0	0	0	0	0	0	0	0	0	0	0	0	0	0	0	0	0	0	35	0.333333343267441	0.333333343267441	0.0586031223903359	0.940654796859738	0	0	0	FALSE
0	0	0	0	0	0	0	0	0	0	0	0	0	0	0	0	0	0	0	0	0	0	0	0	0	35	0.333333343267441	0.333333343267441	0.0586031223903359	0.940654796859738	0	0	0	FALSE
0	0	0	0	0	0	0	0	0	0	0	0	0	0	0	0	0	0	0	0	0	0	0	0	0	35	0.333333343267441	0.333333343267441	0.0586031223903359	0.940654796859738	0	0	0	FALSE
0	0	0	0	0	0	0	0	0	0	0	0	0	0	0	0	0	0	0	0	0	0	0	0	0	35	0.333333343267441	0.333333343267441	0.0586031223903359	0.940654796859738	0	0	0	FALSE
0	0	0	0	0	0	0	0	0	0	0	0	0	0	0	0	0	0	0	0	0	0	0	0	0	35	0.333333343267441	0.333333343267441	0.0586031223903359	0.940654796859738	0	0	0	FALSE
0	0	0	0	0	0	0	0	0	0	0	0	0	0	0	0	0	0	0	0	0	0	0	0	0	35	0.333333343267441	0.333333343267441	0.0586031223903359	0.940654796859738	0	0	0	FALSE
0	0	0	0	0	0	0	0	0	0	0	0	0	0	0	0	0	0	0	0	0	0	0	0	0	35	0.333333343267441	0.333333343267441	0.0586031223903359	0.940654796859738	0	0	0	FALSE
0	0	0	0	0	0	0	0	0	0	0	0	0	0	0	0	0	0	0	0	0	0	0	0	0	35	0.333333343267441	0.333333343267441	0.0586031223903359	0.940654796859738	0	0	0	FALSE
0	0	0	0	0	0	0	0	0	0	0	0	0	0	0	0	0	0	0	0	0	0	0	0	0	35	0.333333343267441	0.333333343267441	0.0586031223903359	0.940654796859738	0	0	0	FALSE
0	0	0	0	0	0	0	0	0	0	0	0	0	0	0	0	0	0	0	0	0	0	0	0	0	35	0.333333343267441	0.333333343267441	0.0586031223903359	0.940654796859738	0	0	0	FALSE
0	0	0	0	0	0	0	0	0	0	0	0	0	0	0	0	0	0	0	0	0	0	0	0	0	35	0.333333343267441	0.333333343267441	0.0586031223903359	0.940654796859738	0	0	0	FALSE
0	0	0	0	0	0	0	0	0	0	0	0	0	0	0	0	0	0	0	0	0	0	0	0	0	35	0.333333343267441	0.333333343267441	0.0586031223903359	0.940654796859738	0	0	0	FALSE
0	0	0	0	0	0	0	0	0	0	0	0	0	0	0	0	0	0	0	0	0	0	0	0	0	35	0.333333343267441	0.333333343267441	0.0586031223903359	0.940654796859738	0	0	0	FALSE
0	0	0	0	0	0	0	0	0	0	0	0	0	0	0	0	0	0	0	0	0	0	0	0	0	35	0.333333343267441	0.333333343267441	0.0586031223903359	0.940654796859738	0	0	0	FALSE
0	0	0	0	0	0	0	0	0	0	0	0	0	0	0	0	0	0	0	0	0	0	0	0	0	35	0.333333343267441	0.333333343267441	0.0586031223903359	0.940654796859738	0	0	0	FALSE
0	0	0	0	0	0	0	0	0	0	0	0	0	0	0	0	0	0	0	0	0	0	0	0	0	35	0.333333343267441	0.333333343267441	0.0586031223903359	0.940654796859738	0	0	0	FALSE
0	0	0	0	0	0	0	0	0	0	0	0	0	0	0	0	0	0	0	0	0	0	0	0	0	35	0.333333343267441	0.333333343267441	0.0586031223903359	0.940654796859738	0	0	0	FALSE
0	0	0	0	0	0	0	0	0	0	0	0	0	0	0	0	0	0	0	0	0	0	0	0	0	35	0.333333343267441	0.333333343267441	0.0586031223903359	0.940654796859738	0	0	0	FALSE
0	0	0	0	0	0	0	0	0	0	0	0	0	0	0	0	0	0	0	0	0	0	0	0	0	35	0.333333343267441	0.333333343267441	0.0586031223903359	0.940654796859738	0	0	0	FALSE
0	0	0	0	0	0	0	0	0	0	0	0	0	0	0	0	0	0	0	0	0	0	0	0	0	35	0.333333343267441	0.333333343267441	0.0586031223903359	0.940654796859738	0	0	0	FALSE
0	0	0	0	0	0	0	0	0	0	0	0	0	0	0	0	0	0	0	0	0	0	0	0	0	35	0.333333343267441	0.333333343267441	0.0586031223903359	0.940654796859738	0	0	0	FALSE
0	0	0	0	0	0	0	0	0	0	0	0	0	0	0	0	0	0	0	0	0	0	0	0	0	35	0.333333343267441	0.333333343267441	0.0586031223903359	0.940654796859738	0	0	0	FALSE
0	0	0	0	0	0	0	0	0	0	0	0	0	0	0	0	0	0	0	0	0	0	0	0	0	35	0.333333343267441	0.333333343267441	0.0586031223903359	0.940654796859738	0	0	0	FALSE
0	0	0	0	0	0	0	0	0	0	0	0	0	0	0	0	0	0	0	0	0	0	0	0	0	35	0.333333343267441	0.333333343267441	0.0586031223903359	0.940654796859738	0	0	0	FALSE
0	0	0	0	0	0	0	0	0	0	0	0	0	0	0	0	0	0	0	0	0	0	0	0	0	35	0.333333343267441	0.333333343267441	0.0586031223903359	0.940654796859738	0	0	0	FALSE
0	0	0	0	0	0	0	0	0	0	0	0	0	0	0	0	0	0	0	0	0	0	0	0	0	35	0.333333343267441	0.333333343267441	0.0586031223903359	0.940654796859738	0	0	0	FALSE
0	0	0	0	0	0	0	0	0	0	0	0	0	0	0	0	0	0	0	0	0	0	0	0	0	35	0.333333343267441	0.333333343267441	0.0586031223903359	0.940654796859738	0	0	0	FALSE
0	0	0	0	0	0	0	0	0	0	0	0	0	0	0	0	0	0	0	0	0	0	0	0	0	35	0.333333343267441	0.333333343267441	0.0586031223903359	0.940654796859738	0	0	0	FALSE
0	0	0	0	0	0	0	0	0	0	0	0	0	0	0	0	0	0	0	0	0	0	0	0	0	35	0.333333343267441	0.333333343267441	0.0586031223903359	0.940654796859738	0	0	0	FALSE
0	0	0	0	0	0	0	0	0	0	0	0	0	0	0	0	0	0	0	0	0	0	0	0	0	35	0.333333343267441	0.333333343267441	0.0586031223903359	0.940654796859738	0	0	0	FALSE
0	0	0	0	0	0	0	0	0	0	0	0	0	0	0	0	0	0	0	0	0	0	0	0	0	35	0.333333343267441	0.333333343267441	0.0586031223903359	0.940654796859738	0	0	0	FALSE
0	0	0	0	0	0	0	0	0	0	0	0	0	0	0	0	0	0	0	0	0	0	0	0	0	35	0.333333343267441	0.333333343267441	0.0586031223903359	0.940654796859738	0	0	0	FALSE
0	0	0	0	0	0	0	0	0	0	0	0	0	0	0	0	0	0	0	0	0	0	0	0	0	35	0.333333343267441	0.333333343267441	0.0586031223903359	0.940654796859738	0	0	0	FALSE
0	0	0	0	0	0	0	0	0	0	0	0	0	0	0	0	0	0	0	0	0	0	0	0	0	35	0.333333343267441	0.333333343267441	0.0586031223903359	0.940654796859738	0	0	0	FALSE
0	0	0	0	0	0	0	0	0	0	0	0	0	0	0	0	0	0	0	0	0	0	0	0	0	35	0.333333343267441	0.333333343267441	0.0586031223903359	0.940654796859738	0	0	0	FALSE
0	0	0	0	0	0	0	0	0	0	0	0	0	0	0	0	0	0	0	0	0	0	0	0	0	35	0.333333343267441	0.333333343267441	0.0586031223903359	0.940654796859738	0	0	0	FALSE
0	0	0	0	0	0	0	0	0	0	0	0	0	0	0	0	0	0	0	0	0	0	0	0	0	35	0.333333343267441	0.333333343267441	0.0586031223903359	0.940654796859738	0	0	0	FALSE
0	0	0	0	0	0	0	0	0	0	0	0	0	0	0	0	0	0	0	0	0	0	0	0	0	35	0.333333343267441	0.333333343267441	0.0586031223903359	0.940654796859738	0	0	0	FALSE
0	0	0	0	0	0	0	0	0	0	0	0	0	0	0	0	0	0	0	0	0	0	0	0	0	35	0.333333343267441	0.333333343267441	0.0586031223903359	0.940654796859738	0	0	0	FALSE
0	0	0	0	0	0	0	0	0	0	0	0	0	0	0	0	0	0	0	0	0	0	0	0	0	35	0.333333343267441	0.333333343267441	0.0586031223903359	0.940654796859738	0	0	0	FALSE
0	0	0	0	0	0	0	0	0	0	0	0	0	0	0	0	0	0	0	0	0	0	0	0	0	35	0.333333343267441	0.333333343267441	0.0586031223903359	0.940654796859738	0	0	0	FALSE
0	0	0	0	0	0	0	0	0	0	0	0	0	0	0	0	0	0	0	0	0	0	0	0	0	35	0.333333343267441	0.333333343267441	0.0586031223903359	0.940654796859738	0	0	0	FALSE
0	0	0	0	0	0	0	0	0	0	0	0	0	0	0	0	0	0	0	0	0	0	0	0	0	35	0.333333343267441	0.333333343267441	0.0586031223903359	0.940654796859738	0	0	0	FALSE
0	0	0	0	0	0	0	0	0	0	0	0	0	0	0	0	0	0	0	0	0	0	0	0	0	35	0.333333343267441	0.333333343267441	0.0586031223903359	0.940654796859738	0	0	0	FALSE
0	0	0	0	0	0	0	0	0	0	0	0	0	0	0	0	0	0	0	0	0	0	0	0	0	35	0.333333343267441	0.333333343267441	0.0586031223903359	0.940654796859738	0	0	0	FALSE
0	0	0	0	0	0	0	0	0	0	0	0	0	0	0	0	0	0	0	0	0	0	0	0	0	35	0.333333343267441	0.333333343267441	0.0586031223903359	0.940654796859738	0	0	0	FALSE
0	0	0	0	0	0	0	0	0	0	0	0	0	0	0	0	0	0	0	0	0	0	0	0	0	35	0.333333343267441	0.333333343267441	0.0586031223903359	0.940654796859738	0	0	0	FALSE
0	0	0	0	0	0	0	0	0	0	0	0	0	0	0	0	0	0	0	0	0	0	0	0	0	35	0.333333343267441	0.333333343267441	0.0586031223903359	0.940654796859738	0	0	0	FALSE
0	0	0	0	0	0	0	0	0	0	0	0	0	0	0	0	0	0	0	0	0	0	0	0	0	35	0.333333343267441	0.333333343267441	0.0586031223903359	0.940654796859738	0	0	0	FALSE
0	0	0	0	0	0	0	0	0	0	0	0	0	0	0	0	0	0	0	0	0	0	0	0	0	35	0.333333343267441	0.333333343267441	0.0586031223903359	0.940654796859738	0	0	0	FALSE
0	0	0	0	0	0	0	0	0	0	0	0	0	0	0	0	0	0	0	0	0	0	0	0	0	35	0.333333343267441	0.333333343267441	0.0586031223903359	0.940654796859738	0	0	0	FALSE
0	0	0	0	0	0	0	0	0	0	0	0	0	0	0	0	0	0	0	0	0	0	0	0	0	35	0.333333343267441	0.333333343267441	0.0586031223903359	0.940654796859738	0	0	0	FALSE
0	0	0	0	0	0	0	0	0	0	0	0	0	0	0	0	0	0	0	0	0	0	0	0	0	35	0.333333343267441	0.333333343267441	0.0586031223903359	0.940654796859738	0	0	0	FALSE
0	0	0	0	0	0	0	0	0	0	0	0	0	0	0	0	0	0	0	0	0	0	0	0	0	35	0.333333343267441	0.333333343267441	0.0586031223903359	0.940654796859738	0	0	0	FALSE
0	0	0	0	0	0	0	0	0	0	0	0	0	0	0	0	0	0	0	0	0	0	0	0	0	35	0.333333343267441	0.333333343267441	0.0586031223903359	0.940654796859738	0	0	0	FALSE
0	0	0	0	0	0	0	0	0	0	0	0	0	0	0	0	0	0	0	0	0	0	0	0	0	35	0.333333343267441	0.333333343267441	0.0586031223903359	0.940654796859738	0	0	0	FALSE
0	0	0	0	0	0	0	0	0	0	0	0	0	0	0	0	0	0	0	0	0	0	0	0	0	35	0.333333343267441	0.333333343267441	0.0586031223903359	0.940654796859738	0	0	0	FALSE
0	0	0	0	0	0	0	0	0	0	0	0	0	0	0	0	0	0	0	0	0	0	0	0	0	35	0.333333343267441	0.333333343267441	0.0586031223903359	0.940654796859738	0	0	0	FALSE
0	0	0	0	0	0	0	0	0	0	0	0	0	0	0	0	0	0	0	0	0	0	0	0	0	35	0.333333343267441	0.333333343267441	0.0586031223903359	0.940654796859738	0	0	0	FALSE
0	0	0	0	0	0	0	0	0	0	0	0	0	0	0	0	0	0	0	0	0	0	0	0	0	35	0.333333343267441	0.333333343267441	0.0586031223903359	0.940654796859738	0	0	0	FALSE
0	0	0	0	0	0	0	0	0	0	0	0	0	0	0	0	0	0	0	0	0	0	0	0	0	35	0.333333343267441	0.333333343267441	0.0586031223903359	0.940654796859738	0	0	0	FALSE
0	0	0	0	0	0	0	0	0	0	0	0	0	0	0	0	0	0	0	0	0	0	0	0	0	35	0.333333343267441	0.333333343267441	0.0586031223903359	0.940654796859738	0	0	0	FALSE
0	0	0	0	0	0	0	0	0	0	0	0	0	0	0	0	0	0	0	0	0	0	0	0	0	35	0.333333343267441	0.333333343267441	0.0586031223903359	0.940654796859738	0	0	0	FALSE
0	0	0	0	0	0	0	0	0	0	0	0	0	0	0	0	0	0	0	0	0	0	0	0	0	35	0.333333343267441	0.333333343267441	0.0586031223903359	0.940654796859738	0	0	0	FALSE
0	0	0	0	0	0	0	0	0	0	0	0	0	0	0	0	0	0	0	0	0	0	0	0	0	35	0.333333343267441	0.333333343267441	0.0586031223903359	0.940654796859738	0	0	0	FALSE
0	0	0	0	0	0	0	0	0	0	0	0	0	0	0	0	0	0	0	0	0	0	0	0	0	35	0.333333343267441	0.333333343267441	0.0586031223903359	0.940654796859738	0	0	0	FALSE
0	0	0	0	0	0	0	0	0	0	0	0	0	0	0	0	0	0	0	0	0	0	0	0	0	35	0.333333343267441	0.333333343267441	0.0586031223903359	0.940654796859738	0	0	0	FALSE
0	0	0	0	0	0	0	0	0	0	0	0	0	0	0	0	0	0	0	0	0	0	0	0	0	35	0.333333343267441	0.333333343267441	0.0586031223903359	0.940654796859738	0	0	0	FALSE
0	0	0	0	0	0	0	0	0	0	0	0	0	0	0	0	0	0	0	0	0	0	0	0	0	35	0.333333343267441	0.333333343267441	0.0586031223903359	0.940654796859738	0	0	0	FALSE
0	0	0	0	0	0	0	0	0	0	0	0	0	0	0	0	0	0	0	0	0	0	0	0	0	35	0.333333343267441	0.333333343267441	0.0586031223903359	0.940654796859738	0	0	0	FALSE
0	0	0	0	0	0	0	0	0	0	0	0	0	0	0	0	0	0	0	0	0	0	0	0	0	35	0.333333343267441	0.333333343267441	0.0586031223903359	0.940654796859738	0	0	0	FALSE
0	0	0	0	0	0	0	0	0	0	0	0	0	0	0	0	0	0	0	0	0	0	0	0	0	35	0.333333343267441	0.333333343267441	0.0586031223903359	0.940654796859738	0	0	0	FALSE
0	0	0	0	0	0	0	0	0	0	0	0	0	0	0	0	0	0	0	0	0	0	0	0	0	35	0.333333343267441	0.333333343267441	0.0586031223903359	0.940654796859738	0	0	0	FALSE
0	0	0	0	0	0	0	0	0	0	0	0	0	0	0	0	0	0	0	0	0	0	0	0	0	35	0.333333343267441	0.333333343267441	0.0586031223903359	0.940654796859738	0	0	0	FALSE
0	0	0	0	0	0	0	0	0	0	0	0	0	0	0	0	0	0	0	0	0	0	0	0	0	35	0.333333343267441	0.333333343267441	0.0586031223903359	0.940654796859738	0	0	0	FALSE
0	0	0	0	0	0	0	0	0	0	0	0	0	0	0	0	0	0	0	0	0	0	0	0	0	35	0.333333343267441	0.333333343267441	0.0586031223903359	0.940654796859738	0	0	0	FALSE
0	0	0	0	0	0	0	0	0	0	0	0	0	0	0	0	0	0	0	0	0	0	0	0	0	35	0.333333343267441	0.333333343267441	0.0586031223903359	0.940654796859738	0	0	0	FALSE
0	0	0	0	0	0	0	0	0	0	0	0	0	0	0	0	0	0	0	0	0	0	0	0	0	35	0.333333343267441	0.333333343267441	0.0586031223903359	0.940654796859738	0	0	0	FALSE
0	0	0	0	0	0	0	0	0	0	0	0	0	0	0	0	0	0	0	0	0	0	0	0	0	35	0.333333343267441	0.333333343267441	0.0586031223903359	0.940654796859738	0	0	0	FALSE
0	0	0	0	0	0	0	0	0	0	0	0	0	0	0	0	0	0	0	0	0	0	0	0	0	35	0.333333343267441	0.333333343267441	0.0586031223903359	0.940654796859738	0	0	0	FALSE
0	0	0	0	0	0	0	0	0	0	0	0	0	0	0	0	0	0	0	0	0	0	0	0	0	35	0.333333343267441	0.333333343267441	0.0586031223903359	0.940654796859738	0	0	0	FALSE
0	0	0	0	0	0	0	0	0	0	0	0	0	0	0	0	0	0	0	0	0	0	0	0	0	35	0.333333343267441	0.333333343267441	0.0586031223903359	0.940654796859738	0	0	0	FALSE
0	0	0	0	0	0	0	0	0	0	0	0	0	0	0	0	0	0	0	0	0	0	0	0	0	35	0.333333343267441	0.333333343267441	0.0586031223903359	0.940654796859738	0	0	0	FALSE
0	0	0	0	0	0	0	0	0	0	0	0	0	0	0	0	0	0	0	0	0	0	0	0	0	35	0.333333343267441	0.333333343267441	0.0586031223903359	0.940654796859738	0	0	0	FALSE
0	0	0	0	0	0	0	0	0	0	0	0	0	0	0	0	0	0	0	0	0	0	0	0	0	35	0.333333343267441	0.333333343267441	0.0586031223903359	0.940654796859738	0	0	0	FALSE
0	0	0	0	0	0	0	0	0	0	0	0	0	0	0	0	0	0	0	0	0	0	0	0	0	35	0.333333343267441	0.333333343267441	0.0586031223903359	0.940654796859738	0	0	0	FALSE
0	0	0	0	0	0	0	0	0	0	0	0	0	0	0	0	0	0	0	0	0	0	0	0	0	35	0.333333343267441	0.333333343267441	0.0586031223903359	0.940654796859738	0	0	0	FALSE
0	0	0	0	0	0	0	0	0	0	0	0	0	0	0	0	0	0	0	0	0	0	0	0	0	35	0.333333343267441	0.333333343267441	0.0586031223903359	0.940654796859738	0	0	0	FALSE
0	0	0	0	0	0	0	0	0	0	0	0	0	0	0	0	0	0	0	0	0	0	0	0	0	35	0.333333343267441	0.333333343267441	0.0586031223903359	0.940654796859738	0	0	0	FALSE
0	0	0	0	0	0	0	0	0	0	0	0	0	0	0	0	0	0	0	0	0	0	0	0	0	35	0.333333343267441	0.333333343267441	0.0586031223903359	0.940654796859738	0	0	0	FALSE
0	0	0	0	0	0	0	0	0	0	0	0	0	0	0	0	0	0	0	0	0	0	0	0	0	35	0.333333343267441	0.333333343267441	0.0586031223903359	0.940654796859738	0	0	0	FALSE
0	0	0	0	0	0	0	0	0	0	0	0	0	0	0	0	0	0	0	0	0	0	0	0	0	35	0.333333343267441	0.333333343267441	0.0586031223903359	0.940654796859738	0	0	0	FALSE
0	0	0	0	0	0	0	0	0	0	0	0	0	0	0	0	0	0	0	0	0	0	0	0	0	35	0.333333343267441	0.333333343267441	0.0586031223903359	0.940654796859738	0	0	0	FALSE
0	0	0	0	0	0	0	0	0	0	0	0	0	0	0	0	0	0	0	0	0	0	0	0	0	35	0.333333343267441	0.333333343267441	0.0586031223903359	0.940654796859738	0	0	0	FALSE
0	0	0	0	0	0	0	0	0	0	0	0	0	0	0	0	0	0	0	0	0	0	0	0	0	35	0.333333343267441	0.333333343267441	0.0586031223903359	0.940654796859738	0	0	0	FALSE
0	0	0	0	0	0	0	0	0	0	0	0	0	0	0	0	0	0	0	0	0	0	0	0	0	35	0.333333343267441	0.333333343267441	0.0586031223903359	0.940654796859738	0	0	0	FALSE
0	0	0	0	0	0	0	0	0	0	0	0	0	0	0	0	0	0	0	0	0	0	0	0	0	35	0.333333343267441	0.333333343267441	0.0586031223903359	0.940654796859738	0	0	0	FALSE
0	0	0	0	0	0	0	0	0	0	0	0	0	0	0	0	0	0	0	0	0	0	0	0	0	35	0.333333343267441	0.333333343267441	0.0586031223903359	0.940654796859738	0	0	0	FALSE
0	0	0	0	0	0	0	0	0	0	0	0	0	0	0	0	0	0	0	0	0	0	0	0	0	35	0.333333343267441	0.333333343267441	0.0586031223903359	0.940654796859738	0	0	0	FALSE
0	0	0	0	0	0	0	0	0	0	0	0	0	0	0	0	0	0	0	0	0	0	0	0	0	35	0.333333343267441	0.333333343267441	0.0586031223903359	0.940654796859738	0	0	0	FALSE
0	0	0	0	0	0	0	0	0	0	0	0	0	0	0	0	0	0	0	0	0	0	0	0	0	35	0.333333343267441	0.333333343267441	0.0586031223903359	0.940654796859738	0	0	0	FALSE
0	0	0	0	0	0	0	0	0	0	0	0	0	0	0	0	0	0	0	0	0	0	0	0	0	35	0.333333343267441	0.333333343267441	0.0586031223903359	0.940654796859738	0	0	0	FALSE
0	0	0	0	0	0	0	0	0	0	0	0	0	0	0	0	0	0	0	0	0	0	0	0	0	35	0.333333343267441	0.333333343267441	0.0586031223903359	0.940654796859738	0	0	0	FALSE
0	0	0	0	0	0	0	0	0	0	0	0	0	0	0	0	0	0	0	0	0	0	0	0	0	35	0.333333343267441	0.333333343267441	0.0586031223903359	0.940654796859738	0	0	0	FALSE
0	0	0	0	0	0	0	0	0	0	0	0	0	0	0	0	0	0	0	0	0	0	0	0	0	35	0.333333343267441	0.333333343267441	0.0586031223903359	0.940654796859738	0	0	0	FALSE
0	0	0	0	0	0	0	0	0	0	0	0	0	0	0	0	0	0	0	0	0	0	0	0	0	35	0.333333343267441	0.333333343267441	0.0586031223903359	0.940654796859738	0	0	0	FALSE
0	0	0	0	0	0	0	0	0	0	0	0	0	0	0	0	0	0	0	0	0	0	0	0	0	35	0.333333343267441	0.333333343267441	0.0586031223903359	0.940654796859738	0	0	0	FALSE
0	0	0	0	0	0	0	0	0	0	0	0	0	0	0	0	0	0	0	0	0	0	0	0	0	35	0.333333343267441	0.333333343267441	0.0586031223903359	0.940654796859738	0	0	0	FALSE
0	0	0	0	0	0	0	0	0	0	0	0	0	0	0	0	0	0	0	0	0	0	0	0	0	35	0.333333343267441	0.333333343267441	0.0586031223903359	0.940654796859738	0	0	0	FALSE
0	0	0	0	0	0	0	0	0	0	0	0	0	0	0	0	0	0	0	0	0	0	0	0	0	35	0.333333343267441	0.333333343267441	0.0586031223903359	0.940654796859738	0	0	0	FALSE
0	0	0	0	0	0	0	0	0	0	0	0	0	0	0	0	0	0	0	0	0	0	0	0	0	35	0.333333343267441	0.333333343267441	0.0586031223903359	0.940654796859738	0	0	0	FALSE
0	0	0	0	0	0	0	0	0	0	0	0	0	0	0	0	0	0	0	0	0	0	0	0	0	35	0.333333343267441	0.333333343267441	0.0586031223903359	0.940654796859738	0	0	0	FALSE
0	0	0	0	0	0	0	0	0	0	0	0	0	0	0	0	0	0	0	0	0	0	0	0	0	35	0.333333343267441	0.333333343267441	0.0586031223903359	0.940654796859738	0	0	0	FALSE
0	0	0	0	0	0	0	0	0	0	0	0	0	0	0	0	0	0	0	0	0	0	0	0	0	35	0.333333343267441	0.333333343267441	0.0586031223903359	0.940654796859738	0	0	0	FALSE
0	0	0	0	0	0	0	0	0	0	0	0	0	0	0	0	0	0	0	0	0	0	0	0	0	35	0.333333343267441	0.333333343267441	0.0586031223903359	0.940654796859738	0	0	0	FALSE
0	0	0	0	0	0	0	0	0	0	0	0	0	0	0	0	0	0	0	0	0	0	0	0	0	35	0.333333343267441	0.333333343267441	0.0586031223903359	0.940654796859738	0	0	0	FALSE
0	0	0	0	0	0	0	0	0	0	0	0	0	0	0	0	0	0	0	0	0	0	0	0	0	35	0.333333343267441	0.333333343267441	0.0586031223903359	0.940654796859738	0	0	0	FALSE
0	0	0	0	0	0	0	0	0	0	0	0	0	0	0	0	0	0	0	0	0	0	0	0	0	35	0.333333343267441	0.333333343267441	0.0586031223903359	0.940654796859738	0	0	0	FALSE
0	0	0	0	0	0	0	0	0	0	0	0	0	0	0	0	0	0	0	0	0	0	0	0	0	35	0.333333343267441	0.333333343267441	0.0586031223903359	0.940654796859738	0	0	0	FALSE
0	0	0	0	0	0	0	0	0	0	0	0	0	0	0	0	0	0	0	0	0	0	0	0	0	35	0.333333343267441	0.333333343267441	0.0586031223903359	0.940654796859738	0	0	0	FALSE
0	0	0	0	0	0	0	0	0	0	0	0	0	0	0	0	0	0	0	0	0	0	0	0	0	35	0.333333343267441	0.333333343267441	0.0586031223903359	0.940654796859738	0	0	0	FALSE
0	0	0	0	0	0	0	0	0	0	0	0	0	0	0	0	0	0	0	0	0	0	0	0	0	35	0.333333343267441	0.333333343267441	0.0586031223903359	0.940654796859738	0	0	0	FALSE
0	0	0	0	0	0	0	0	0	0	0	0	0	0	0	0	0	0	0	0	0	0	0	0	0	35	0.333333343267441	0.333333343267441	0.0586031223903359	0.940654796859738	0	0	0	FALSE
0	0	0	0	0	0	0	0	0	0	0	0	0	0	0	0	0	0	0	0	0	0	0	0	0	35	0.333333343267441	0.333333343267441	0.0586031223903359	0.940654796859738	0	0	0	FALSE
0	0	0	0	0	0	0	0	0	0	0	0	0	0	0	0	0	0	0	0	0	0	0	0	0	35	0.333333343267441	0.333333343267441	0.0586031223903359	0.940654796859738	0	0	0	FALSE
0	0	0	0	0	0	0	0	0	0	0	0	0	0	0	0	0	0	0	0	0	0	0	0	0	35	0.333333343267441	0.333333343267441	0.0586031223903359	0.940654796859738	0	0	0	FALSE
0	0	0	0	0	0	0	0	0	0	0	0	0	0	0	0	0	0	0	0	0	0	0	0	0	35	0.333333343267441	0.333333343267441	0.0586031223903359	0.940654796859738	0	0	0	FALSE
0	0	0	0	0	0	0	0	0	0	0	0	0	0	0	0	0	0	0	0	0	0	0	0	0	35	0.333333343267441	0.333333343267441	0.0586031223903359	0.940654796859738	0	0	0	FALSE
0	0	0	0	0	0	0	0	0	0	0	0	0	0	0	0	0	0	0	0	0	0	0	0	0	35	0.333333343267441	0.333333343267441	0.0586031223903359	0.940654796859738	0	0	0	FALSE
0	0	0	0	0	0	0	0	0	0	0	0	0	0	0	0	0	0	0	0	0	0	0	0	0	35	0.333333343267441	0.333333343267441	0.0586031223903359	0.940654796859738	0	0	0	FALSE
0	0	0	0	0	0	0	0	0	0	0	0	0	0	0	0	0	0	0	0	0	0	0	0	0	35	0.333333343267441	0.333333343267441	0.0586031223903359	0.940654796859738	0	0	0	FALSE
0	0	0	0	0	0	0	0	0	0	0	0	0	0	0	0	0	0	0	0	0	0	0	0	0	35	0.333333343267441	0.333333343267441	0.0586031223903359	0.940654796859738	0	0	0	FALSE
0	0	0	0	0	0	0	0	0	0	0	0	0	0	0	0	0	0	0	0	0	0	0	0	0	35	0.333333343267441	0.333333343267441	0.0586031223903359	0.940654796859738	0	0	0	FALSE
0	0	0	0	0	0	0	0	0	0	0	0	0	0	0	0	0	0	0	0	0	0	0	0	0	35	0.333333343267441	0.333333343267441	0.0586031223903359	0.940654796859738	0	0	0	FALSE
0	0	0	0	0	0	0	0	0	0	0	0	0	0	0	0	0	0	0	0	0	0	0	0	0	35	0.333333343267441	0.333333343267441	0.0586031223903359	0.940654796859738	0	0	0	FALSE
0	0	0	0	0	0	0	0	0	0	0	0	0	0	0	0	0	0	0	0	0	0	0	0	0	35	0.333333343267441	0.333333343267441	0.0586031223903359	0.940654796859738	0	0	0	FALSE
0	0	0	0	0	0	0	0	0	0	0	0	0	0	0	0	0	0	0	0	0	0	0	0	0	35	0.333333343267441	0.333333343267441	0.0586031223903359	0.940654796859738	0	0	0	FALSE
0	0	0	0	0	0	0	0	0	0	0	0	0	0	0	0	0	0	0	0	0	0	0	0	0	35	0.333333343267441	0.333333343267441	0.0586031223903359	0.940654796859738	0	0	0	FALSE
0	0	0	0	0	0	0	0	0	0	0	0	0	0	0	0	0	0	0	0	0	0	0	0	0	35	0.333333343267441	0.333333343267441	0.0586031223903359	0.940654796859738	0	0	0	FALSE
0	0	0	0	0	0	0	0	0	0	0	0	0	0	0	0	0	0	0	0	0	0	0	0	0	35	0.333333343267441	0.333333343267441	0.0586031223903359	0.940654796859738	0	0	0	FALSE
0	0	0	0	0	0	0	0	0	0	0	0	0	0	0	0	0	0	0	0	0	0	0	0	0	35	0.333333343267441	0.333333343267441	0.0586031223903359	0.940654796859738	0	0	0	FALSE
0	0	0	0	0	0	0	0	0	0	0	0	0	0	0	0	0	0	0	0	0	0	0	0	0	35	0.333333343267441	0.333333343267441	0.0586031223903359	0.940654796859738	0	0	0	FALSE
0	0	0	0	0	0	0	0	0	0	0	0	0	0	0	0	0	0	0	0	0	0	0	0	0	35	0.333333343267441	0.333333343267441	0.0586031223903359	0.940654796859738	0	0	0	FALSE
0	0	0	0	0	0	0	0	0	0	0	0	0	0	0	0	0	0	0	0	0	0	0	0	0	35	0.333333343267441	0.333333343267441	0.0586031223903359	0.940654796859738	0	0	0	FALSE
0	0	0	0	0	0	0	0	0	0	0	0	0	0	0	0	0	0	0	0	0	0	0	0	0	35	0.333333343267441	0.333333343267441	0.0586031223903359	0.940654796859738	0	0	0	FALSE
0	0	0	0	0	0	0	0	0	0	0	0	0	0	0	0	0	0	0	0	0	0	0	0	0	35	0.333333343267441	0.333333343267441	0.0586031223903359	0.940654796859738	0	0	0	FALSE
0	0	0	0	0	0	0	0	0	0	0	0	0	0	0	0	0	0	0	0	0	0	0	0	0	35	0.333333343267441	0.333333343267441	0.0586031223903359	0.940654796859738	0	0	0	FALSE
0	0	0	0	0	0	0	0	0	0	0	0	0	0	0	0	0	0	0	0	0	0	0	0	0	35	0.333333343267441	0.333333343267441	0.0586031223903359	0.940654796859738	0	0	0	FALSE
0	0	0	0	0	0	0	0	0	0	0	0	0	0	0	0	0	0	0	0	0	0	0	0	0	35	0.333333343267441	0.333333343267441	0.0586031223903359	0.940654796859738	0	0	0	FALSE
0	0	0	0	0	0	0	0	0	0	0	0	0	0	0	0	0	0	0	0	0	0	0	0	0	35	0.333333343267441	0.333333343267441	0.0586031223903359	0.940654796859738	0	0	0	FALSE
0	0	0	0	0	0	0	0	0	0	0	0	0	0	0	0	0	0	0	0	0	0	0	0	0	35	0.333333343267441	0.333333343267441	0.0586031223903359	0.940654796859738	0	0	0	FALSE
0	0	0	0	0	0	0	0	0	0	0	0	0	0	0	0	0	0	0	0	0	0	0	0	0	35	0.333333343267441	0.333333343267441	0.0586031223903359	0.940654796859738	0	0	0	FALSE
0	0	0	0	0	0	0	0	0	0	0	0	0	0	0	0	0	0	0	0	0	0	0	0	0	35	0.333333343267441	0.333333343267441	0.0586031223903359	0.940654796859738	0	0	0	FALSE
0	0	0	0	0	0	0	0	0	0	0	0	0	0	0	0	0	0	0	0	0	0	0	0	0	35	0.333333343267441	0.333333343267441	0.0586031223903359	0.940654796859738	0	0	0	FALSE
0	0	0	0	0	0	0	0	0	0	0	0	0	0	0	0	0	0	0	0	0	0	0	0	0	35	0.333333343267441	0.333333343267441	0.0586031223903359	0.940654796859738	0	0	0	FALSE
0	0	0	0	0	0	0	0	0	0	0	0	0	0	0	0	0	0	0	0	0	0	0	0	0	35	0.333333343267441	0.333333343267441	0.0586031223903359	0.940654796859738	0	0	0	FALSE
0	0	0	0	0	0	0	0	0	0	0	0	0	0	0	0	0	0	0	0	0	0	0	0	0	35	0.333333343267441	0.333333343267441	0.0586031223903359	0.940654796859738	0	0	0	FALSE
0	0	0	0	0	0	0	0	0	0	0	0	0	0	0	0	0	0	0	0	0	0	0	0	0	35	0.333333343267441	0.333333343267441	0.0586031223903359	0.940654796859738	0	0	0	FALSE
0	0	0	0	0	0	0	0	0	0	0	0	0	0	0	0	0	0	0	0	0	0	0	0	0	35	0.333333343267441	0.333333343267441	0.0586031223903359	0.940654796859738	0	0	0	FALSE
0	0	0	0	0	0	0	0	0	0	0	0	0	0	0	0	0	0	0	0	0	0	0	0	0	35	0.333333343267441	0.333333343267441	0.0586031223903359	0.940654796859738	0	0	0	FALSE
0	0	0	0	0	0	0	0	0	0	0	0	0	0	0	0	0	0	0	0	0	0	0	0	0	35	0.333333343267441	0.333333343267441	0.0586031223903359	0.940654796859738	0	0	0	FALSE
0	0	0	0	0	0	0	0	0	0	0	0	0	0	0	0	0	0	0	0	0	0	0	0	0	35	0.333333343267441	0.333333343267441	0.0586031223903359	0.940654796859738	0	0	0	FALSE
0	0	0	0	0	0	0	0	0	0	0	0	0	0	0	0	0	0	0	0	0	0	0	0	0	35	0.333333343267441	0.333333343267441	0.0586031223903359	0.940654796859738	0	0	0	FALSE
0	0	0	0	0	0	0	0	0	0	0	0	0	0	0	0	0	0	0	0	0	0	0	0	0	35	0.333333343267441	0.333333343267441	0.0586031223903359	0.940654796859738	0	0	0	FALSE
0	0	0	0	0	0	0	0	0	0	0	0	0	0	0	0	0	0	0	0	0	0	0	0	0	35	0.333333343267441	0.333333343267441	0.0586031223903359	0.940654796859738	0	0	0	FALSE
0	0	0	0	0	0	0	0	0	0	0	0	0	0	0	0	0	0	0	0	0	0	0	0	0	35	0.333333343267441	0.333333343267441	0.0586031223903359	0.940654796859738	0	0	0	FALSE
0	0	0	0	0	0	0	0	0	0	0	0	0	0	0	0	0	0	0	0	0	0	0	0	0	35	0.333333343267441	0.333333343267441	0.0586031223903359	0.940654796859738	0	0	0	FALSE
0	0	0	0	0	0	0	0	0	0	0	0	0	0	0	0	0	0	0	0	0	0	0	0	0	35	0.333333343267441	0.333333343267441	0.0586031223903359	0.940654796859738	0	0	0	FALSE
0	0	0	0	0	0	0	0	0	0	0	0	0	0	0	0	0	0	0	0	0	0	0	0	0	35	0.333333343267441	0.333333343267441	0.0586031223903359	0.940654796859738	0	0	0	FALSE
0	0	0	0	0	0	0	0	0	0	0	0	0	0	0	0	0	0	0	0	0	0	0	0	0	35	0.333333343267441	0.333333343267441	0.0586031223903359	0.940654796859738	0	0	0	FALSE
0	0	0	0	0	0	0	0	0	0	0	0	0	0	0	0	0	0	0	0	0	0	0	0	0	35	0.333333343267441	0.333333343267441	0.0586031223903359	0.940654796859738	0	0	0	FALSE
0	0	0	0	0	0	0	0	0	0	0	0	0	0	0	0	0	0	0	0	0	0	0	0	0	35	0.333333313465118	0.333333343267441	0.0586031223903359	0.940654796859738	0	0	0	FALSE
0	0	0	0	0	0	0	0	0	0	0	0	0	0	0	0	0	0	0	0	0	0	0	0	0	35	0.333333283662796	0.333333313465118	0.0586031223903359	0.940654796859738	0	0	0	FALSE
0	0	0	0	0	0	0	0	0	0	0	0	0	0	0	0	0	0	0	0	0	0	0	0	0	35	0.333333283662796	0.333333343267441	0.0586031223903359	0.940654796859738	0	0	0	FALSE
0	0	0	0	0	0	0	0	0	0	0	0	0	0	0	0	0	0	0	0	0	0	0	0	0	35	0.333333343267441	0.333333373069763	0.0586031223903359	0.940654796859738	0	0	0	FALSE
0	0	0	0	0	0	0	0	0	0	0	0	0	0	0	0	0	0	0	0	0	0	0	0	0	35	0.333333343267441	0.333333343267441	0.0586031223903359	0.940654796859738	0	0	0	FALSE
0	0	0	0	0	0	0	0	0	0	0	0	0	0	0	0	0	0	0	0	0	0	0	0	0	35	0.333333343267441	0.333333343267441	0.0586031223903359	0.940654796859738	0	0	0	FALSE
0	0	0	0	0	0	0	0	0	0	0	0	0	0	0	0	0	0	0	0	0	0	0	0	0	35	0.333333343267441	0.333333343267441	0.0586031223903359	0.940654796859738	0	0	0	FALSE
0	0	0	0	0	0	0	0	0	0	0	0	0	0	0	0	0	0	0	0	0	0	0	0	0	35	0.333333343267441	0.333333343267441	0.0586031223903359	0.940654796859738	0	0	0	FALSE
0	0	0	0	0	0	0	0	0	0	0	0	0	0	0	0	0	0	0	0	0	0	0	0	0	35	0.333333343267441	0.333333343267441	0.0586031223903359	0.940654796859738	0	0	0	FALSE
0	0	0	0	0	0	0	0	0	0	0	0	0	0	0	0	0	0	0	0	0	0	0	0	0	35	0.333333343267441	0.333333343267441	0.0586031223903359	0.940654796859738	0	0	0	FALSE
0	0	0	0	0	0	0	0	0	0	0	0	0	0	0	0	0	0	0	0	0	0	0	0	0	35	0.333333343267441	0.333333343267441	0.0586031223903359	0.940654796859738	0	0	0	FALSE
0	0	0	0	0	0	0	0	0	0	0	0	0	0	0	0	0	0	0	0	0	0	0	0	0	35	0.333333343267441	0.333333343267441	0.0586031223903359	0.940654796859738	0	0	0	FALSE
0	0	0	0	0	0	0	0	0	0	0	0	0	0	0	0	0	0	0	0	0	0	0	0	0	35	0.333333343267441	0.333333343267441	0.0586031223903359	0.940654796859738	0	0	0	FALSE
0	0	0	0	0	0	0	0	0	0	0	0	0	0	0	0	0	0	0	0	0	0	0	0	0	35	0.333333343267441	0.333333343267441	0.0586031223903359	0.940654796859738	0	0	0	FALSE
0	0	0	0	0	0	0	0	0	0	0	0	0	0	0	0	0	0	0	0	0	0	0	0	0	35	0.333333343267441	0.333333343267441	0.0586031223903359	0.940654796859738	0	0	0	FALSE
0	0	0	0	0	0	0	0	0	0	0	0	0	0	0	0	0	0	0	0	0	0	0	0	0	35	0.333333343267441	0.333333343267441	0.0586031223903359	0.940654796859738	0	0	0	FALSE
0	0	0	0	0	0	0	0	0	0	0	0	0	0	0	0	0	0	0	0	0	0	0	0	0	35	0.333333343267441	0.333333343267441	0.0586031223903359	0.940654796859738	0	0	0	FALSE
0	0	0	0	0	0	0	0	0	0	0	0	0	0	0	0	0	0	0	0	0	0	0	0	0	35	0.333333343267441	0.333333343267441	0.0586031223903359	0.940654796859738	0	0	0	FALSE
0	0	0	0	0	0	0	0	0	0	0	0	0	0	0	0	0	0	0	0	0	0	0	0	0	35	0.333333343267441	0.333333343267441	0.0586031223903359	0.940654796859738	0	0	0	FALSE
0	0	0	0	0	0	0	0	0	0	0	0	0	0	0	0	0	0	0	0	0	0	0	0	0	35	0.333333343267441	0.333333343267441	0.0586031223903359	0.940654796859738	0	0	0	FALSE
0	0	0	0	0	0	0	0	0	0	0	0	0	0	0	0	0	0	0	0	0	0	0	0	0	35	0.333333343267441	0.333333343267441	0.0586031223903359	0.940654796859738	0	0	0	FALSE
0	0	0	0	0	0	0	0	0	0	0	0	0	0	0	0	0	0	0	0	0	0	0	0	0	35	0.333333343267441	0.333333343267441	0.0586031223903359	0.940654796859738	0	0	0	FALSE
0	0	0	0	0	0	0	0	0	0	0	0	0	0	0	0	0	0	0	0	0	0	0	0	0	35	0.333333343267441	0.333333343267441	0.0586031223903359	0.940654796859738	0	0	0	FALSE
0	0	0	0	0	0	0	0	0	0	0	0	0	0	0	0	0	0	0	0	0	0	0	0	0	35	0.333333343267441	0.333333343267441	0.0586031223903359	0.940654796859738	0	0	0	FALSE
0	0	0	0	0	0	0	0	0	0	0	0	0	0	0	0	0	0	0	0	0	0	0	0	0	35	0.333333343267441	0.333333343267441	0.0586031223903359	0.940654796859738	0	0	0	FALSE
0	0	0	0	0	0	0	0	0	0	0	0	0	0	0	0	0	0	0	0	0	0	0	0	0	35	0.333333343267441	0.333333343267441	0.0586031223903359	0.940654796859738	0	0	0	FALSE
0	0	0	0	0	0	0	0	0	0	0	0	0	0	0	0	0	0	0	0	0	0	0	0	0	35	0.333333343267441	0.333333343267441	0.0586031223903359	0.940654796859738	0	0	0	FALSE
0	0	0	0	0	0	0	0	0	0	0	0	0	0	0	0	0	0	0	0	0	0	0	0	0	35	0.333333343267441	0.333333343267441	0.0586031223903359	0.940654796859738	0	0	0	FALSE
0	0	0	0	0	0	0	0	0	0	0	0	0	0	0	0	0	0	0	0	0	0	0	0	0	35	0.333333343267441	0.333333343267441	0.0586031223903359	0.940654796859738	0	0	0	FALSE
0	0	0	0	0	0	0	0	0	0	0	0	0	0	0	0	0	0	0	0	0	0	0	0	0	35	0.333333343267441	0.333333343267441	0.0586031223903359	0.940654796859738	0	0	0	FALSE
0	0	0	0	0	0	0	0	0	0	0	0	0	0	0	0	0	0	0	0	0	0	0	0	0	35	0.333333343267441	0.333333343267441	0.0586031223903359	0.940654796859738	0	0	0	FALSE
0	0	0	0	0	0	0	0	0	0	0	0	0	0	0	0	0	0	0	0	0	0	0	0	0	35	0.333333343267441	0.333333343267441	0.0586031223903359	0.940654796859738	0	0	0	FALSE
0	0	0	0	0	0	0	0	0	0	0	0	0	0	0	0	0	0	0	0	0	0	0	0	0	35	0.333333343267441	0.333333343267441	0.0586031223903359	0.940654796859738	0	0	0	FALSE
0	0	0	0	0	0	0	0	0	0	0	0	0	0	0	0	0	0	0	0	0	0	0	0	0	35	0.333333343267441	0.333333343267441	0.0586031223903359	0.940654796859738	0	0	0	FALSE
0	0	0	0	0	0	0	0	0	0	0	0	0	0	0	0	0	0	0	0	0	0	0	0	0	35	0.333333343267441	0.333333343267441	0.0586031223903359	0.940654796859738	0	0	0	FALSE
0	0	0	0	0	0	0	0	0	0	0	0	0	0	0	0	0	0	0	0	0	0	0	0	0	35	0.333333343267441	0.333333343267441	0.0586031223903359	0.940654796859738	0	0	0	FALSE
0	0	0	0	0	0	0	0	0	0	0	0	0	0	0	0	0	0	0	0	0	0	0	0	0	35	0.333333343267441	0.333333343267441	0.0586031223903359	0.940654796859738	0	0	0	FALSE
0	0	0	0	0	0	0	0	0	0	0	0	0	0	0	0	0	0	0	0	0	0	0	0	0	35	0.333333343267441	0.333333343267441	0.0586031223903359	0.940654796859738	0	0	0	FALSE
0	0	0	0	0	0	0	0	0	0	0	0	0	0	0	0	0	0	0	0	0	0	0	0	0	35	0.333333343267441	0.333333343267441	0.0586031223903359	0.940654796859738	0	0	0	FALSE
0	0	0	0	0	0	0	0	0	0	0	0	0	0	0	0	0	0	0	0	0	0	0	0	0	35	0.333333343267441	0.333333343267441	0.0586031223903359	0.940654796859738	0	0	0	FALSE
0	0	0	0	0	0	0	0	0	0	0	0	0	0	0	0	0	0	0	0	0	0	0	0	0	35	0.333333343267441	0.333333343267441	0.0586031223903359	0.940654796859738	0	0	0	FALSE
0	0	0	0	0	0	0	0	0	0	0	0	0	0	0	0	0	0	0	0	0	0	0	0	0	35	0.333333343267441	0.333333343267441	0.0586031223903359	0.940654796859738	0	0	0	FALSE
0	0	0	0	0	0	0	0	0	0	0	0	0	0	0	0	0	0	0	0	0	0	0	0	0	35	0.333333343267441	0.333333343267441	0.0586031223903359	0.940654796859738	0	0	0	FALSE
0	0	0	0	0	0	0	0	0	0	0	0	0	0	0	0	0	0	0	0	0	0	0	0	0	35	0.333333343267441	0.333333343267441	0.0586031223903359	0.940654796859738	0	0	0	FALSE
0	0	0	0	0	0	0	0	0	0	0	0	0	0	0	0	0	0	0	0	0	0	0	0	0	35	0.333333343267441	0.333333343267441	0.0586031223903359	0.940654796859738	0	0	0	FALSE
0	0	0	0	0	0	0	0	0	0	0	0	0	0	0	0	0	0	0	0	0	0	0	0	0	35	0.333333343267441	0.333333343267441	0.0586031223903359	0.940654796859738	0	0	0	FALSE
0	0	0	0	0	0	0	0	0	0	0	0	0	0	0	0	0	0	0	0	0	0	0	0	0	35	0.333333343267441	0.333333343267441	0.0586031223903359	0.940654796859738	0	0	0	FALSE
0	0	0	0	0	0	0	0	0	0	0	0	0	0	0	0	0	0	0	0	0	0	0	0	0	35	0.333333343267441	0.333333343267441	0.0586031223903359	0.940654796859738	0	0	0	FALSE
0	0	0	0	0	0	0	0	0	0	0	0	0	0	0	0	0	0	0	0	0	0	0	0	0	35	0.333333343267441	0.333333343267441	0.0586031223903359	0.940654796859738	0	0	0	FALSE
0	0	0	0	0	0	0	0	0	0	0	0	0	0	0	0	0	0	0	0	0	0	0	0	0	35	0.333333343267441	0.333333343267441	0.0586031223903359	0.940654796859738	0	0	0	FALSE
0	0	0	0	0	0	0	0	0	0	0	0	0	0	0	0	0	0	0	0	0	0	0	0	0	35	0.333333343267441	0.333333343267441	0.0586031223903359	0.940654796859738	0	0	0	FALSE
0	0	0	0	0	0	0	0	0	0	0	0	0	0	0	0	0	0	0	0	0	0	0	0	0	35	0.333333343267441	0.333333343267441	0.0586031223903359	0.940654796859738	0	0	0	FALSE
0	0	0	0	0	0	0	0	0	0	0	0	0	0	0	0	0	0	0	0	0	0	0	0	0	35	0.333333343267441	0.333333343267441	0.0586031223903359	0.940654796859738	0	0	0	FALSE
0	0	0	0	0	0	0	0	0	0	0	0	0	0	0	0	0	0	0	0	0	0	0	0	0	35	0.333333343267441	0.333333343267441	0.0586031223903359	0.940654796859738	0	0	0	FALSE
0	0	0	0	0	0	0	0	0	0	0	0	0	0	0	0	0	0	0	0	0	0	0	0	0	35	0.333333343267441	0.333333343267441	0.0586031223903359	0.940654796859738	0	0	0	FALSE
0	0	0	0	0	0	0	0	0	0	0	0	0	0	0	0	0	0	0	0	0	0	0	0	0	35	0.333333343267441	0.333333343267441	0.0586031223903359	0.940654796859738	0	0	0	FALSE
0	0	0	0	0	0	0	0	0	0	0	0	0	0	0	0	0	0	0	0	0	0	0	0	0	35	0.333333343267441	0.333333343267441	0.0586031223903359	0.940654796859738	0	0	0	FALSE
0	0	0	0	0	0	0	0	0	0	0	0	0	0	0	0	0	0	0	0	0	0	0	0	0	35	0.333333343267441	0.333333343267441	0.0586031223903359	0.940654796859738	0	0	0	FALSE
0	0	0	0	0	0	0	0	0	0	0	0	0	0	0	0	0	0	0	0	0	0	0	0	0	35	0.333333343267441	0.333333343267441	0.0586031223903359	0.940654796859738	0	0	0	FALSE
0	0	0	0	0	0	0	0	0	0	0	0	0	0	0	0	0	0	0	0	0	0	0	0	0	35	0.333333343267441	0.333333343267441	0.0586031223903359	0.940654796859738	0	0	0	FALSE
0	0	0	0	0	0	0	0	0	0	0	0	0	0	0	0	0	0	0	0	0	0	0	0	0	35	0.333333343267441	0.333333343267441	0.0586031223903359	0.940654796859738	0	0	0	FALSE
0	0	0	0	0	0	0	0	0	0	0	0	0	0	0	0	0	0	0	0	0	0	0	0	0	35	0.333333343267441	0.333333343267441	0.0586031223903359	0.940654796859738	0	0	0	FALSE
0	0	0	0	0	0	0	0	0	0	0	0	0	0	0	0	0	0	0	0	0	0	0	0	0	35	0.333333343267441	0.333333343267441	0.0586031223903359	0.940654796859738	0	0	0	FALSE
0	0	0	0	0	0	0	0	0	0	0	0	0	0	0	0	0	0	0	0	0	0	0	0	0	35	0.333333343267441	0.333333343267441	0.0586031223903359	0.940654796859738	0	0	0	FALSE
0	0	0	0	0	0	0	0	0	0	0	0	0	0	0	0	0	0	0	0	0	0	0	0	0	35	0.333333373069763	0.333333343267441	0.0586031223903359	0.940654796859738	0	0	0	FALSE
0	0	0	0	0	0	0	0	0	0	0	0	0	0	0	0	0	0	0	0	0	0	0	0	0	35	0.333333432674408	0.333333402872086	0.0586031223903359	0.940654796859738	0	0	0	FALSE
0	0	0	0	0	0	0	0	0	0	0	0	0	0	0	0	0	0	0	0	0	0	0	0	0	35	0.333333492279053	0.333333373069763	0.0586031223903359	0.940654796859738	0	0	0	FALSE
0	0	0	0	0	0	0	0	0	0	0	0	0	0	0	0	0	0	0	0	0	0	0	0	0	35	0.333333402872086	0.333333283662796	0.0586031223903359	0.940654796859738	0	0	0	FALSE
0	0	0	0	0	0	0	0	0	0	0	0	0	0	0	0	0	0	0	0	0	0	0	0	0	35	0.333333313465118	0.333333283662796	0.0586031223903359	0.940654796859738	0	0	0	FALSE
0	0	0	0	0	0	0	0	0	0	0	0	0	0	0	0	0	0	0	0	0	0	0	0	0	35	0.333333283662796	0.333333343267441	0.0586031223903359	0.940654796859738	0	0	0	FALSE
0	0	0	0	0	0	0	0	0	0	0	0	0	0	0	0	0	0	0	0	0	0	0	0	0	35	0.333333283662796	0.333333343267441	0.0586031223903359	0.940654796859738	0	0	0	FALSE
0	0	0	0	0	0	0	0	0	0	0	0	0	0	0	0	0	0	0	0	0	0	0	0	0	35	0.333333283662796	0.333333343267441	0.0586031223903359	0.940654796859738	0	0	0	FALSE
0	0	0	0	0	0	0	0	0	0	0	0	0	0	0	0	0	0	0	0	0	0	0	0	0	35	0.333333283662796	0.333333343267441	0.0586031223903359	0.940654796859738	0	0	0	FALSE
0	0	0	0	0	0	0	0	0	0	0	0	0	0	0	0	0	0	0	0	0	0	0	0	0	35	0.333333343267441	0.333333343267441	0.0586031223903359	0.940654796859738	0	0	0	FALSE
0	0	0	0	0	0	0	0	0	0	0	0	0	0	0	0	0	0	0	0	0	0	0	0	0	35	0.333333343267441	0.333333343267441	0.0586031223903359	0.940654796859738	0	0	0	FALSE
0	0	0	0	0	0	0	0	0	0	0	0	0	0	0	0	0	0	0	0	0	0	0	0	0	35	0.333333343267441	0.333333343267441	0.0586031223903359	0.940654796859738	0	0	0	FALSE
0	0	0	0	0	0	0	0	0	0	0	0	0	0	0	0	0	0	0	0	0	0	0	0	0	35	0.333333313465118	0.333333343267441	0.0586031223903359	0.940654796859738	0	0	0	FALSE
0	0	0	0	0	0	0	0	0	0	0	0	0	0	0	0	0	0	0	0	0	0	0	0	0	35	0.333333283662796	0.333333373069763	0.0586031223903359	0.940654796859738	0	0	0	FALSE
0	0	0	0	0	0	0	0	0	0	0	0	0	0	0	0	0	0	0	0	0	0	0	0	0	35	0.333333313465118	0.333333343267441	0.0586031223903359	0.940654796859738	0	0	0	FALSE
0	0	0	0	0	0	0	0	0	0	0	0	0	0	0	0	0	0	0	0	0	0	0	0	0	35	0.333333343267441	0.333333373069763	0.0586031223903359	0.940654796859738	0	0	0	FALSE
0	0	0	0	0	0	0	0	0	0	0	0	0	0	0	0	0	0	0	0	0	0	0	0	0	35	0.333333343267441	0.333333343267441	0.0586031223903359	0.940654796859738	0	0	0	FALSE
0	0	0	0	0	0	0	0	0	0	0	0	0	0	0	0	0	0	0	0	0	0	0	0	0	35	0.333333343267441	0.333333343267441	0.0586031223903359	0.940654796859738	0	0	0	FALSE
0	0	0	0	0	0	0	0	0	0	0	0	0	0	0	0	0	0	0	0	0	0	0	0	0	35	0.333333343267441	0.333333343267441	0.0586031223903359	0.940654796859738	0	0	0	FALSE
0	0	0	0	0	0	0	0	0	0	0	0	0	0	0	0	0	0	0	0	0	0	0	0	0	35	0.333333343267441	0.333333343267441	0.0586031223903359	0.940654796859738	0	0	0	FALSE
0	0	0	0	0	0	0	0	0	0	0	0	0	0	0	0	0	0	0	0	0	0	0	0	0	35	0.333333343267441	0.333333343267441	0.0586031223903359	0.940654796859738	0	0	0	FALSE
0	0	0	0	0	0	0	0	0	0	0	0	0	0	0	0	0	0	0	0	0	0	0	0	0	35	0.333333343267441	0.333333343267441	0.0586031559174156	0.940654831850642	0	0	0	FALSE
0	0	0	0	0	0	0	0	0	0	0	0	0	0	0	0	0	0	0	0	0	0	0	0	0	35	0.333333343267441	0.333333343267441	0.0586031223903359	0.940654796859738	0	0	0	FALSE
0	0	0	0	0	0	0	0	0	0	0	0	0	0	0	0	0	0	0	0	0	0	0	0	0	35	0.333333343267441	0.333333343267441	0.0586031223903359	0.940654796859738	0	0	0	FALSE
0	0	0	0	0	0	0	0	0	0	0	0	0	0	0	0	0	0	0	0	0	0	0	0	0	35	0.333333343267441	0.333333373069763	0.0586031223903359	0.940654796859738	0	0	0	FALSE
0	0	0	0	0	0	0	0	0	0	0	0	0	0	0	0	0	0	0	0	0	0	0	0	0	35	0.333333343267441	0.333333373069763	0.0586031223903359	0.940654796859738	0	0	0	FALSE
0	0	0	0	0	0	0	0	0	0	0	0	0	0	0	0	0	0	0	0	0	0	0	0	0	35	0.333333343267441	0.333333343267441	0.0586031223903359	0.940654796859738	0	0	0	FALSE
0	0	0	0	0	0	0	0	0	0	0	0	0	0	0	0	0	0	0	0	0	0	0	0	0	35	0.333333343267441	0.333333343267441	0.0586031223903359	0.940654796859738	0	0	0	FALSE
0	0	0	0	0	0	0	0	0	0	0	0	0	0	0	0	0	0	0	0	0	0	0	0	0	35	0.333333343267441	0.333333343267441	0.0586031223903359	0.940654796859738	0	0	0	FALSE
0	0	0	0	0	0	0	0	0	0	0	0	0	0	0	0	0	0	0	0	0	0	0	0	0	35	0.333333343267441	0.333333343267441	0.0586031223903359	0.940654796859738	0	0	0	FALSE
0	0	0	0	0	0	0	0	0	0	0	0	0	0	0	0	0	0	0	0	0	0	0	0	0	35	0.333333343267441	0.333333343267441	0.0586031223903359	0.940654796859738	0	0	0	FALSE
0	0	0	0	0	0	0	0	0	0	0	0	0	0	0	0	0	0	0	0	0	0	0	0	0	35	0.333333343267441	0.333333343267441	0.0586031223903359	0.940654796859738	0	0	0	FALSE
0	0	0	0	0	0	0	0	0	0	0	0	0	0	0	0	0	0	0	0	0	0	0	0	0	35	0.333333343267441	0.333333343267441	0.0586031223903359	0.940654796859738	0	0	0	FALSE
0	0	0	0	0	0	0	0	0	0	0	0	0	0	0	0	0	0	0	0	0	0	0	0	0	35	0.333333343267441	0.333333343267441	0.0586031223903359	0.940654796859738	0	0	0	FALSE
0	0	0	0	0	0	0	0	0	0	0	0	0	0	0	0	0	0	0	0	0	0	0	0	0	35	0.333333343267441	0.333333343267441	0.0586031223903359	0.940654796859738	0	0	0	FALSE
0	0	0	0	0	0	0	0	0	0	0	0	0	0	0	0	0	0	0	0	0	0	0	0	0	35	0.333333343267441	0.333333343267441	0.0586031223903359	0.940654796859738	0	0	0	FALSE
0	0	0	0	0	0	0	0	0	0	0	0	0	0	0	0	0	0	0	0	0	0	0	0	0	35	0.333333343267441	0.333333343267441	0.0586031223903359	0.940654796859738	0	0	0	FALSE
0	0	0	0	0	0	0	0	0	0	0	0	0	0	0	0	0	0	0	0	0	0	0	0	0	35	0.333333343267441	0.333333343267441	0.0586031223903359	0.940654796859738	0	0	0	FALSE
0	0	0	0	0	0	0	0	0	0	0	0	0	0	0	0	0	0	0	0	0	0	0	0	0	35	0.333333343267441	0.333333343267441	0.0586031223903359	0.940654796859738	0	0	0	FALSE
0	0	0	0	0	0	0	0	0	0	0	0	0	0	0	0	0	0	0	0	0	0	0	0	0	35	0.333333343267441	0.333333343267441	0.0586031223903359	0.940654796859738	0	0	0	FALSE
0	0	0	0	0	0	0	0	0	0	0	0	0	0	0	0	0	0	0	0	0	0	0	0	0	35	0.333333343267441	0.333333343267441	0.0586031223903359	0.940654796859738	0	0	0	FALSE
0	0	0	0	0	0	0	0	0	0	0	0	0	0	0	0	0	0	0	0	0	0	0	0	0	35	0.333333343267441	0.333333343267441	0.0586031223903359	0.940654796859738	0	0	0	FALSE
0	0	0	0	0	0	0	0	0	0	0	0	0	0	0	0	0	0	0	0	0	0	0	0	0	35	0.333333343267441	0.333333343267441	0.0586031223903359	0.940654796859738	0	0	0	FALSE
0	0	0	0	0	0	0	0	0	0	0	0	0	0	0	0	0	0	0	0	0	0	0	0	0	35	0.333333343267441	0.333333343267441	0.0586031223903359	0.940654796859738	0	0	0	FALSE
0	0	0	0	0	0	0	0	0	0	0	0	0	0	0	0	0	0	0	0	0	0	0	0	0	35	0.333333343267441	0.333333343267441	0.0586031223903359	0.940654796859738	0	0	0	FALSE
0	0	0	0	0	0	0	0	0	0	0	0	0	0	0	0	0	0	0	0	0	0	0	0	0	35	0.333333343267441	0.333333343267441	0.0586031223903359	0.940654796859738	0	0	0	FALSE
0	0	0	0	0	0	0	0	0	0	0	0	0	0	0	0	0	0	0	0	0	0	0	0	0	35	0.333333343267441	0.333333343267441	0.0586031223903359	0.940654796859738	0	0	0	FALSE
0	0	0	0	0	0	0	0	0	0	0	0	0	0	0	0	0	0	0	0	0	0	0	0	0	35	0.333333343267441	0.333333343267441	0.0586031223903359	0.940654796859738	0	0	0	FALSE
0	0	0	0	0	0	0	0	0	0	0	0	0	0	0	0	0	0	0	0	0	0	0	0	0	35	0.333333343267441	0.333333343267441	0.0586031223903359	0.940654796859738	0	0	0	FALSE
0	0	0	0	0	0	0	0	0	0	0	0	0	0	0	0	0	0	0	0	0	0	0	0	0	35	0.333333343267441	0.333333343267441	0.0586031223903359	0.940654796859738	0	0	0	FALSE
0	0	0	0	0	0	0	0	0	0	0	0	0	0	0	0	0	0	0	0	0	0	0	0	0	35	0.333333343267441	0.333333343267441	0.0586031223903359	0.940654796859738	0	0	0	FALSE
0	0	0	0	0	0	0	0	0	0	0	0	0	0	0	0	0	0	0	0	0	0	0	0	0	35	0.333333343267441	0.333333343267441	0.0586031223903359	0.940654796859738	0	0	0	FALSE
0	0	0	0	0	0	0	0	0	0	0	0	0	0	0	0	0	0	0	0	0	0	0	0	0	35	0.333333343267441	0.333333343267441	0.0586031223903359	0.940654796859738	0	0	0	FALSE
0	0	0	0	0	0	0	0	0	0	0	0	0	0	0	0	0	0	0	0	0	0	0	0	0	35	0.333333343267441	0.333333343267441	0.0586031223903359	0.940654796859738	0	0	0	FALSE
0	0	0	0	0	0	0	0	0	0	0	0	0	0	0	0	0	0	0	0	0	0	0	0	0	35	0.333333343267441	0.333333343267441	0.0586031223903359	0.940654796859738	0	0	0	FALSE
0	0	0	0	0	0	0	0	0	0	0	0	0	0	0	0	0	0	0	0	0	0	0	0	0	35	0.333333343267441	0.333333343267441	0.0586031223903359	0.940654796859738	0	0	0	FALSE
0	0	0	0	0	0	0	0	0	0	0	0	0	0	0	0	0	0	0	0	0	0	0	0	0	35	0.333333343267441	0.333333343267441	0.0586031223903359	0.940654796859738	0	0	0	FALSE
0	0	0	0	0	0	0	0	0	0	0	0	0	0	0	0	0	0	0	0	0	0	0	0	0	35	0.333333343267441	0.333333343267441	0.0586031223903359	0.940654796859738	0	0	0	FALSE
0	0	0	0	0	0	0	0	0	0	0	0	0	0	0	0	0	0	0	0	0	0	0	0	0	35	0.333333343267441	0.333333343267441	0.0586031223903359	0.940654796859738	0	0	0	FALSE
0	0	0	0	0	0	0	0	0	0	0	0	0	0	0	0	0	0	0	0	0	0	0	0	0	35	0.333333343267441	0.333333343267441	0.0586031223903359	0.940654796859738	0	0	0	FALSE
0	0	0	0	0	0	0	0	0	0	0	0	0	0	0	0	0	0	0	0	0	0	0	0	0	35	0.333333343267441	0.333333343267441	0.0586031223903359	0.940654796859738	0	0	0	FALSE
0	0	0	0	0	0	0	0	0	0	0	0	0	0	0	0	0	0	0	0	0	0	0	0	0	35	0.333333343267441	0.333333343267441	0.0586031223903359	0.940654796859738	0	0	0	FALSE
0	0	0	0	0	0	0	0	0	0	0	0	0	0	0	0	0	0	0	0	0	0	0	0	0	35	0.333333343267441	0.333333343267441	0.0586031223903359	0.940654796859738	0	0	0	FALSE
0	0	0	0	0	0	0	0	0	0	0	0	0	0	0	0	0	0	0	0	0	0	0	0	0	35	0.333333343267441	0.333333343267441	0.0586031223903359	0.940654796859738	0	0	0	FALSE
0	0	0	0	0	0	0	0	0	0	0	0	0	0	0	0	0	0	0	0	0	0	0	0	0	35	0.333333373069763	0.333333343267441	0.0586031223903359	0.940654796859738	0	0	0	FALSE
0	0	0	0	0	0	0	0	0	0	0	0	0	0	0	0	0	0	0	0	0	0	0	0	0	35	0.333333253860474	0.333333283662796	0.0586031223903359	0.940654796859738	0	0	0	FALSE
0	0	0	0	0	0	0	0	0	0	0	0	0	0	0	0	0	0	0	0	0	0	0	0	0	35	0.333333075046539	0.333333283662796	0.0586031223903359	0.940654796859738	0	0	0	FALSE
0	0	0	0	0	0	0	0	0	0	0	0	0	0	0	0	0	0	0	0	0	0	0	0	0	35	0.333333164453506	0.33333346247673	0.0586031223903359	0.940654796859738	0	0	0	FALSE
0	0	0	0	0	0	0	0	0	0	0	0	0	0	0	0	0	0	0	0	0	0	0	0	0	35	0.333333432674408	0.333333522081375	0.0586031223903359	0.940654796859738	0	0	0	FALSE
0	0	0	0	0	0	0	0	0	0	0	0	0	0	0	0	0	0	0	0	0	0	0	0	0	35	0.33333358168602	0.333333343267441	0.0586031223903359	0.940654796859738	0	0	0	FALSE
0	0	0	0	0	0	0	0	0	0	0	0	0	0	0	0	0	0	0	0	0	0	0	0	0	35	0.333333492279053	0.333333313465118	0.0586031223903359	0.940654796859738	0	0	0	FALSE
0	0	0	0	0	0	0	0	0	0	0	0	0	0	0	0	0	0	0	0	0	0	0	0	0	35	0.333333551883698	0.333333343267441	0.0586031223903359	0.940654796859738	0	0	0	FALSE
0	0	0	0	0	0	0	0	0	0	0	0	0	0	0	0	0	0	0	0	0	0	0	0	0	35	0.33333358168602	0.333333283662796	0.0586031223903359	0.940654796859738	0	0	0	FALSE
0	0	0	0	0	0	0	0	0	0	0	0	0	0	0	0	0	0	0	0	0	0	0	0	0	35	0.333333373069763	0.333333313465118	0.0586031223903359	0.940654796859738	0	0	0	FALSE
0	0	0	0	0	0	0	0	0	0	0	0	0	0	0	0	0	0	0	0	0	0	0	0	0	35	0.333333313465118	0.333333343267441	0.0586031223903359	0.940654796859738	0	0	0	FALSE
0	0	0	0	0	0	0	0	0	0	0	0	0	0	0	0	0	0	0	0	0	0	0	0	0	35	0.333333373069763	0.333333343267441	0.0586031223903359	0.940654796859738	0	0	0	FALSE
0	0	0	0	0	0	0	0	0	0	0	0	0	0	0	0	0	0	0	0	0	0	0	0	0	35	0.333333402872086	0.333333313465118	0.0586031223903359	0.940654796859738	0	0	0	FALSE
0	0	0	0	0	0	0	0	0	0	0	0	0	0	0	0	0	0	0	0	0	0	0	0	0	35	0.333333551883698	0.333333283662796	0.0586031223903359	0.940654796859738	0	0	0	FALSE
0	0	0	0	0	0	0	0	0	0	0	0	0	0	0	0	0	0	0	0	0	0	0	0	0	35	0.333333432674408	0.333333253860474	0.0586031223903359	0.940654796859738	0	0	0	FALSE
0	0	0	0	0	0	0	0	0	0	0	0	0	0	0	0	0	0	0	0	0	0	0	0	0	35	0.333333373069763	0.333333253860474	0.058602854173699	0.940654936823354	0	0	0	FALSE
0	0	0	0	0	0	0	0	0	0	0	0	0	0	0	0	0	0	0	0	0	0	0	0	0	35	0.333333402872086	0.333333313465118	0.0586030553361767	0.940655041796066	0	0	0	FALSE
0	0	0	0	0	0	0	0	0	0	0	0	0	0	0	0	0	0	0	0	0	0	0	0	0	35	0.333333343267441	0.333333343267441	0.0586031559174156	0.940654831850642	0	0	0	FALSE
0	0	0	0	0	0	0	0	0	0	0	0	0	0	0	0	0	0	0	0	0	0	0	0	0	35	0.333333343267441	0.333333313465118	0.0586030553361767	0.940654831850642	0	0	0	FALSE
0	0	0	0	0	0	0	0	0	0	0	0	0	0	0	0	0	0	0	0	0	0	0	0	0	35	0.333333343267441	0.333333313465118	0.0586030553361767	0.940654831850642	0	0	0	FALSE
0	0	0	0	0	0	0	0	0	0	0	0	0	0	0	0	0	0	0	0	0	0	0	0	0	35	0.333333343267441	0.333333313465118	0.0586030553361767	0.940654831850642	0	0	0	FALSE
0	0	0	0	0	0	0	0	0	0	0	0	0	0	0	0	0	0	0	0	0	0	0	0	0	35	0.333333343267441	0.333333343267441	0.0586031559174156	0.940654831850642	0	0	0	FALSE
0	0	0	0	0	0	0	0	0	0	0	0	0	0	0	0	0	0	0	0	0	0	0	0	0	35	0.333333373069763	0.333333343267441	0.0586031559174156	0.940654936823354	0	0	0	FALSE
0	0	0	0	0	0	0	0	0	0	0	0	0	0	0	0	0	0	0	0	0	0	0	0	0	35	0.333333402872086	0.333333283662796	0.0586029547549378	0.940655041796066	0	0	0	FALSE
0	0	0	0	0	0	0	0	0	0	0	0	0	0	0	0	0	0	0	0	0	0	0	0	0	35	0.333333402872086	0.333333283662796	0.0586029547549378	0.940655041796066	0	0	0	FALSE
0	0	0	0	0	0	0	0	0	0	0	0	0	0	0	0	0	0	0	0	0	0	0	0	0	35	0.333333402872086	0.333333283662796	0.0586029547549378	0.940655041796066	0	0	0	FALSE
0	0	0	0	0	0	0	0	0	0	0	0	0	0	0	0	0	0	0	0	0	0	0	0	0	35	0.333333373069763	0.333333313465118	0.0586030553361767	0.940654936823354	0	0	0	FALSE
0	0	0	0	0	0	0	0	0	0	0	0	0	0	0	0	0	0	0	0	0	0	0	0	0	35	0.333333343267441	0.333333343267441	0.0586031559174156	0.940654831850642	0	0	0	FALSE
0	0	0	0	0	0	0	0	0	0	0	0	0	0	0	0	0	0	0	0	0	0	0	0	0	35	0.333333343267441	0.333333343267441	0.0586031223903359	0.940654796859738	0	0	0	FALSE
0	0	0	0	0	0	0	0	0	0	0	0	0	0	0	0	0	0	0	0	0	0	0	0	0	35	0.333333343267441	0.333333343267441	0.0586031223903359	0.940654796859738	0	0	0	FALSE
0	0	0	0	0	0	0	0	0	0	0	0	0	0	0	0	0	0	0	0	0	0	0	0	0	35	0.333333343267441	0.333333343267441	0.0586031223903359	0.940654796859738	0	0	0	FALSE
0	0	0	0	0	0	0	0	0	0	0	0	0	0	0	0	0	0	0	0	0	0	0	0	0	35	0.333333343267441	0.333333343267441	0.0586031223903359	0.940654796859738	0	0	0	FALSE
0	0	0	0	0	0	0	0	0	0	0	0	0	0	0	0	0	0	0	0	0	0	0	0	0	35	0.333333343267441	0.333333343267441	0.0586031223903359	0.940654796859738	0	0	0	FALSE
0	0	0	0	0	0	0	0	0	0	0	0	0	0	0	0	0	0	0	0	0	0	0	0	0	35	0.333333343267441	0.333333343267441	0.0586031223903359	0.940654796859738	0	0	0	FALSE
0	0	0	0	0	0	0	0	0	0	0	0	0	0	0	0	0	0	0	0	0	0	0	0	0	35	0.333333343267441	0.333333343267441	0.0586031223903359	0.940654796859738	0	0	0	FALSE
0	0	0	0	0	0	0	0	0	0	0	0	0	0	0	0	0	0	0	0	0	0	0	0	0	35	0.333333343267441	0.333333343267441	0.0586031223903359	0.940654796859738	0	0	0	FALSE
0	0	0	0	0	0	0	0	0	0	0	0	0	0	0	0	0	0	0	0	0	0	0	0	0	35	0.333333343267441	0.333333343267441	0.0586031223903359	0.940654796859738	0	0	0	FALSE
0	0	0	0	0	0	0	0	0	0	0	0	0	0	0	0	0	0	0	0	0	0	0	0	0	35	0.333333343267441	0.333333343267441	0.0586031223903359	0.940654796859738	0	0	0	FALSE
0	0	0	0	0	0	0	0	0	0	0	0	0	0	0	0	0	0	0	0	0	0	0	0	0	35	0.333333343267441	0.333333343267441	0.0586031223903359	0.940654796859738	0	0	0	FALSE
0	0	0	0	0	0	0	0	0	0	0	0	0	0	0	0	0	0	0	0	0	0	0	0	0	35	0.333333343267441	0.333333343267441	0.0586031223903359	0.940654796859738	0	0	0	FALSE
0	0	0	0	0	0	0	0	0	0	0	0	0	0	0	0	0	0	0	0	0	0	0	0	0	35	0.333333343267441	0.333333343267441	0.0586031223903359	0.940654796859738	0	0	0	FALSE
0	0	0	0	0	0	0	0	0	0	0	0	0	0	0	0	0	0	0	0	0	0	0	0	0	35	0.333333343267441	0.333333343267441	0.0586031223903359	0.940654796859738	0	0	0	FALSE
0	0	0	0	0	0	0	0	0	0	0	0	0	0	0	0	0	0	0	0	0	0	0	0	0	35	0.333333343267441	0.333333343267441	0.0586031223903359	0.940654796859738	0	0	0	FALSE
0	0	0	0	0	0	0	0	0	0	0	0	0	0	0	0	0	0	0	0	0	0	0	0	0	35	0.333333343267441	0.333333343267441	0.0586031223903359	0.940654796859738	0	0	0	FALSE
0	0	0	0	0	0	0	0	0	0	0	0	0	0	0	0	0	0	0	0	0	0	0	0	0	35	0.333333343267441	0.333333343267441	0.0586031223903359	0.940654796859738	0	0	0	FALSE
0	0	0	0	0	0	0	0	0	0	0	0	0	0	0	0	0	0	0	0	0	0	0	0	0	35	0.333333343267441	0.333333343267441	0.0586031223903359	0.940654796859738	0	0	0	FALSE
0	0	0	0	0	0	0	0	0	0	0	0	0	0	0	0	0	0	0	0	0	0	0	0	0	35	0.333333343267441	0.333333343267441	0.0586031223903359	0.940654796859738	0	0	0	FALSE
0	0	0	0	0	0	0	0	0	0	0	0	0	0	0	0	0	0	0	0	0	0	0	0	0	35	0.333333343267441	0.333333343267441	0.0586031223903359	0.940654796859738	0	0	0	FALSE
0	0	0	0	0	0	0	0	0	0	0	0	0	0	0	0	0	0	0	0	0	0	0	0	0	35	0.333333343267441	0.333333343267441	0.0586031223903359	0.940654796859738	0	0	0	FALSE
0	0	0	0	0	0	0	0	0	0	0	0	0	0	0	0	0	0	0	0	0	0	0	0	0	35	0.333333343267441	0.333333343267441	0.0586031223903359	0.940654796859738	0	0	0	FALSE
0	0	0	0	0	0	0	0	0	0	0	0	0	0	0	0	0	0	0	0	0	0	0	0	0	35	0.333333343267441	0.333333343267441	0.0586031223903359	0.940654796859738	0	0	0	FALSE
0	0	0	0	0	0	0	0	0	0	0	0	0	0	0	0	0	0	0	0	0	0	0	0	0	35	0.333333343267441	0.333333343267441	0.0586031223903359	0.940654796859738	0	0	0	FALSE
0	0	0	0	0	0	0	0	0	0	0	0	0	0	0	0	0	0	0	0	0	0	0	0	0	35	0.333333343267441	0.333333343267441	0.0586031223903359	0.940654796859738	0	0	0	FALSE
0	0	0	0	0	0	0	0	0	0	0	0	0	0	0	0	0	0	0	0	0	0	0	0	0	35	0.333333343267441	0.333333343267441	0.0586031223903359	0.940654796859738	0	0	0	FALSE
0	0	0	0	0	0	0	0	0	0	0	0	0	0	0	0	0	0	0	0	0	0	0	0	0	35	0.333333343267441	0.333333343267441	0.0586031223903359	0.940654796859738	0	0	0	FALSE
0	0	0	0	0	0	0	0	0	0	0	0	0	0	0	0	0	0	0	0	0	0	0	0	0	35	0.333333343267441	0.333333343267441	0.0586031223903359	0.940654796859738	0	0	0	FALSE
0	0	0	0	0	0	0	0	0	0	0	0	0	0	0	0	0	0	0	0	0	0	0	0	0	35	0.333333343267441	0.333333343267441	0.0586031223903359	0.940654796859738	0	0	0	FALSE
0	0	0	0	0	0	0	0	0	0	0	0	0	0	0	0	0	0	0	0	0	0	0	0	0	35	0.333333343267441	0.333333343267441	0.0586031223903359	0.940654796859738	0	0	0	FALSE
0	0	0	0	0	0	0	0	0	0	0	0	0	0	0	0	0	0	0	0	0	0	0	0	0	35	0.333333343267441	0.333333343267441	0.0586031223903359	0.940654796859738	0	0	0	FALSE
0	0	0	0	0	0	0	0	0	0	0	0	0	0	0	0	0	0	0	0	0	0	0	0	0	35	0.333333343267441	0.333333343267441	0.0586031223903359	0.940654796859738	0	0	0	FALSE
0	0	0	0	0	0	0	0	0	0	0	0	0	0	0	0	0	0	0	0	0	0	0	0	0	35	0.333333343267441	0.333333343267441	0.0586031223903359	0.940654796859738	0	0	0	FALSE
0	0	0	0	0	0	0	0	0	0	0	0	0	0	0	0	0	0	0	0	0	0	0	0	0	35	0.333333343267441	0.333333373069763	0.0586031223903359	0.940654796859738	0	0	0	FALSE
0	0	0	0	0	0	0	0	0	0	0	0	0	0	0	0	0	0	0	0	0	0	0	0	0	35	0.333333343267441	0.333333313465118	0.0586031223903359	0.940654796859738	0	0	0	FALSE
0	0	0	0	0	0	0	0	0	0	0	0	0	0	0	0	0	0	0	0	0	0	0	0	0	35	0.333333283662796	0.333333283662796	0.0586031223903359	0.940654796859738	0	0	0	FALSE
0	0	0	0	0	0	0	0	0	0	0	0	0	0	0	0	0	0	0	0	0	0	0	0	0	35	0.333333075046539	0.333333432674408	0.0586031223903359	0.940654796859738	0	0	0	FALSE
0	0	0	0	0	0	0	0	0	0	0	0	0	0	0	0	0	0	0	0	0	0	0	0	0	35	0.333333045244217	0.333333343267441	0.0586031223903359	0.940654796859738	0	0	0	FALSE
0	0	0	0	0	0	0	0	0	0	0	0	0	0	0	0	0	0	0	0	0	0	0	0	0	35	0.333333432674408	0.333333373069763	0.0586031223903359	0.940654796859738	0	0	0	FALSE
0	0	0	0	0	0	0	0	0	0	0	0	0	0	0	0	0	0	0	0	0	0	0	0	0	35	0.333333611488342	0.333333134651184	0.0586031223903359	0.940654796859738	0	0	0	FALSE
0	0	0	0	0	0	0	0	0	0	0	0	0	0	0	0	0	0	0	0	0	0	0	0	0	35	0.333333164453506	0.33333295583725	0.0586031223903359	0.940654796859738	0	0	0	FALSE
0	0	0	0	0	0	0	0	0	0	0	0	0	0	0	0	0	0	0	0	0	0	0	0	0	35	0.333332777023315	0.333333343267441	0.0586031223903359	0.940654796859738	0	0	0	FALSE
0	0	0	0	0	0	0	0	0	0	0	0	0	0	0	0	0	0	0	0	0	0	0	0	0	35	0.33333283662796	0.33333346247673	0.0586031223903359	0.940654796859738	0	0	0	FALSE
0	0	0	0	0	0	0	0	0	0	0	0	0	0	0	0	0	0	0	0	0	0	0	0	0	35	0.333332777023315	0.333333343267441	0.0586031223903359	0.940654796859738	0	0	0	FALSE
0	0	0	0	0	0	0	0	0	0	0	0	0	0	0	0	0	0	0	0	0	0	0	0	0	35	0.333332508802414	0.333333551883698	0.0586031223903359	0.940654796859738	0	0	0	FALSE
0	0	0	0	0	0	0	0	0	0	0	0	0	0	0	0	0	0	0	0	0	0	0	0	0	35	0.333333104848862	0.33333346247673	0.0586031223903359	0.940654796859738	0	0	0	FALSE
0	0	0	0	0	0	0	0	0	0	0	0	0	0	0	0	0	0	0	0	0	0	0	0	0	35	0.33333358168602	0.333333343267441	0.0586031223903359	0.940654796859738	0	0	0	FALSE
0	0	0	0	0	0	0	0	0	0	0	0	0	0	0	0	0	0	0	0	0	0	0	0	0	35	0.333333402872086	0.333333343267441	0.0586031223903359	0.940654796859738	0	0	0	FALSE
0	0	0	0	0	0	0	0	0	0	0	0	0	0	0	0	0	0	0	0	0	0	0	0	0	35	0.333333224058151	0.333333402872086	0.0586033570798933	0.940654411959793	0	0	0	FALSE
0	0	0	0	0	0	0	0	0	0	0	0	0	0	0	0	0	0	0	0	0	0	0	0	0	35	0.333332777023315	0.333333551883698	0.0586038599860876	0.94065283736911	0	0	0	FALSE
0	0	0	0	0	0	0	0	0	0	0	0	0	0	0	0	0	0	0	0	0	0	0	0	0	35	0.333332926034927	0.333333671092987	0.0586042623110431	0.940653362232671	0	0	0	FALSE
0	0	0	0	0	0	0	0	0	0	0	0	0	0	0	0	0	0	0	0	0	0	0	0	0	35	0.333333164453506	0.333333760499954	0.0586045640547596	0.940654202014369	0	0	0	FALSE
0	0	0	0	0	0	0	0	0	0	0	0	0	0	0	0	0	0	0	0	0	0	0	0	0	35	0.333333134651184	0.333333611488342	0.0586040611485653	0.940654097041656	0	0	0	FALSE
0	0	0	0	0	0	0	0	0	0	0	0	0	0	0	0	0	0	0	0	0	0	0	0	0	35	0.333333253860474	0.33333346247673	0.058603558242371	0.940654516932505	0	0	0	FALSE
0	0	0	0	0	0	0	0	0	0	0	0	0	0	0	0	0	0	0	0	0	0	0	0	0	35	0.333333313465118	0.333333402872086	0.0586033570798933	0.94065472687793	0	0	0	FALSE
0	0	0	0	0	0	0	0	0	0	0	0	0	0	0	0	0	0	0	0	0	0	0	0	0	35	0.333333343267441	0.333333402872086	0.0586033570798933	0.940654831850642	0	0	0	FALSE
0	0	0	0	0	0	0	0	0	0	0	0	0	0	0	0	0	0	0	0	0	0	0	0	0	35	0.333333343267441	0.333333402872086	0.0586033570798933	0.940654831850642	0	0	0	FALSE
0	0	0	0	0	0	0	0	0	0	0	0	0	0	0	0	0	0	0	0	0	0	0	0	0	35	0.333333343267441	0.333333373069763	0.0586032564986544	0.940654831850642	0	0	0	FALSE
0	0	0	0	0	0	0	0	0	0	0	0	0	0	0	0	0	0	0	0	0	0	0	0	0	35	0.333333283662796	0.333333373069763	0.0586032564986544	0.940654621905217	0	0	0	FALSE
0	0	0	0	0	0	0	0	0	0	0	0	0	0	0	0	0	0	0	0	0	0	0	0	0	35	0.333333194255829	0.333333522081375	0.0586037594048487	0.940654306987081	0	0	0	FALSE
0	0	0	0	0	0	0	0	0	0	0	0	0	0	0	0	0	0	0	0	0	0	0	0	0	35	0.333333104848862	0.333333611488342	0.0586040611485653	0.940653992068944	0	0	0	FALSE
0	0	0	0	0	0	0	0	0	0	0	0	0	0	0	0	0	0	0	0	0	0	0	0	0	35	0.333333134651184	0.333333611488342	0.0586040611485653	0.940654097041656	0	0	0	FALSE
0	0	0	0	0	0	0	0	0	0	0	0	0	0	0	0	0	0	0	0	0	0	0	0	0	35	0.333333283662796	0.33333346247673	0.058603558242371	0.940654621905217	0	0	0	FALSE
0	0	0	0	0	0	0	0	0	0	0	0	0	0	0	0	0	0	0	0	0	0	0	0	0	35	0.333333343267441	0.333333313465118	0.0586030553361767	0.940654831850642	0	0	0	FALSE
0	0	0	0	0	0	0	0	0	0	0	0	0	0	0	0	0	0	0	0	0	0	0	0	0	35	0.333333343267441	0.333333313465118	0.0586030553361767	0.940654831850642	0	0	0	FALSE
0	0	0	0	0	0	0	0	0	0	0	0	0	0	0	0	0	0	0	0	0	0	0	0	0	35	0.333333343267441	0.333333343267441	0.0586031559174156	0.940654831850642	0	0	0	FALSE
0	0	0	0	0	0	0	0	0	0	0	0	0	0	0	0	0	0	0	0	0	0	0	0	0	35	0.333333343267441	0.333333343267441	0.0586031559174156	0.940654831850642	0	0	0	FALSE
0	0	0	0	0	0	0	0	0	0	0	0	0	0	0	0	0	0	0	0	0	0	0	0	0	35	0.333333343267441	0.333333343267441	0.0586031223903359	0.940654796859738	0	0	0	FALSE
0	0	0	0	0	0	0	0	0	0	0	0	0	0	0	0	0	0	0	0	0	0	0	0	0	35	0.333333343267441	0.333333343267441	0.0586031223903359	0.940654796859738	0	0	0	FALSE
0	0	0	0	0	0	0	0	0	0	0	0	0	0	0	0	0	0	0	0	0	0	0	0	0	35	0.333333343267441	0.333333343267441	0.0586031223903359	0.940654796859738	0	0	0	FALSE
0	0	0	0	0	0	0	0	0	0	0	0	0	0	0	0	0	0	0	0	0	0	0	0	0	35	0.333333343267441	0.333333343267441	0.0586031223903359	0.940654796859738	0	0	0	FALSE
0	0	0	0	0	0	0	0	0	0	0	0	0	0	0	0	0	0	0	0	0	0	0	0	0	35	0.333333343267441	0.333333343267441	0.0586031223903359	0.940654796859738	0	0	0	FALSE
0	0	0	0	0	0	0	0	0	0	0	0	0	0	0	0	0	0	0	0	0	0	0	0	0	35	0.333333343267441	0.333333343267441	0.0586031223903359	0.940654796859738	0	0	0	FALSE
0	0	0	0	0	0	0	0	0	0	0	0	0	0	0	0	0	0	0	0	0	0	0	0	0	35	0.333333343267441	0.333333343267441	0.0586031223903359	0.940654796859738	0	0	0	FALSE
0	0	0	0	0	0	0	0	0	0	0	0	0	0	0	0	0	0	0	0	0	0	0	0	0	35	0.333333343267441	0.333333343267441	0.0586031223903359	0.940654796859738	0	0	0	FALSE
0	0	0	0	0	0	0	0	0	0	0	0	0	0	0	0	0	0	0	0	0	0	0	0	0	35	0.333333343267441	0.333333343267441	0.0586031223903359	0.940654796859738	0	0	0	FALSE
0	0	0	0	0	0	0	0	0	0	0	0	0	0	0	0	0	0	0	0	0	0	0	0	0	35	0.333333343267441	0.333333343267441	0.0586031223903359	0.940654796859738	0	0	0	FALSE
0	0	0	0	0	0	0	0	0	0	0	0	0	0	0	0	0	0	0	0	0	0	0	0	0	35	0.333333343267441	0.333333343267441	0.0586031223903359	0.940654796859738	0	0	0	FALSE
0	0	0	0	0	0	0	0	0	0	0	0	0	0	0	0	0	0	0	0	0	0	0	0	0	35	0.333333343267441	0.333333343267441	0.0586031223903359	0.940654796859738	0	0	0	FALSE
0	0	0	0	0	0	0	0	0	0	0	0	0	0	0	0	0	0	0	0	0	0	0	0	0	35	0.333333343267441	0.333333343267441	0.0586031223903359	0.940654796859738	0	0	0	FALSE
0	0	0	0	0	0	0	0	0	0	0	0	0	0	0	0	0	0	0	0	0	0	0	0	0	35	0.333333343267441	0.333333343267441	0.0586031223903359	0.940654796859738	0	0	0	FALSE
0	0	0	0	0	0	0	0	0	0	0	0	0	0	0	0	0	0	0	0	0	0	0	0	0	35	0.333333343267441	0.333333343267441	0.0586031223903359	0.940654796859738	0	0	0	FALSE
0	0	0	0	0	0	0	0	0	0	0	0	0	0	0	0	0	0	0	0	0	0	0	0	0	35	0.333333343267441	0.333333343267441	0.0586031223903359	0.940654796859738	0	0	0	FALSE
0	0	0	0	0	0	0	0	0	0	0	0	0	0	0	0	0	0	0	0	0	0	0	0	0	35	0.333333343267441	0.333333343267441	0.0586031223903359	0.940654796859738	0	0	0	FALSE
0	0	0	0	0	0	0	0	0	0	0	0	0	0	0	0	0	0	0	0	0	0	0	0	0	35	0.333333343267441	0.333333343267441	0.0586031223903359	0.940654796859738	0	0	0	FALSE
0	0	0	0	0	0	0	0	0	0	0	0	0	0	0	0	0	0	0	0	0	0	0	0	0	35	0.333333343267441	0.333333343267441	0.0586031223903359	0.940654796859738	0	0	0	FALSE
0	0	0	0	0	0	0	0	0	0	0	0	0	0	0	0	0	0	0	0	0	0	0	0	0	35	0.333333343267441	0.333333343267441	0.0586031223903359	0.940654796859738	0	0	0	FALSE
0	0	0	0	0	0	0	0	0	0	0	0	0	0	0	0	0	0	0	0	0	0	0	0	0	35	0.333333343267441	0.333333343267441	0.0586031223903359	0.940654796859738	0	0	0	FALSE
0	0	0	0	0	0	0	0	0	0	0	0	0	0	0	0	0	0	0	0	0	0	0	0	0	35	0.333333343267441	0.333333343267441	0.0586031223903359	0.940654796859738	0	0	0	FALSE
0	0	0	0	0	0	0	0	0	0	0	0	0	0	0	0	0	0	0	0	0	0	0	0	0	35	0.333333343267441	0.333333343267441	0.0586031223903359	0.940654796859738	0	0	0	FALSE
0	0	0	0	0	0	0	0	0	0	0	0	0	0	0	0	0	0	0	0	0	0	0	0	0	35	0.333333343267441	0.333333343267441	0.0586031223903359	0.940654796859738	0	0	0	FALSE
0	0	0	0	0	0	0	0	0	0	0	0	0	0	0	0	0	0	0	0	0	0	0	0	0	35	0.333333343267441	0.333333343267441	0.0586031223903359	0.940654796859738	0	0	0	FALSE
0	0	0	0	0	0	0	0	0	0	0	0	0	0	0	0	0	0	0	0	0	0	0	0	0	35	0.333333343267441	0.333333343267441	0.0586031223903359	0.940654796859738	0	0	0	FALSE
0	0	0	0	0	0	0	0	0	0	0	0	0	0	0	0	0	0	0	0	0	0	0	0	0	35	0.333333343267441	0.333333343267441	0.0586031223903359	0.940654796859738	0	0	0	FALSE
0	0	0	0	0	0	0	0	0	0	0	0	0	0	0	0	0	0	0	0	0	0	0	0	0	35	0.333333343267441	0.333333343267441	0.0586031223903359	0.940654796859738	0	0	0	FALSE
0	0	0	0	0	0	0	0	0	0	0	0	0	0	0	0	0	0	0	0	0	0	0	0	0	35	0.333333343267441	0.333333343267441	0.0586031223903359	0.940654796859738	0	0	0	FALSE
0	0	0	0	0	0	0	0	0	0	0	0	0	0	0	0	0	0	0	0	0	0	0	0	0	35	0.333333343267441	0.333333373069763	0.0586031223903359	0.940654796859738	0	0	0	FALSE
0	0	0	0	0	0	0	0	0	0	0	0	0	0	0	0	0	0	0	0	0	0	0	0	0	35	0.333333373069763	0.333333253860474	0.0586031223903359	0.940654796859738	0	0	0	FALSE
0	0	0	0	0	0	0	0	0	0	0	0	0	0	0	0	0	0	0	0	0	0	0	0	0	35	0.333333313465118	0.333333432674408	0.0586031223903359	0.940654796859738	0	0	0	FALSE
0	0	0	0	0	0	0	0	0	0	0	0	0	0	0	0	0	0	0	0	0	0	0	0	0	35	0.33333346247673	0.333333641290665	0.0586031223903359	0.940654796859738	0	0	0	FALSE
0	0	0	0	0	0	0	0	0	0	0	0	0	0	0	0	0	0	0	0	0	0	0	0	0	35	0.333334386348724	0.333332806825638	0.0586031223903359	0.940654796859738	0	0	0	FALSE
0	0	0	0	0	0	0	0	0	0	0	0	0	0	0	0	0	0	0	0	0	0	0	0	0	35	0.333335787057877	0.33333358168602	0.0586031223903359	0.940654796859738	0	0	0	FALSE
0	0	0	0	0	0	0	0	0	0	0	0	0	0	0	0	0	0	0	0	0	0	0	0	0	35	0.33333557844162	0.333334177732468	0.0586031223903359	0.940654796859738	0	0	0	FALSE
0	0	0	0	0	0	0	0	0	0	0	0	0	0	0	0	0	0	0	0	0	0	0	0	0	35	0.333333998918533	0.333333492279053	0.0586031223903359	0.940654796859738	0	0	0	FALSE
0	0	0	0	0	0	0	0	0	0	0	0	0	0	0	0	0	0	0	0	0	0	0	0	0	35	0.333333551883698	0.333333760499954	0.0586031223903359	0.940654796859738	0	0	0	FALSE
0	0	0	0	0	0	0	0	0	0	0	0	0	0	0	0	0	0	0	0	0	0	0	0	0	35	0.33333432674408	0.333333402872086	0.0586031223903359	0.940654796859738	0	0	0	FALSE
0	0	0	0	0	0	0	0	0	0	0	0	0	0	0	0	0	0	0	0	0	0	0	0	0	35	0.333334475755692	0.333333015441895	0.0586031223903359	0.940654796859738	0	0	0	FALSE
0	0	0	0	0	0	0	0	0	0	0	0	0	0	0	0	0	0	0	0	0	0	0	0	0	35	0.333334624767303	0.333333402872086	0.0586031223903359	0.940654796859738	0	0	0	FALSE
0	0	0	0	0	0	0	0	0	0	0	0	0	0	0	0	0	0	0	0	0	0	0	0	0	35	0.333335816860199	0.333332717418671	0.0586031223903359	0.940654796859738	0	0	0	FALSE
0	0	0	0	0	0	0	0	0	0	0	0	0	0	0	0	0	0	0	0	0	0	0	0	0	35	0.333334445953369	0.333332806825638	0.0586031223903359	0.940654796859738	0	0	0	FALSE
0	0	0	0	0	0	0	0	0	0	0	0	0	0	0	0	0	0	0	0	0	0	0	0	0	35	0.333332419395447	0.333333313465118	0.0586030553361767	0.940651577696563	0	0	0	FALSE
0	0	0	0	0	0	0	0	0	0	0	0	0	0	0	0	0	0	0	0	0	0	0	0	0	35	0.333332747220993	0.333333373069763	0.0586032564986544	0.940652732396398	0	0	0	FALSE
0	0	0	0	0	0	0	0	0	0	0	0	0	0	0	0	0	0	0	0	0	0	0	0	0	35	0.333333373069763	0.333333224058151	0.0586027535924601	0.940654936823354	0	0	0	FALSE
0	0	0	0	0	0	0	0	0	0	0	0	0	0	0	0	0	0	0	0	0	0	0	0	0	35	0.333334654569626	0.333332747220993	0.0586011442926383	0.940659450649979	0	0	0	FALSE
0	0	0	0	0	0	0	0	0	0	0	0	0	0	0	0	0	0	0	0	0	0	0	0	0	35	0.333334892988205	0.333332240581512	0.0585994344115776	0.940660290431677	0	0	0	FALSE
0	0	0	0	0	0	0	0	0	0	0	0	0	0	0	0	0	0	0	0	0	0	0	0	0	35	0.3333340883255	0.333331793546677	0.0585979256929947	0.940657456168447	0	0	0	FALSE
0	0	0	0	0	0	0	0	0	0	0	0	0	0	0	0	0	0	0	0	0	0	0	0	0	35	0.333334177732468	0.333332002162933	0.0585986297616667	0.940657771086584	0	0	0	FALSE
0	0	0	0	0	0	0	0	0	0	0	0	0	0	0	0	0	0	0	0	0	0	0	0	0	35	0.333333790302277	0.333332747220993	0.0586011442926383	0.940656406441325	0	0	0	FALSE
0	0	0	0	0	0	0	0	0	0	0	0	0	0	0	0	0	0	0	0	0	0	0	0	0	35	0.333333671092987	0.333333104848862	0.0586023512675047	0.940655986550476	0	0	0	FALSE
0	0	0	0	0	0	0	0	0	0	0	0	0	0	0	0	0	0	0	0	0	0	0	0	0	35	0.333333492279053	0.333333134651184	0.0586024518487435	0.940655356714203	0	0	0	FALSE
0	0	0	0	0	0	0	0	0	0	0	0	0	0	0	0	0	0	0	0	0	0	0	0	0	35	0.333333402872086	0.333333134651184	0.0586024518487435	0.940655041796066	0	0	0	FALSE
0	0	0	0	0	0	0	0	0	0	0	0	0	0	0	0	0	0	0	0	0	0	0	0	0	35	0.333333343267441	0.333333283662796	0.0586029547549378	0.940654831850642	0	0	0	FALSE
0	0	0	0	0	0	0	0	0	0	0	0	0	0	0	0	0	0	0	0	0	0	0	0	0	35	0.333333492279053	0.333333253860474	0.058602854173699	0.940655356714203	0	0	0	FALSE
0	0	0	0	0	0	0	0	0	0	0	0	0	0	0	0	0	0	0	0	0	0	0	0	0	35	0.333333879709244	0.333332687616348	0.0586009431301606	0.940656721359462	0	0	0	FALSE
0	0	0	0	0	0	0	0	0	0	0	0	0	0	0	0	0	0	0	0	0	0	0	0	0	35	0.33333420753479	0.33333232998848	0.0585997361552942	0.940657876059296	0	0	0	FALSE
0	0	0	0	0	0	0	0	0	0	0	0	0	0	0	0	0	0	0	0	0	0	0	0	0	35	0.333334058523178	0.333332300186157	0.0585996355740553	0.940657351195735	0	0	0	FALSE
0	0	0	0	0	0	0	0	0	0	0	0	0	0	0	0	0	0	0	0	0	0	0	0	0	35	0.33333358168602	0.333332926034927	0.0586017477800715	0.94065567163234	0	0	0	FALSE
0	0	0	0	0	0	0	0	0	0	0	0	0	0	0	0	0	0	0	0	0	0	0	0	0	35	0.333333283662796	0.333333432674408	0.0586034576611322	0.940654621905217	0	0	0	FALSE
0	0	0	0	0	0	0	0	0	0	0	0	0	0	0	0	0	0	0	0	0	0	0	0	0	35	0.333333313465118	0.333333402872086	0.0586033570798933	0.94065472687793	0	0	0	FALSE
0	0	0	0	0	0	0	0	0	0	0	0	0	0	0	0	0	0	0	0	0	0	0	0	0	35	0.333333343267441	0.333333343267441	0.0586031559174156	0.940654831850642	0	0	0	FALSE
0	0	0	0	0	0	0	0	0	0	0	0	0	0	0	0	0	0	0	0	0	0	0	0	0	35	0.333333343267441	0.333333343267441	0.0586031559174156	0.940654831850642	0	0	0	FALSE
0	0	0	0	0	0	0	0	0	0	0	0	0	0	0	0	0	0	0	0	0	0	0	0	0	35	0.333333343267441	0.333333343267441	0.0586031559174156	0.940654831850642	0	0	0	FALSE
0	0	0	0	0	0	0	0	0	0	0	0	0	0	0	0	0	0	0	0	0	0	0	0	0	35	0.333333343267441	0.333333343267441	0.0586031559174156	0.940654831850642	0	0	0	FALSE
0	0	0	0	0	0	0	0	0	0	0	0	0	0	0	0	0	0	0	0	0	0	0	0	0	35	0.333333343267441	0.333333343267441	0.0586031223903359	0.940654796859738	0	0	0	FALSE
0	0	0	0	0	0	0	0	0	0	0	0	0	0	0	0	0	0	0	0	0	0	0	0	0	35	0.333333343267441	0.333333343267441	0.0586031223903359	0.940654796859738	0	0	0	FALSE
0	0	0	0	0	0	0	0	0	0	0	0	0	0	0	0	0	0	0	0	0	0	0	0	0	35	0.333333343267441	0.333333343267441	0.0586031223903359	0.940654796859738	0	0	0	FALSE
0	0	0	0	0	0	0	0	0	0	0	0	0	0	0	0	0	0	0	0	0	0	0	0	0	35	0.333333343267441	0.333333343267441	0.0586031223903359	0.940654796859738	0	0	0	FALSE
0	0	0	0	0	0	0	0	0	0	0	0	0	0	0	0	0	0	0	0	0	0	0	0	0	35	0.333333343267441	0.333333343267441	0.0586031223903359	0.940654796859738	0	0	0	FALSE
0	0	0	0	0	0	0	0	0	0	0	0	0	0	0	0	0	0	0	0	0	0	0	0	0	35	0.333333343267441	0.333333343267441	0.0586031223903359	0.940654796859738	0	0	0	FALSE
0	0	0	0	0	0	0	0	0	0	0	0	0	0	0	0	0	0	0	0	0	0	0	0	0	35	0.333333343267441	0.333333343267441	0.0586031223903359	0.940654796859738	0	0	0	FALSE
0	0	0	0	0	0	0	0	0	0	0	0	0	0	0	0	0	0	0	0	0	0	0	0	0	35	0.333333343267441	0.333333343267441	0.0586031223903359	0.940654796859738	0	0	0	FALSE
0	0	0	0	0	0	0	0	0	0	0	0	0	0	0	0	0	0	0	0	0	0	0	0	0	35	0.333333343267441	0.333333343267441	0.0586031223903359	0.940654796859738	0	0	0	FALSE
0	0	0	0	0	0	0	0	0	0	0	0	0	0	0	0	0	0	0	0	0	0	0	0	0	35	0.333333343267441	0.333333343267441	0.0586031223903359	0.940654796859738	0	0	0	FALSE
0	0	0	0	0	0	0	0	0	0	0	0	0	0	0	0	0	0	0	0	0	0	0	0	0	35	0.333333343267441	0.333333343267441	0.0586031223903359	0.940654796859738	0	0	0	FALSE
0	0	0	0	0	0	0	0	0	0	0	0	0	0	0	0	0	0	0	0	0	0	0	0	0	35	0.333333343267441	0.333333343267441	0.0586031223903359	0.940654796859738	0	0	0	FALSE
0	0	0	0	0	0	0	0	0	0	0	0	0	0	0	0	0	0	0	0	0	0	0	0	0	35	0.333333343267441	0.333333343267441	0.0586031223903359	0.940654796859738	0	0	0	FALSE
0	0	0	0	0	0	0	0	0	0	0	0	0	0	0	0	0	0	0	0	0	0	0	0	0	35	0.333333343267441	0.333333343267441	0.0586031223903359	0.940654796859738	0	0	0	FALSE
0	0	0	0	0	0	0	0	0	0	0	0	0	0	0	0	0	0	0	0	0	0	0	0	0	35	0.333333343267441	0.333333343267441	0.0586031223903359	0.940654796859738	0	0	0	FALSE
0	0	0	0	0	0	0	0	0	0	0	0	0	0	0	0	0	0	0	0	0	0	0	0	0	35	0.333333343267441	0.333333343267441	0.0586031223903359	0.940654796859738	0	0	0	FALSE
0	0	0	0	0	0	0	0	0	0	0	0	0	0	0	0	0	0	0	0	0	0	0	0	0	35	0.333333343267441	0.333333343267441	0.0586031223903359	0.940654796859738	0	0	0	FALSE
0	0	0	0	0	0	0	0	0	0	0	0	0	0	0	0	0	0	0	0	0	0	0	0	0	35	0.333333343267441	0.333333343267441	0.0586031223903359	0.940654796859738	0	0	0	FALSE
0	0	0	0	0	0	0	0	0	0	0	0	0	0	0	0	0	0	0	0	0	0	0	0	0	35	0.333333343267441	0.333333343267441	0.0586031223903359	0.940654796859738	0	0	0	FALSE
0	0	0	0	0	0	0	0	0	0	0	0	0	0	0	0	0	0	0	0	0	0	0	0	0	35	0.333333343267441	0.333333343267441	0.0586031223903359	0.940654796859738	0	0	0	FALSE
0	0	0	0	0	0	0	0	0	0	0	0	0	0	0	0	0	0	0	0	0	0	0	0	0	35	0.333333343267441	0.333333343267441	0.0586031223903359	0.940654796859738	0	0	0	FALSE
0	0	0	0	0	0	0	0	0	0	0	0	0	0	0	0	0	0	0	0	0	0	0	0	0	35	0.333333343267441	0.333333343267441	0.0586031223903359	0.940654796859738	0	0	0	FALSE
0	0	0	0	0	0	0	0	0	0	0	0	0	0	0	0	0	0	0	0	0	0	0	0	0	35	0.333333343267441	0.333333343267441	0.0586031223903359	0.940654796859738	0	0	0	FALSE
0	0	0	0	0	0	0	0	0	0	0	0	0	0	0	0	0	0	0	0	0	0	0	0	0	35	0.333333343267441	0.333333343267441	0.0586031223903359	0.940654796859738	0	0	0	FALSE
0	0	0	0	0	0	0	0	0	0	0	0	0	0	0	0	0	0	0	0	0	0	0	0	0	35	0.333333343267441	0.333333343267441	0.0586031223903359	0.940654796859738	0	0	0	FALSE
0	0	0	0	0	0	0	0	0	0	0	0	0	0	0	0	0	0	0	0	0	0	0	0	0	35	0.333333343267441	0.333333343267441	0.0586031223903359	0.940654796859738	0	0	0	FALSE
0	0	0	0	0	0	0	0	0	0	0	0	0	0	0	0	0	0	0	0	0	0	0	0	0	35	0.333333343267441	0.333333373069763	0.0586031223903359	0.940654796859738	0	0	0	FALSE
0	0	0	0	0	0	0	0	0	0	0	0	0	0	0	0	0	0	0	0	0	0	0	0	0	35	0.333333373069763	0.333333253860474	0.0586031223903359	0.940654796859738	0	0	0	FALSE
0	0	0	0	0	0	0	0	0	0	0	0	0	0	0	0	0	0	0	0	0	0	0	0	0	35	0.333333283662796	0.333333522081375	0.0586031223903359	0.940654796859738	0	0	0	FALSE
0	0	0	0	0	0	0	0	0	0	0	0	0	0	0	0	0	0	0	0	0	0	0	0	0	35	0.333333432674408	0.333333194255829	0.0586031223903359	0.940654796859738	0	0	0	FALSE
0	0	0	0	0	0	0	0	0	0	0	0	0	0	0	0	0	0	0	0	0	0	0	0	0	35	0.333333164453506	0.333332091569901	0.0586031223903359	0.940654796859738	0	0	0	FALSE
0	0	0	0	0	0	0	0	0	0	0	0	0	0	0	0	0	0	0	0	0	0	0	0	0	35	0.333329230546951	0.333335518836975	0.0586031223903359	0.940654796859738	0	0	0	FALSE
0	0	0	0	0	0	0	0	0	0	0	0	0	0	0	0	0	0	0	0	0	0	0	0	0	35	0.333318948745728	0.333331137895584	0.0586031223903359	0.940654796859738	0	0	0	FALSE
0	0	0	0	0	0	0	0	0	0	0	0	0	0	0	0	0	0	0	0	0	0	0	0	0	35	0.33331224322319	0.333324611186981	0.0586031223903359	0.940654796859738	0	0	0	FALSE
0	0	0	0	0	0	0	0	0	0	0	0	0	0	0	0	0	0	0	0	0	0	0	0	0	35	0.333319127559662	0.333332270383835	0.0586031223903359	0.940654796859738	0	0	0	FALSE
0	0	0	0	0	0	0	0	0	0	0	0	0	0	0	0	0	0	0	0	0	0	0	0	0	35	0.333330810070038	0.333335816860199	0.0586031223903359	0.940654796859738	0	0	0	FALSE
0	0	0	0	0	0	0	0	0	0	0	0	0	0	0	0	0	0	0	0	0	0	0	0	0	35	0.333333909511566	0.333333134651184	0.0586031223903359	0.940654796859738	0	0	0	FALSE
0	0	0	0	0	0	0	0	0	0	0	0	0	0	0	0	0	0	0	0	0	0	0	0	0	35	0.333331733942032	0.333333998918533	0.0586031223903359	0.940654796859738	0	0	0	FALSE
0	0	0	0	0	0	0	0	0	0	0	0	0	0	0	0	0	0	0	0	0	0	0	0	0	35	0.333330869674683	0.333333224058151	0.0586031223903359	0.940654796859738	0	0	0	FALSE
0	0	0	0	0	0	0	0	0	0	0	0	0	0	0	0	0	0	0	0	0	0	0	0	0	35	0.333326905965805	0.333334743976593	0.0586078832356421	0.940632157744804	0	0	0	FALSE
0	0	0	0	0	0	0	0	0	0	0	0	0	0	0	0	0	0	0	0	0	0	0	0	0	35	0.333328723907471	0.333335220813751	0.0586094925354639	0.940638561080249	0	0	0	FALSE
0	0	0	0	0	0	0	0	0	0	0	0	0	0	0	0	0	0	0	0	0	0	0	0	0	35	0.333336263895035	0.333333522081375	0.0586037594048487	0.940665119176439	0	0	0	FALSE
0	0	0	0	0	0	0	0	0	0	0	0	0	0	0	0	0	0	0	0	0	0	0	0	0	35	0.333336412906647	0.333333164453506	0.0586025524299824	0.94066564404	0	0	0	FALSE
0	0	0	0	0	0	0	0	0	0	0	0	0	0	0	0	0	0	0	0	0	0	0	0	0	35	0.333334237337112	0.333333373069763	0.0586032564986544	0.940657981032008	0	0	0	FALSE
0	0	0	0	0	0	0	0	0	0	0	0	0	0	0	0	0	0	0	0	0	0	0	0	0	35	0.333331048488617	0.333334982395172	0.058608687885553	0.940646748951802	0	0	0	FALSE
0	0	0	0	0	0	0	0	0	0	0	0	0	0	0	0	0	0	0	0	0	0	0	0	0	35	0.333328038454056	0.333337157964706	0.05861603031599	0.940636146707868	0	0	0	FALSE
0	0	0	0	0	0	0	0	0	0	0	0	0	0	0	0	0	0	0	0	0	0	0	0	0	35	0.333330154418945	0.333339244127274	0.0586230710027105	0.940643599770435	0	0	0	FALSE
0	0	0	0	0	0	0	0	0	0	0	0	0	0	0	0	0	0	0	0	0	0	0	0	0	35	0.333329707384109	0.333339065313339	0.0586224675152773	0.940642025179752	0	0	0	FALSE
0	0	0	0	0	0	0	0	0	0	0	0	0	0	0	0	0	0	0	0	0	0	0	0	0	35	0.333331376314163	0.333336263895035	0.0586130128788242	0.940647903651636	0	0	0	FALSE
0	0	0	0	0	0	0	0	0	0	0	0	0	0	0	0	0	0	0	0	0	0	0	0	0	35	0.33333146572113	0.333334386348724	0.0586066762607758	0.940648218569773	0	0	0	FALSE
0	0	0	0	0	0	0	0	0	0	0	0	0	0	0	0	0	0	0	0	0	0	0	0	0	35	0.333332091569901	0.333333969116211	0.0586052681234317	0.940650422996729	0	0	0	FALSE
0	0	0	0	0	0	0	0	0	0	0	0	0	0	0	0	0	0	0	0	0	0	0	0	0	35	0.333332806825638	0.333333939313889	0.0586051675421928	0.940652942341822	0	0	0	FALSE
0	0	0	0	0	0	0	0	0	0	0	0	0	0	0	0	0	0	0	0	0	0	0	0	0	35	0.333333253860474	0.333333432674408	0.0586034576611322	0.940654516932505	0	0	0	FALSE
0	0	0	0	0	0	0	0	0	0	0	0	0	0	0	0	0	0	0	0	0	0	0	0	0	35	0.333332896232605	0.333333492279053	0.0586036588236099	0.940653257259959	0	0	0	FALSE
0	0	0	0	0	0	0	0	0	0	0	0	0	0	0	0	0	0	0	0	0	0	0	0	0	35	0.333331525325775	0.333335518836975	0.0586104983478526	0.940648428515197	0	0	0	FALSE
0	0	0	0	0	0	0	0	0	0	0	0	0	0	0	0	0	0	0	0	0	0	0	0	0	35	0.333330392837524	0.333336889743805	0.0586151250848403	0.940644439552133	0	0	0	FALSE
0	0	0	0	0	0	0	0	0	0	0	0	0	0	0	0	0	0	0	0	0	0	0	0	0	35	0.333330780267715	0.333337038755417	0.0586156279910346	0.940645804197392	0	0	0	FALSE
0	0	0	0	0	0	0	0	0	0	0	0	0	0	0	0	0	0	0	0	0	0	0	0	0	35	0.333332598209381	0.333334624767303	0.0586074809106867	0.940652207532837	0	0	0	FALSE
0	0	0	0	0	0	0	0	0	0	0	0	0	0	0	0	0	0	0	0	0	0	0	0	0	35	0.333333551883698	0.333332985639572	0.0586019489425492	0.940655566659627	0	0	0	FALSE
0	0	0	0	0	0	0	0	0	0	0	0	0	0	0	0	0	0	0	0	0	0	0	0	0	35	0.333333402872086	0.333333194255829	0.0586026530112212	0.940655041796066	0	0	0	FALSE
0	0	0	0	0	0	0	0	0	0	0	0	0	0	0	0	0	0	0	0	0	0	0	0	0	35	0.333333283662796	0.333333373069763	0.0586032564986544	0.940654621905217	0	0	0	FALSE
0	0	0	0	0	0	0	0	0	0	0	0	0	0	0	0	0	0	0	0	0	0	0	0	0	35	0.333333313465118	0.333333343267441	0.0586031559174156	0.94065472687793	0	0	0	FALSE
0	0	0	0	0	0	0	0	0	0	0	0	0	0	0	0	0	0	0	0	0	0	0	0	0	35	0.333333343267441	0.333333343267441	0.0586031559174156	0.940654831850642	0	0	0	FALSE
0	0	0	0	0	0	0	0	0	0	0	0	0	0	0	0	0	0	0	0	0	0	0	0	0	35	0.333333373069763	0.333333343267441	0.0586031559174156	0.940654936823354	0	0	0	FALSE
0	0	0	0	0	0	0	0	0	0	0	0	0	0	0	0	0	0	0	0	0	0	0	0	0	35	0.333333343267441	0.333333343267441	0.0586031559174156	0.940654831850642	0	0	0	FALSE
0	0	0	0	0	0	0	0	0	0	0	0	0	0	0	0	0	0	0	0	0	0	0	0	0	35	0.333333343267441	0.333333343267441	0.0586031559174156	0.940654831850642	0	0	0	FALSE
0	0	0	0	0	0	0	0	0	0	0	0	0	0	0	0	0	0	0	0	0	0	0	0	0	35	0.333333313465118	0.333333343267441	0.0586031223903359	0.940654796859738	0	0	0	FALSE
0	0	0	0	0	0	0	0	0	0	0	0	0	0	0	0	0	0	0	0	0	0	0	0	0	35	0.333333343267441	0.333333343267441	0.0586031223903359	0.940654796859738	0	0	0	FALSE
0	0	0	0	0	0	0	0	0	0	0	0	0	0	0	0	0	0	0	0	0	0	0	0	0	35	0.333333373069763	0.333333343267441	0.0586031223903359	0.940654796859738	0	0	0	FALSE
0	0	0	0	0	0	0	0	0	0	0	0	0	0	0	0	0	0	0	0	0	0	0	0	0	35	0.333333373069763	0.333333343267441	0.0586031223903359	0.940654796859738	0	0	0	FALSE
0	0	0	0	0	0	0	0	0	0	0	0	0	0	0	0	0	0	0	0	0	0	0	0	0	35	0.333333343267441	0.333333343267441	0.0586031223903359	0.940654796859738	0	0	0	FALSE
0	0	0	0	0	0	0	0	0	0	0	0	0	0	0	0	0	0	0	0	0	0	0	0	0	35	0.333333343267441	0.333333343267441	0.0586031223903359	0.940654796859738	0	0	0	FALSE
0	0	0	0	0	0	0	0	0	0	0	0	0	0	0	0	0	0	0	0	0	0	0	0	0	35	0.333333343267441	0.333333343267441	0.0586031223903359	0.940654796859738	0	0	0	FALSE
0	0	0	0	0	0	0	0	0	0	0	0	0	0	0	0	0	0	0	0	0	0	0	0	0	35	0.333333343267441	0.333333343267441	0.0586031223903359	0.940654796859738	0	0	0	FALSE
0	0	0	0	0	0	0	0	0	0	0	0	0	0	0	0	0	0	0	0	0	0	0	0	0	35	0.333333343267441	0.333333343267441	0.0586031223903359	0.940654796859738	0	0	0	FALSE
0	0	0	0	0	0	0	0	0	0	0	0	0	0	0	0	0	0	0	0	0	0	0	0	0	35	0.333333343267441	0.333333343267441	0.0586031223903359	0.940654796859738	0	0	0	FALSE
0	0	0	0	0	0	0	0	0	0	0	0	0	0	0	0	0	0	0	0	0	0	0	0	0	35	0.333333343267441	0.333333343267441	0.0586031223903359	0.940654796859738	0	0	0	FALSE
0	0	0	0	0	0	0	0	0	0	0	0	0	0	0	0	0	0	0	0	0	0	0	0	0	35	0.333333343267441	0.333333343267441	0.0586031223903359	0.940654796859738	0	0	0	FALSE
0	0	0	0	0	0	0	0	0	0	0	0	0	0	0	0	0	0	0	0	0	0	0	0	0	35	0.333333343267441	0.333333343267441	0.0586031223903359	0.940654796859738	0	0	0	FALSE
0	0	0	0	0	0	0	0	0	0	0	0	0	0	0	0	0	0	0	0	0	0	0	0	0	35	0.333333343267441	0.333333343267441	0.0586031223903359	0.940654796859738	0	0	0	FALSE
0	0	0	0	0	0	0	0	0	0	0	0	0	0	0	0	0	0	0	0	0	0	0	0	0	35	0.333333343267441	0.333333343267441	0.0586031223903359	0.940654796859738	0	0	0	FALSE
0	0	0	0	0	0	0	0	0	0	0	0	0	0	0	0	0	0	0	0	0	0	0	0	0	35	0.333333343267441	0.333333343267441	0.0586031223903359	0.940654796859738	0	0	0	FALSE
0	0	0	0	0	0	0	0	0	0	0	0	0	0	0	0	0	0	0	0	0	0	0	0	0	35	0.333333343267441	0.333333343267441	0.0586031223903359	0.940654796859738	0	0	0	FALSE
0	0	0	0	0	0	0	0	0	0	0	0	0	0	0	0	0	0	0	0	0	0	0	0	0	35	0.333333343267441	0.333333343267441	0.0586031223903359	0.940654796859738	0	0	0	FALSE
0	0	0	0	0	0	0	0	0	0	0	0	0	0	0	0	0	0	0	0	0	0	0	0	0	35	0.333333343267441	0.333333343267441	0.0586031223903359	0.940654796859738	0	0	0	FALSE
0	0	0	0	0	0	0	0	0	0	0	0	0	0	0	0	0	0	0	0	0	0	0	0	0	35	0.333333343267441	0.333333343267441	0.0586031223903359	0.940654796859738	0	0	0	FALSE
0	0	0	0	0	0	0	0	0	0	0	0	0	0	0	0	0	0	0	0	0	0	0	0	0	35	0.333333343267441	0.333333343267441	0.0586031223903359	0.940654796859738	0	0	0	FALSE
0	0	0	0	0	0	0	0	0	0	0	0	0	0	0	0	0	0	0	0	0	0	0	0	0	35	0.333333343267441	0.333333343267441	0.0586031223903359	0.940654796859738	0	0	0	FALSE
0	0	0	0	0	0	0	0	0	0	0	0	0	0	0	0	0	0	0	0	0	0	0	0	0	35	0.333333343267441	0.333333343267441	0.0586031223903359	0.940654796859738	0	0	0	FALSE
0	0	0	0	0	0	0	0	0	0	0	0	0	0	0	0	0	0	0	0	0	0	0	0	0	35	0.333333343267441	0.333333343267441	0.0586031223903359	0.940654796859738	0	0	0	FALSE
0	0	0	0	0	0	0	0	0	0	0	0	0	0	0	0	0	0	0	0	0	0	0	0	0	35	0.333333283662796	0.333333313465118	0.0586031223903359	0.940654796859738	0	0	0	FALSE
0	0	0	0	0	0	0	0	0	0	0	0	0	0	0	0	0	0	0	0	0	0	0	0	0	35	0.333333522081375	0.333333432674408	0.0586031223903359	0.940654796859738	0	0	0	FALSE
0	0	0	0	0	0	0	0	0	0	0	0	0	0	0	0	0	0	0	0	0	0	0	0	0	35	0.333333015441895	0.333333194255829	0.0586031223903359	0.940654796859738	0	0	0	FALSE
0	0	0	0	0	0	0	0	0	0	0	0	0	0	0	0	0	0	0	0	0	0	0	0	0	35	0.333333432674408	0.333333283662796	0.0586031223903359	0.940654796859738	0	0	0	FALSE
0	0	0	0	0	0	0	0	0	0	0	0	0	0	0	0	0	0	0	0	0	0	0	0	0	35	0.333335816860199	0.333335608243942	0.0586031223903359	0.940654796859738	0	0	0	FALSE
0	0	0	0	0	0	0	0	0	0	0	0	0	0	0	0	0	0	0	0	0	0	0	0	0	35	0.33332946896553	0.333333492279053	0.0586031223903359	0.940654796859738	0	0	0	FALSE
0	0	0	0	0	0	0	0	0	0	0	0	0	0	0	0	0	0	0	0	0	0	0	0	0	35	0.333311825990677	0.333321571350098	0.0586031223903359	0.940654796859738	0	0	0	FALSE
0	0	0	0	0	0	0	0	0	0	0	0	0	0	0	0	0	0	0	0	0	0	0	0	0	35	0.333301693201065	0.333314687013626	0.0586031223903359	0.940654796859738	0	0	0	FALSE
0	0	0	0	0	0	0	0	0	0	0	0	0	0	0	0	0	0	0	0	0	0	0	0	0	35	0.333310574293137	0.333320021629333	0.0586031223903359	0.940654796859738	0	0	0	FALSE
0	0	0	0	0	0	0	0	0	0	0	0	0	0	0	0	0	0	0	0	0	0	0	0	0	35	0.333321273326874	0.333320319652557	0.0586031223903359	0.940654796859738	0	0	0	FALSE
0	0	0	0	0	0	0	0	0	0	0	0	0	0	0	0	0	0	0	0	0	0	0	0	0	35	0.333320796489716	0.333323925733566	0.0586031223903359	0.940654796859738	0	0	0	FALSE
0	0	0	0	0	0	0	0	0	0	0	0	0	0	0	0	0	0	0	0	0	0	0	0	0	35	0.333319932222366	0.33333358168602	0.0586031223903359	0.940654796859738	0	0	0	FALSE
0	0	0	0	0	0	0	0	0	0	0	0	0	0	0	0	0	0	0	0	0	0	0	0	0	35	0.333318829536438	0.333334535360336	0.0586071791669701	0.940603710139794	0	0	0	FALSE
0	0	0	0	0	0	0	0	0	0	0	0	0	0	0	0	0	0	0	0	0	0	0	0	0	35	0.333320319652557	0.333330184221268	0.0585924943060961	0.940608958775405	0	0	0	FALSE
0	0	0	0	0	0	0	0	0	0	0	0	0	0	0	0	0	0	0	0	0	0	0	0	0	35	0.333331823348999	0.333328008651733	0.0585851518756591	0.940649478242319	0	0	0	FALSE
0	0	0	0	0	0	0	0	0	0	0	0	0	0	0	0	0	0	0	0	0	0	0	0	0	35	0.333327651023865	0.333332389593124	0.0585999373177719	0.940634782062609	0	0	0	FALSE
0	0	0	0	0	0	0	0	0	0	0	0	0	0	0	0	0	0	0	0	0	0	0	0	0	35	0.333315283060074	0.333333939313889	0.0586051675421928	0.940591218387041	0	0	0	FALSE
0	0	0	0	0	0	0	0	0	0	0	0	0	0	0	0	0	0	0	0	0	0	0	0	0	35	0.333320796489716	0.333333820104599	0.0586047652172374	0.940610638338801	0	0	0	FALSE
0	0	0	0	0	0	0	0	0	0	0	0	0	0	0	0	0	0	0	0	0	0	0	0	0	35	0.333313465118408	0.333329081535339	0.0585887728002581	0.940584815051596	0	0	0	FALSE
0	0	0	0	0	0	0	0	0	0	0	0	0	0	0	0	0	0	0	0	0	0	0	0	0	35	0.333329886198044	0.333320498466492	0.0585598054034655	0.940642655016025	0	0	0	FALSE
0	0	0	0	0	0	0	0	0	0	0	0	0	0	0	0	0	0	0	0	0	0	0	0	0	35	0.333352237939835	0.333311438560486	0.0585292287068511	0.940721384550185	0	0	0	FALSE
0	0	0	0	0	0	0	0	0	0	0	0	0	0	0	0	0	0	0	0	0	0	0	0	0	35	0.333347678184509	0.333308845758438	0.0585204781390701	0.940705323725216	0	0	0	FALSE
0	0	0	0	0	0	0	0	0	0	0	0	0	0	0	0	0	0	0	0	0	0	0	0	0	35	0.333341866731644	0.333318561315536	0.0585532676229394	0.940684854046335	0	0	0	FALSE
0	0	0	0	0	0	0	0	0	0	0	0	0	0	0	0	0	0	0	0	0	0	0	0	0	35	0.333342641592026	0.33332833647728	0.0585862582692866	0.940687583336852	0	0	0	FALSE
0	0	0	0	0	0	0	0	0	0	0	0	0	0	0	0	0	0	0	0	0	0	0	0	0	35	0.333340466022491	0.333331376314163	0.0585965175556506	0.940679920328861	0	0	0	FALSE
0	0	0	0	0	0	0	0	0	0	0	0	0	0	0	0	0	0	0	0	0	0	0	0	0	35	0.333336681127548	0.333331853151321	0.0585981268554724	0.94066658879441	0	0	0	FALSE
0	0	0	0	0	0	0	0	0	0	0	0	0	0	0	0	0	0	0	0	0	0	0	0	0	35	0.333334594964981	0.333333939313889	0.0586051675421928	0.940659240704555	0	0	0	FALSE
0	0	0	0	0	0	0	0	0	0	0	0	0	0	0	0	0	0	0	0	0	0	0	0	0	35	0.333334982395172	0.333333283662796	0.0586029547549378	0.940660605349814	0	0	0	FALSE
0	0	0	0	0	0	0	0	0	0	0	0	0	0	0	0	0	0	0	0	0	0	0	0	0	35	0.333339154720306	0.333326429128647	0.0585798210699993	0.940675301529523	0	0	0	FALSE
0	0	0	0	0	0	0	0	0	0	0	0	0	0	0	0	0	0	0	0	0	0	0	0	0	35	0.333343088626862	0.333321750164032	0.0585640298154978	0.940689157927535	0	0	0	FALSE
0	0	0	0	0	0	0	0	0	0	0	0	0	0	0	0	0	0	0	0	0	0	0	0	0	35	0.333341807126999	0.333321213722229	0.0585622193531983	0.94068464410091	0	0	0	FALSE
0	0	0	0	0	0	0	0	0	0	0	0	0	0	0	0	0	0	0	0	0	0	0	0	0	35	0.333335548639297	0.333329737186432	0.0585909855875131	0.940662599831346	0	0	0	FALSE
0	0	0	0	0	0	0	0	0	0	0	0	0	0	0	0	0	0	0	0	0	0	0	0	0	35	0.333332568407059	0.333334594964981	0.0586073803294478	0.940652102560124	0	0	0	FALSE
0	0	0	0	0	0	0	0	0	0	0	0	0	0	0	0	0	0	0	0	0	0	0	0	0	35	0.333333253860474	0.333333671092987	0.0586042623110431	0.940654516932505	0	0	0	FALSE
0	0	0	0	0	0	0	0	0	0	0	0	0	0	0	0	0	0	0	0	0	0	0	0	0	35	0.333333432674408	0.333333313465118	0.0586030553361767	0.940655146768778	0	0	0	FALSE
0	0	0	0	0	0	0	0	0	0	0	0	0	0	0	0	0	0	0	0	0	0	0	0	0	35	0.333333432674408	0.333333343267441	0.0586031559174156	0.940655146768778	0	0	0	FALSE
0	0	0	0	0	0	0	0	0	0	0	0	0	0	0	0	0	0	0	0	0	0	0	0	0	35	0.333333343267441	0.333333343267441	0.0586031559174156	0.940654831850642	0	0	0	FALSE
0	0	0	0	0	0	0	0	0	0	0	0	0	0	0	0	0	0	0	0	0	0	0	0	0	35	0.333333283662796	0.333333343267441	0.0586031559174156	0.940654621905217	0	0	0	FALSE
0	0	0	0	0	0	0	0	0	0	0	0	0	0	0	0	0	0	0	0	0	0	0	0	0	35	0.333333283662796	0.333333343267441	0.0586031559174156	0.940654621905217	0	0	0	FALSE
0	0	0	0	0	0	0	0	0	0	0	0	0	0	0	0	0	0	0	0	0	0	0	0	0	35	0.333333313465118	0.333333313465118	0.0586030553361767	0.94065472687793	0	0	0	FALSE
0	0	0	0	0	0	0	0	0	0	0	0	0	0	0	0	0	0	0	0	0	0	0	0	0	35	0.333333343267441	0.333333343267441	0.0586031559174156	0.940654831850642	0	0	0	FALSE
0	0	0	0	0	0	0	0	0	0	0	0	0	0	0	0	0	0	0	0	0	0	0	0	0	35	0.333333343267441	0.333333343267441	0.0586031223903359	0.940654796859738	0	0	0	FALSE
0	0	0	0	0	0	0	0	0	0	0	0	0	0	0	0	0	0	0	0	0	0	0	0	0	35	0.333333313465118	0.333333343267441	0.0586031223903359	0.940654796859738	0	0	0	FALSE
0	0	0	0	0	0	0	0	0	0	0	0	0	0	0	0	0	0	0	0	0	0	0	0	0	35	0.333333313465118	0.333333313465118	0.0586031223903359	0.940654796859738	0	0	0	FALSE
0	0	0	0	0	0	0	0	0	0	0	0	0	0	0	0	0	0	0	0	0	0	0	0	0	35	0.333333283662796	0.333333343267441	0.0586031223903359	0.940654796859738	0	0	0	FALSE
0	0	0	0	0	0	0	0	0	0	0	0	0	0	0	0	0	0	0	0	0	0	0	0	0	35	0.333333313465118	0.333333373069763	0.0586031223903359	0.940654796859738	0	0	0	FALSE
0	0	0	0	0	0	0	0	0	0	0	0	0	0	0	0	0	0	0	0	0	0	0	0	0	35	0.333333373069763	0.333333343267441	0.0586031223903359	0.940654796859738	0	0	0	FALSE
0	0	0	0	0	0	0	0	0	0	0	0	0	0	0	0	0	0	0	0	0	0	0	0	0	35	0.333333373069763	0.333333343267441	0.0586031223903359	0.940654796859738	0	0	0	FALSE
0	0	0	0	0	0	0	0	0	0	0	0	0	0	0	0	0	0	0	0	0	0	0	0	0	35	0.333333343267441	0.333333343267441	0.0586031223903359	0.940654796859738	0	0	0	FALSE
0	0	0	0	0	0	0	0	0	0	0	0	0	0	0	0	0	0	0	0	0	0	0	0	0	35	0.333333343267441	0.333333343267441	0.0586031223903359	0.940654796859738	0	0	0	FALSE
0	0	0	0	0	0	0	0	0	0	0	0	0	0	0	0	0	0	0	0	0	0	0	0	0	35	0.333333343267441	0.333333343267441	0.0586031223903359	0.940654796859738	0	0	0	FALSE
0	0	0	0	0	0	0	0	0	0	0	0	0	0	0	0	0	0	0	0	0	0	0	0	0	35	0.333333343267441	0.333333343267441	0.0586031223903359	0.940654796859738	0	0	0	FALSE
0	0	0	0	0	0	0	0	0	0	0	0	0	0	0	0	0	0	0	0	0	0	0	0	0	35	0.333333343267441	0.333333343267441	0.0586031223903359	0.940654796859738	0	0	0	FALSE
0	0	0	0	0	0	0	0	0	0	0	0	0	0	0	0	0	0	0	0	0	0	0	0	0	35	0.333333343267441	0.333333343267441	0.0586031223903359	0.940654796859738	0	0	0	FALSE
0	0	0	0	0	0	0	0	0	0	0	0	0	0	0	0	0	0	0	0	0	0	0	0	0	35	0.333333343267441	0.333333343267441	0.0586031223903359	0.940654796859738	0	0	0	FALSE
0	0	0	0	0	0	0	0	0	0	0	0	0	0	0	0	0	0	0	0	0	0	0	0	0	35	0.333333343267441	0.333333343267441	0.0586031223903359	0.940654796859738	0	0	0	FALSE
0	0	0	0	0	0	0	0	0	0	0	0	0	0	0	0	0	0	0	0	0	0	0	0	0	35	0.333333343267441	0.333333343267441	0.0586031223903359	0.940654796859738	0	0	0	FALSE
0	0	0	0	0	0	0	0	0	0	0	0	0	0	0	0	0	0	0	0	0	0	0	0	0	35	0.333333343267441	0.333333343267441	0.0586031223903359	0.940654796859738	0	0	0	FALSE
0	0	0	0	0	0	0	0	0	0	0	0	0	0	0	0	0	0	0	0	0	0	0	0	0	35	0.333333343267441	0.333333343267441	0.0586031223903359	0.940654796859738	0	0	0	FALSE
0	0	0	0	0	0	0	0	0	0	0	0	0	0	0	0	0	0	0	0	0	0	0	0	0	35	0.333333343267441	0.333333343267441	0.0586031223903359	0.940654796859738	0	0	0	FALSE
0	0	0	0	0	0	0	0	0	0	0	0	0	0	0	0	0	0	0	0	0	0	0	0	0	35	0.333333343267441	0.333333343267441	0.0586031223903359	0.940654796859738	0	0	0	FALSE
0	0	0	0	0	0	0	0	0	0	0	0	0	0	0	0	0	0	0	0	0	0	0	0	0	35	0.333333343267441	0.333333343267441	0.0586031223903359	0.940654796859738	0	0	0	FALSE
0	0	0	0	0	0	0	0	0	0	0	0	0	0	0	0	0	0	0	0	0	0	0	0	0	35	0.333333343267441	0.333333343267441	0.0586031223903359	0.940654796859738	0	0	0	FALSE
0	0	0	0	0	0	0	0	0	0	0	0	0	0	0	0	0	0	0	0	0	0	0	0	0	35	0.333333343267441	0.333333343267441	0.0586031223903359	0.940654796859738	0	0	0	FALSE
0	0	0	0	0	0	0	0	0	0	0	0	0	0	0	0	0	0	0	0	0	0	0	0	0	35	0.333333343267441	0.333333343267441	0.0586031223903359	0.940654796859738	0	0	0	FALSE
0	0	0	0	0	0	0	0	0	0	0	0	0	0	0	0	0	0	0	0	0	0	0	0	0	35	0.333333343267441	0.333333343267441	0.0586031223903359	0.940654796859738	0	0	0	FALSE
0	0	0	0	0	0	0	0	0	0	0	0	0	0	0	0	0	0	0	0	0	0	0	0	0	35	0.333333343267441	0.333333343267441	0.0586031223903359	0.940654796859738	0	0	0	FALSE
0	0	0	0	0	0	0	0	0	0	0	0	0	0	0	0	0	0	0	0	0	0	0	0	0	35	0.333333551883698	0.333333522081375	0.0586031223903359	0.940654796859738	0	0	0	FALSE
0	0	0	0	0	0	0	0	0	0	0	0	0	0	0	0	0	0	0	0	0	0	0	0	0	35	0.333331167697906	0.333331137895584	0.0586031223903359	0.940654796859738	0	0	0	FALSE
0	0	0	0	0	0	0	0	0	0	0	0	0	0	0	0	0	0	0	0	0	0	0	0	0	35	0.333326369524002	0.333322376012802	0.0586031223903359	0.940654796859738	0	0	0	FALSE
0	0	0	0	0	0	0	0	0	0	0	0	0	0	0	0	0	0	0	0	0	0	0	0	0	35	0.333313703536987	0.333318799734116	0.0586031223903359	0.940654796859738	0	0	0	FALSE
0	0	0	0	0	0	0	0	0	0	0	0	0	0	0	0	0	0	0	0	0	0	0	0	0	35	0.333302408456802	0.333326101303101	0.0586031223903359	0.940654796859738	0	0	0	FALSE
0	0	0	0	0	0	0	0	0	0	0	0	0	0	0	0	0	0	0	0	0	0	0	0	0	35	0.333316922187805	0.333326369524002	0.0586031223903359	0.940654796859738	0	0	0	FALSE
0	0	0	0	0	0	0	0	0	0	0	0	0	0	0	0	0	0	0	0	0	0	0	0	0	35	0.333324760198593	0.333325177431107	0.0586031223903359	0.940654796859738	0	0	0	FALSE
0	0	0	0	0	0	0	0	0	0	0	0	0	0	0	0	0	0	0	0	0	0	0	0	0	35	0.333319216966629	0.333325535058975	0.0586031223903359	0.940654796859738	0	0	0	FALSE
0	0	0	0	0	0	0	0	0	0	0	0	0	0	0	0	0	0	0	0	0	0	0	0	0	35	0.333327770233154	0.333321541547775	0.0585633257468258	0.940635201953458	0	0	0	FALSE
0	0	0	0	0	0	0	0	0	0	0	0	0	0	0	0	0	0	0	0	0	0	0	0	0	35	0.333310455083847	0.333330094814301	0.0585921925623795	0.940574212807663	0	0	0	FALSE
0	0	0	0	0	0	0	0	0	0	0	0	0	0	0	0	0	0	0	0	0	0	0	0	0	35	0.333297967910767	0.333327382802963	0.0585830396696429	0.940530229241246	0	0	0	FALSE
0	0	0	0	0	0	0	0	0	0	0	0	0	0	0	0	0	0	0	0	0	0	0	0	0	35	0.333303779363632	0.333327144384384	0.058582235019732	0.940550698920127	0	0	0	FALSE
0	0	0	0	0	0	0	0	0	0	0	0	0	0	0	0	0	0	0	0	0	0	0	0	0	35	0.333301156759262	0.333339244127274	0.0586230710027105	0.940541461321453	0	0	0	FALSE
0	0	0	0	0	0	0	0	0	0	0	0	0	0	0	0	0	0	0	0	0	0	0	0	0	35	0.333306819200516	0.33333358168602	0.0586039605673265	0.940561406136773	0	0	0	FALSE
0	0	0	0	0	0	0	0	0	0	0	0	0	0	0	0	0	0	0	0	0	0	0	0	0	35	0.333314150571823	0.333325922489166	0.0585781111889386	0.940587229423977	0	0	0	FALSE
0	0	0	0	0	0	0	0	0	0	0	0	0	0	0	0	0	0	0	0	0	0	0	0	0	35	0.333297967910767	0.333333879709244	0.0586049663797151	0.940530229241246	0	0	0	FALSE
0	0	0	0	0	0	0	0	0	0	0	0	0	0	0	0	0	0	0	0	0	0	0	0	0	35	0.333269238471985	0.333361059427261	0.0586966964695583	0.940429035546673	0	0	0	FALSE
0	0	0	0	0	0	0	0	0	0	0	0	0	0	0	0	0	0	0	0	0	0	0	0	0	35	0.333249062299728	0.333379298448563	0.0587582521877425	0.940357969020506	0	0	0	FALSE
0	0	0	0	0	0	0	0	0	0	0	0	0	0	0	0	0	0	0	0	0	0	0	0	0	35	0.333275258541107	0.333357214927673	0.0586837214897449	0.94045024003454	0	0	0	FALSE
0	0	0	0	0	0	0	0	0	0	0	0	0	0	0	0	0	0	0	0	0	0	0	0	0	35	0.333299428224564	0.33334082365036	0.0586284018083702	0.940535372904144	0	0	0	FALSE
0	0	0	0	0	0	0	0	0	0	0	0	0	0	0	0	0	0	0	0	0	0	0	0	0	35	0.333291888237	0.333343893289566	0.0586387616759731	0.940508814807955	0	0	0	FALSE
0	0	0	0	0	0	0	0	0	0	0	0	0	0	0	0	0	0	0	0	0	0	0	0	0	35	0.333295255899429	0.333340793848038	0.0586283012271313	0.940520676724435	0	0	0	FALSE
0	0	0	0	0	0	0	0	0	0	0	0	0	0	0	0	0	0	0	0	0	0	0	0	0	35	0.333313167095184	0.333332091569901	0.0585989315053833	0.940583765324474	0	0	0	FALSE
0	0	0	0	0	0	0	0	0	0	0	0	0	0	0	0	0	0	0	0	0	0	0	0	0	35	0.33332160115242	0.333324998617172	0.0585749931705339	0.94061347260203	0	0	0	FALSE
0	0	0	0	0	0	0	0	0	0	0	0	0	0	0	0	0	0	0	0	0	0	0	0	0	35	0.333324611186981	0.333330988883972	0.0585952099995454	0.940624074845964	0	0	0	FALSE
0	0	0	0	0	0	0	0	0	0	0	0	0	0	0	0	0	0	0	0	0	0	0	0	0	35	0.333315461874008	0.333354920148849	0.0586759767343525	0.940591848223315	0	0	0	FALSE
0	0	0	0	0	0	0	0	0	0	0	0	0	0	0	0	0	0	0	0	0	0	0	0	0	35	0.333302646875381	0.33336940407753	0.05872485921644	0.940546709957063	0	0	0	FALSE
0	0	0	0	0	0	0	0	0	0	0	0	0	0	0	0	0	0	0	0	0	0	0	0	0	35	0.333306938409805	0.333370387554169	0.0587281783973224	0.940561826027622	0	0	0	FALSE
0	0	0	0	0	0	0	0	0	0	0	0	0	0	0	0	0	0	0	0	0	0	0	0	0	35	0.333326995372772	0.333342969417572	0.0586356436575684	0.940632472662941	0	0	0	FALSE
0	0	0	0	0	0	0	0	0	0	0	0	0	0	0	0	0	0	0	0	0	0	0	0	0	35	0.333335667848587	0.33332958817482	0.0585904826813188	0.940663019722194	0	0	0	FALSE
0	0	0	0	0	0	0	0	0	0	0	0	0	0	0	0	0	0	0	0	0	0	0	0	0	35	0.33333346247673	0.333332687616348	0.0586009431301606	0.940655251741491	0	0	0	FALSE
0	0	0	0	0	0	0	0	0	0	0	0	0	0	0	0	0	0	0	0	0	0	0	0	0	35	0.333333104848862	0.333333492279053	0.0586036588236099	0.940653992068944	0	0	0	FALSE
0	0	0	0	0	0	0	0	0	0	0	0	0	0	0	0	0	0	0	0	0	0	0	0	0	35	0.333333194255829	0.333333343267441	0.0586031559174156	0.940654306987081	0	0	0	FALSE
0	0	0	0	0	0	0	0	0	0	0	0	0	0	0	0	0	0	0	0	0	0	0	0	0	35	0.333333402872086	0.333333343267441	0.0586031559174156	0.940655041796066	0	0	0	FALSE
0	0	0	0	0	0	0	0	0	0	0	0	0	0	0	0	0	0	0	0	0	0	0	0	0	35	0.333333522081375	0.333333313465118	0.0586030553361767	0.940655461686915	0	0	0	FALSE
0	0	0	0	0	0	0	0	0	0	0	0	0	0	0	0	0	0	0	0	0	0	0	0	0	35	0.333333492279053	0.333333402872086	0.0586033570798933	0.940655356714203	0	0	0	FALSE
0	0	0	0	0	0	0	0	0	0	0	0	0	0	0	0	0	0	0	0	0	0	0	0	0	35	0.333333492279053	0.333333492279053	0.0586036588236099	0.940655356714203	0	0	0	FALSE
0	0	0	0	0	0	0	0	0	0	0	0	0	0	0	0	0	0	0	0	0	0	0	0	0	35	0.33333346247673	0.333333373069763	0.0586032564986544	0.940655251741491	0	0	0	FALSE
0	0	0	0	0	0	0	0	0	0	0	0	0	0	0	0	0	0	0	0	0	0	0	0	0	35	0.333333313465118	0.333333343267441	0.0586031559174156	0.94065472687793	0	0	0	FALSE
0	0	0	0	0	0	0	0	0	0	0	0	0	0	0	0	0	0	0	0	0	0	0	0	0	35	0.333333343267441	0.333333343267441	0.0586031223903359	0.940654796859738	0	0	0	FALSE
0	0	0	0	0	0	0	0	0	0	0	0	0	0	0	0	0	0	0	0	0	0	0	0	0	35	0.333333373069763	0.333333373069763	0.0586031223903359	0.940654796859738	0	0	0	FALSE
0	0	0	0	0	0	0	0	0	0	0	0	0	0	0	0	0	0	0	0	0	0	0	0	0	35	0.333333432674408	0.333333313465118	0.0586031223903359	0.940654796859738	0	0	0	FALSE
0	0	0	0	0	0	0	0	0	0	0	0	0	0	0	0	0	0	0	0	0	0	0	0	0	35	0.333333373069763	0.333333283662796	0.0586031223903359	0.940654796859738	0	0	0	FALSE
0	0	0	0	0	0	0	0	0	0	0	0	0	0	0	0	0	0	0	0	0	0	0	0	0	35	0.333333253860474	0.333333313465118	0.0586031223903359	0.940654796859738	0	0	0	FALSE
0	0	0	0	0	0	0	0	0	0	0	0	0	0	0	0	0	0	0	0	0	0	0	0	0	35	0.333333253860474	0.333333343267441	0.0586031223903359	0.940654796859738	0	0	0	FALSE
0	0	0	0	0	0	0	0	0	0	0	0	0	0	0	0	0	0	0	0	0	0	0	0	0	35	0.333333313465118	0.333333343267441	0.0586031223903359	0.940654796859738	0	0	0	FALSE
0	0	0	0	0	0	0	0	0	0	0	0	0	0	0	0	0	0	0	0	0	0	0	0	0	35	0.333333343267441	0.333333343267441	0.0586031223903359	0.940654796859738	0	0	0	FALSE
0	0	0	0	0	0	0	0	0	0	0	0	0	0	0	0	0	0	0	0	0	0	0	0	0	35	0.333333343267441	0.333333343267441	0.0586031223903359	0.940654796859738	0	0	0	FALSE
0	0	0	0	0	0	0	0	0	0	0	0	0	0	0	0	0	0	0	0	0	0	0	0	0	35	0.333333343267441	0.333333343267441	0.0586031223903359	0.940654796859738	0	0	0	FALSE
0	0	0	0	0	0	0	0	0	0	0	0	0	0	0	0	0	0	0	0	0	0	0	0	0	35	0.333333343267441	0.333333343267441	0.0586031223903359	0.940654796859738	0	0	0	FALSE
0	0	0	0	0	0	0	0	0	0	0	0	0	0	0	0	0	0	0	0	0	0	0	0	0	35	0.333333343267441	0.333333343267441	0.0586031223903359	0.940654796859738	0	0	0	FALSE
0	0	0	0	0	0	0	0	0	0	0	0	0	0	0	0	0	0	0	0	0	0	0	0	0	35	0.333333343267441	0.333333343267441	0.0586031223903359	0.940654796859738	0	0	0	FALSE
0	0	0	0	0	0	0	0	0	0	0	0	0	0	0	0	0	0	0	0	0	0	0	0	0	35	0.333333343267441	0.333333343267441	0.0586031223903359	0.940654796859738	0	0	0	FALSE
0	0	0	0	0	0	0	0	0	0	0	0	0	0	0	0	0	0	0	0	0	0	0	0	0	35	0.333333343267441	0.333333343267441	0.0586031223903359	0.940654796859738	0	0	0	FALSE
0	0	0	0	0	0	0	0	0	0	0	0	0	0	0	0	0	0	0	0	0	0	0	0	0	35	0.333333343267441	0.333333343267441	0.0586031223903359	0.940654796859738	0	0	0	FALSE
0	0	0	0	0	0	0	0	0	0	0	0	0	0	0	0	0	0	0	0	0	0	0	0	0	35	0.333333343267441	0.333333343267441	0.0586031223903359	0.940654796859738	0	0	0	FALSE
0	0	0	0	0	0	0	0	0	0	0	0	0	0	0	0	0	0	0	0	0	0	0	0	0	35	0.333333343267441	0.333333343267441	0.0586031223903359	0.940654796859738	0	0	0	FALSE
0	0	0	0	0	0	0	0	0	0	0	0	0	0	0	0	0	0	0	0	0	0	0	0	0	35	0.333333343267441	0.333333343267441	0.0586031223903359	0.940654796859738	0	0	0	FALSE
0	0	0	0	0	0	0	0	0	0	0	0	0	0	0	0	0	0	0	0	0	0	0	0	0	35	0.333333343267441	0.333333343267441	0.0586031223903359	0.940654796859738	0	0	0	FALSE
0	0	0	0	0	0	0	0	0	0	0	0	0	0	0	0	0	0	0	0	0	0	0	0	0	35	0.333333313465118	0.333333343267441	0.0586031223903359	0.940654796859738	0	0	0	FALSE
0	0	0	0	0	0	0	0	0	0	0	0	0	0	0	0	0	0	0	0	0	0	0	0	0	35	0.333333283662796	0.333333313465118	0.0586031223903359	0.940654796859738	0	0	0	FALSE
0	0	0	0	0	0	0	0	0	0	0	0	0	0	0	0	0	0	0	0	0	0	0	0	0	35	0.333333522081375	0.33333346247673	0.0586031223903359	0.940654796859738	0	0	0	FALSE
0	0	0	0	0	0	0	0	0	0	0	0	0	0	0	0	0	0	0	0	0	0	0	0	0	35	0.333332926034927	0.333333045244217	0.0586031223903359	0.940654796859738	0	0	0	FALSE
0	0	0	0	0	0	0	0	0	0	0	0	0	0	0	0	0	0	0	0	0	0	0	0	0	35	0.333333700895309	0.33333358168602	0.0586031223903359	0.940654796859738	0	0	0	FALSE
0	0	0	0	0	0	0	0	0	0	0	0	0	0	0	0	0	0	0	0	0	0	0	0	0	35	0.333334803581238	0.333334267139435	0.0586031223903359	0.940654796859738	0	0	0	FALSE
0	0	0	0	0	0	0	0	0	0	0	0	0	0	0	0	0	0	0	0	0	0	0	0	0	35	0.333325326442719	0.33332821726799	0.0586031223903359	0.940654796859738	0	0	0	FALSE
0	0	0	0	0	0	0	0	0	0	0	0	0	0	0	0	0	0	0	0	0	0	0	0	0	35	0.333319008350372	0.333318024873734	0.0586031223903359	0.940654796859738	0	0	0	FALSE
0	0	0	0	0	0	0	0	0	0	0	0	0	0	0	0	0	0	0	0	0	0	0	0	0	35	0.333319276571274	0.333316445350647	0.0586031223903359	0.940654796859738	0	0	0	FALSE
0	0	0	0	0	0	0	0	0	0	0	0	0	0	0	0	0	0	0	0	0	0	0	0	0	35	0.333310335874557	0.33332422375679	0.0586031223903359	0.940654796859738	0	0	0	FALSE
0	0	0	0	0	0	0	0	0	0	0	0	0	0	0	0	0	0	0	0	0	0	0	0	0	35	0.33332297205925	0.333333760499954	0.0586031223903359	0.940654796859738	0	0	0	FALSE
0	0	0	0	0	0	0	0	0	0	0	0	0	0	0	0	0	0	0	0	0	0	0	0	0	35	0.333332777023315	0.333338767290115	0.0586031223903359	0.940654796859738	0	0	0	FALSE
0	0	0	0	0	0	0	0	0	0	0	0	0	0	0	0	0	0	0	0	0	0	0	0	0	35	0.333319425582886	0.333334147930145	0.0586058716108649	0.940605809594039	0	0	0	FALSE
0	0	0	0	0	0	0	0	0	0	0	0	0	0	0	0	0	0	0	0	0	0	0	0	0	35	0.33332347869873	0.333329379558563	0.0585897786126468	0.9406200858829	0	0	0	FALSE
0	0	0	0	0	0	0	0	0	0	0	0	0	0	0	0	0	0	0	0	0	0	0	0	0	35	0.333308428525925	0.333324283361435	0.0585725792208012	0.940567074663232	0	0	0	FALSE
0	0	0	0	0	0	0	0	0	0	0	0	0	0	0	0	0	0	0	0	0	0	0	0	0	35	0.333305776119232	0.333312898874283	0.0585341571875554	0.940557732091846	0	0	0	FALSE
0	0	0	0	0	0	0	0	0	0	0	0	0	0	0	0	0	0	0	0	0	0	0	0	0	35	0.333337873220444	0.333309352397919	0.0585221880201307	0.940670787702898	0	0	0	FALSE
0	0	0	0	0	0	0	0	0	0	0	0	0	0	0	0	0	0	0	0	0	0	0	0	0	35	0.333354651927948	0.333319693803787	0.0585570897100162	0.940729887339874	0	0	0	FALSE
0	0	0	0	0	0	0	0	0	0	0	0	0	0	0	0	0	0	0	0	0	0	0	0	0	35	0.333332121372223	0.333333194255829	0.0586026530112212	0.940650527969441	0	0	0	FALSE
0	0	0	0	0	0	0	0	0	0	0	0	0	0	0	0	0	0	0	0	0	0	0	0	0	35	0.333321869373322	0.333318769931793	0.0585539716916115	0.94061441735644	0	0	0	FALSE
0	0	0	0	0	0	0	0	0	0	0	0	0	0	0	0	0	0	0	0	0	0	0	0	0	35	0.333374828100204	0.333271861076355	0.0583956568216409	0.940800953866041	0	0	0	FALSE
0	0	0	0	0	0	0	0	0	0	0	0	0	0	0	0	0	0	0	0	0	0	0	0	0	35	0.333459913730621	0.333206743001938	0.0581758868147249	0.941100650959407	0	0	0	FALSE
0	0	0	0	0	0	0	0	0	0	0	0	0	0	0	0	0	0	0	0	0	0	0	0	0	35	0.333544045686722	0.333110988140106	0.0578527192942577	0.941396988925982	0	0	0	FALSE
0	0	0	0	0	0	0	0	0	0	0	0	0	0	0	0	0	0	0	0	0	0	0	0	0	35	0.333542495965958	0.333099007606506	0.0578122856362347	0.941391530344947	0	0	0	FALSE
0	0	0	0	0	0	0	0	0	0	0	0	0	0	0	0	0	0	0	0	0	0	0	0	0	35	0.333466112613678	0.33317157626152	0.0580572009528664	0.941122485283547	0	0	0	FALSE
0	0	0	0	0	0	0	0	0	0	0	0	0	0	0	0	0	0	0	0	0	0	0	0	0	35	0.333445340394974	0.333227574825287	0.0582461931006903	0.941049319303136	0	0	0	FALSE
0	0	0	0	0	0	0	0	0	0	0	0	0	0	0	0	0	0	0	0	0	0	0	0	0	35	0.333425849676132	0.333255797624588	0.0583414435338937	0.940980667149349	0	0	0	FALSE
0	0	0	0	0	0	0	0	0	0	0	0	0	0	0	0	0	0	0	0	0	0	0	0	0	35	0.333365052938461	0.33328652381897	0.0584451427911616	0.940766522816436	0	0	0	FALSE
0	0	0	0	0	0	0	0	0	0	0	0	0	0	0	0	0	0	0	0	0	0	0	0	0	35	0.333328127861023	0.33331710100174	0.0585483391422351	0.940636461626005	0	0	0	FALSE
0	0	0	0	0	0	0	0	0	0	0	0	0	0	0	0	0	0	0	0	0	0	0	0	0	35	0.333336561918259	0.333304762840271	0.0585066985093458	0.940666168903561	0	0	0	FALSE
0	0	0	0	0	0	0	0	0	0	0	0	0	0	0	0	0	0	0	0	0	0	0	0	0	35	0.333389550447464	0.333266764879227	0.0583784574297953	0.940852810385874	0	0	0	FALSE
0	0	0	0	0	0	0	0	0	0	0	0	0	0	0	0	0	0	0	0	0	0	0	0	0	35	0.333424866199493	0.333226531744003	0.0582426727573301	0.940977203049846	0	0	0	FALSE
0	0	0	0	0	0	0	0	0	0	0	0	0	0	0	0	0	0	0	0	0	0	0	0	0	35	0.333408772945404	0.333231031894684	0.0582578605243984	0.940920517785251	0	0	0	FALSE
0	0	0	0	0	0	0	0	0	0	0	0	0	0	0	0	0	0	0	0	0	0	0	0	0	35	0.333349794149399	0.333311438560486	0.0585292287068511	0.940712776787783	0	0	0	FALSE
0	0	0	0	0	0	0	0	0	0	0	0	0	0	0	0	0	0	0	0	0	0	0	0	0	35	0.333327561616898	0.333342671394348	0.0586346378451797	0.940634467144473	0	0	0	FALSE
0	0	0	0	0	0	0	0	0	0	0	0	0	0	0	0	0	0	0	0	0	0	0	0	0	35	0.333333045244217	0.333334535360336	0.0586071791669701	0.94065378212352	0	0	0	FALSE
0	0	0	0	0	0	0	0	0	0	0	0	0	0	0	0	0	0	0	0	0	0	0	0	0	35	0.333333522081375	0.333333224058151	0.0586027535924601	0.940655461686915	0	0	0	FALSE
0	0	0	0	0	0	0	0	0	0	0	0	0	0	0	0	0	0	0	0	0	0	0	0	0	35	0.333333343267441	0.333333373069763	0.0586032564986544	0.940654831850642	0	0	0	FALSE
0	0	0	0	0	0	0	0	0	0	0	0	0	0	0	0	0	0	0	0	0	0	0	0	0	35	0.333333224058151	0.333333313465118	0.0586030553361767	0.940654411959793	0	0	0	FALSE
0	0	0	0	0	0	0	0	0	0	0	0	0	0	0	0	0	0	0	0	0	0	0	0	0	35	0.333332926034927	0.333333432674408	0.0586034576611322	0.940653362232671	0	0	0	FALSE
0	0	0	0	0	0	0	0	0	0	0	0	0	0	0	0	0	0	0	0	0	0	0	0	0	35	0.333332896232605	0.333333164453506	0.0586025524299824	0.940653257259959	0	0	0	FALSE
0	0	0	0	0	0	0	0	0	0	0	0	0	0	0	0	0	0	0	0	0	0	0	0	0	35	0.333332896232605	0.333332896232605	0.0586016471988326	0.940653257259959	0	0	0	FALSE
0	0	0	0	0	0	0	0	0	0	0	0	0	0	0	0	0	0	0	0	0	0	0	0	0	35	0.333332926034927	0.333333313465118	0.0586030553361767	0.940653362232671	0	0	0	FALSE
0	0	0	0	0	0	0	0	0	0	0	0	0	0	0	0	0	0	0	0	0	0	0	0	0	35	0.33333346247673	0.333333402872086	0.0586033570798933	0.940655251741491	0	0	0	FALSE
0	0	0	0	0	0	0	0	0	0	0	0	0	0	0	0	0	0	0	0	0	0	0	0	0	35	0.333333522081375	0.333333373069763	0.0586032564986544	0.940655461686915	0	0	0	FALSE
0	0	0	0	0	0	0	0	0	0	0	0	0	0	0	0	0	0	0	0	0	0	0	0	0	35	0.333333313465118	0.333333343267441	0.0586031223903359	0.940654796859738	0	0	0	FALSE
0	0	0	0	0	0	0	0	0	0	0	0	0	0	0	0	0	0	0	0	0	0	0	0	0	35	0.333333224058151	0.333333373069763	0.0586031223903359	0.940654796859738	0	0	0	FALSE
0	0	0	0	0	0	0	0	0	0	0	0	0	0	0	0	0	0	0	0	0	0	0	0	0	35	0.333333283662796	0.333333492279053	0.0586031223903359	0.940654796859738	0	0	0	FALSE
0	0	0	0	0	0	0	0	0	0	0	0	0	0	0	0	0	0	0	0	0	0	0	0	0	35	0.33333358168602	0.333333432674408	0.0586031223903359	0.940654796859738	0	0	0	FALSE
0	0	0	0	0	0	0	0	0	0	0	0	0	0	0	0	0	0	0	0	0	0	0	0	0	35	0.333333611488342	0.333333343267441	0.0586031223903359	0.940654796859738	0	0	0	FALSE
0	0	0	0	0	0	0	0	0	0	0	0	0	0	0	0	0	0	0	0	0	0	0	0	0	35	0.333333402872086	0.333333343267441	0.0586031223903359	0.940654796859738	0	0	0	FALSE
0	0	0	0	0	0	0	0	0	0	0	0	0	0	0	0	0	0	0	0	0	0	0	0	0	35	0.333333343267441	0.333333343267441	0.0586031223903359	0.940654796859738	0	0	0	FALSE
0	0	0	0	0	0	0	0	0	0	0	0	0	0	0	0	0	0	0	0	0	0	0	0	0	35	0.333333343267441	0.333333343267441	0.0586031223903359	0.940654796859738	0	0	0	FALSE
0	0	0	0	0	0	0	0	0	0	0	0	0	0	0	0	0	0	0	0	0	0	0	0	0	35	0.333333343267441	0.333333343267441	0.0586031223903359	0.940654796859738	0	0	0	FALSE
0	0	0	0	0	0	0	0	0	0	0	0	0	0	0	0	0	0	0	0	0	0	0	0	0	35	0.333333343267441	0.333333343267441	0.0586031223903359	0.940654796859738	0	0	0	FALSE
0	0	0	0	0	0	0	0	0	0	0	0	0	0	0	0	0	0	0	0	0	0	0	0	0	35	0.333333343267441	0.333333343267441	0.0586031223903359	0.940654796859738	0	0	0	FALSE
0	0	0	0	0	0	0	0	0	0	0	0	0	0	0	0	0	0	0	0	0	0	0	0	0	35	0.333333343267441	0.333333343267441	0.0586031223903359	0.940654796859738	0	0	0	FALSE
0	0	0	0	0	0	0	0	0	0	0	0	0	0	0	0	0	0	0	0	0	0	0	0	0	35	0.333333343267441	0.333333343267441	0.0586031223903359	0.940654796859738	0	0	0	FALSE
0	0	0	0	0	0	0	0	0	0	0	0	0	0	0	0	0	0	0	0	0	0	0	0	0	35	0.333333343267441	0.333333343267441	0.0586031223903359	0.940654796859738	0	0	0	FALSE
0	0	0	0	0	0	0	0	0	0	0	0	0	0	0	0	0	0	0	0	0	0	0	0	0	35	0.333333343267441	0.333333343267441	0.0586031223903359	0.940654796859738	0	0	0	FALSE
0	0	0	0	0	0	0	0	0	0	0	0	0	0	0	0	0	0	0	0	0	0	0	0	0	35	0.333333343267441	0.333333343267441	0.0586031223903359	0.940654796859738	0	0	0	FALSE
0	0	0	0	0	0	0	0	0	0	0	0	0	0	0	0	0	0	0	0	0	0	0	0	0	35	0.333333343267441	0.333333343267441	0.0586031223903359	0.940654796859738	0	0	0	FALSE
0	0	0	0	0	0	0	0	0	0	0	0	0	0	0	0	0	0	0	0	0	0	0	0	0	35	0.333333343267441	0.333333343267441	0.0586031223903359	0.940654796859738	0	0	0	FALSE
0	0	0	0	0	0	0	0	0	0	0	0	0	0	0	0	0	0	0	0	0	0	0	0	0	35	0.333333343267441	0.333333343267441	0.0586031223903359	0.940654796859738	0	0	0	FALSE
0	0	0	0	0	0	0	0	0	0	0	0	0	0	0	0	0	0	0	0	0	0	0	0	0	35	0.333333343267441	0.333333343267441	0.0586031223903359	0.940654796859738	0	0	0	FALSE
0	0	0	0	0	0	0	0	0	0	0	0	0	0	0	0	0	0	0	0	0	0	0	0	0	35	0.333333313465118	0.333333343267441	0.0586031223903359	0.940654796859738	0	0	0	FALSE
0	0	0	0	0	0	0	0	0	0	0	0	0	0	0	0	0	0	0	0	0	0	0	0	0	35	0.333333492279053	0.333333343267441	0.0586031223903359	0.940654796859738	0	0	0	FALSE
0	0	0	0	0	0	0	0	0	0	0	0	0	0	0	0	0	0	0	0	0	0	0	0	0	35	0.333333015441895	0.333333373069763	0.0586031223903359	0.940654796859738	0	0	0	FALSE
0	0	0	0	0	0	0	0	0	0	0	0	0	0	0	0	0	0	0	0	0	0	0	0	0	35	0.33333346247673	0.333333373069763	0.0586031223903359	0.940654796859738	0	0	0	FALSE
0	0	0	0	0	0	0	0	0	0	0	0	0	0	0	0	0	0	0	0	0	0	0	0	0	35	0.333334624767303	0.333332985639572	0.0586031223903359	0.940654796859738	0	0	0	FALSE
0	0	0	0	0	0	0	0	0	0	0	0	0	0	0	0	0	0	0	0	0	0	0	0	0	35	0.33332759141922	0.333333671092987	0.0586031223903359	0.940654796859738	0	0	0	FALSE
0	0	0	0	0	0	0	0	0	0	0	0	0	0	0	0	0	0	0	0	0	0	0	0	0	35	0.33331623673439	0.333331555128098	0.0586031223903359	0.940654796859738	0	0	0	FALSE
0	0	0	0	0	0	0	0	0	0	0	0	0	0	0	0	0	0	0	0	0	0	0	0	0	35	0.333312630653381	0.333323121070862	0.0586031223903359	0.940654796859738	0	0	0	FALSE
0	0	0	0	0	0	0	0	0	0	0	0	0	0	0	0	0	0	0	0	0	0	0	0	0	35	0.333313047885895	0.333319365978241	0.0586031223903359	0.940654796859738	0	0	0	FALSE
0	0	0	0	0	0	0	0	0	0	0	0	0	0	0	0	0	0	0	0	0	0	0	0	0	35	0.333324313163757	0.333322107791901	0.0586031223903359	0.940654796859738	0	0	0	FALSE
0	0	0	0	0	0	0	0	0	0	0	0	0	0	0	0	0	0	0	0	0	0	0	0	0	35	0.333329975605011	0.333326280117035	0.058579318163805	0.940642969934162	0	0	0	FALSE
0	0	0	0	0	0	0	0	0	0	0	0	0	0	0	0	0	0	0	0	0	0	0	0	0	35	0.333319544792175	0.333333164453506	0.0586025524299824	0.940606229484888	0	0	0	FALSE
0	0	0	0	0	0	0	0	0	0	0	0	0	0	0	0	0	0	0	0	0	0	0	0	0	35	0.333316266536713	0.333329111337662	0.058588873381497	0.940594682486544	0	0	0	FALSE
0	0	0	0	0	0	0	0	0	0	0	0	0	0	0	0	0	0	0	0	0	0	0	0	0	35	0.333321839570999	0.333326160907745	0.0585789158388495	0.940614312383728	0	0	0	FALSE
0	0	0	0	0	0	0	0	0	0	0	0	0	0	0	0	0	0	0	0	0	0	0	0	0	35	0.333323866128922	0.333329617977142	0.0585905832625577	0.940621450528158	0	0	0	FALSE
0	0	0	0	0	0	0	0	0	0	0	0	0	0	0	0	0	0	0	0	0	0	0	0	0	35	0.333278566598892	0.333341866731644	0.0586319221517304	0.940461892005596	0	0	0	FALSE
0	0	0	0	0	0	0	0	0	0	0	0	0	0	0	0	0	0	0	0	0	0	0	0	0	35	0.333225011825562	0.333369165658951	0.0587240545665291	0.94027325604175	0	0	0	FALSE
0	0	0	0	0	0	0	0	0	0	0	0	0	0	0	0	0	0	0	0	0	0	0	0	0	35	0.333261251449585	0.333349674940109	0.0586582744363126	0.9404009028598	0	0	0	FALSE
0	0	0	0	0	0	0	0	0	0	0	0	0	0	0	0	0	0	0	0	0	0	0	0	0	35	0.333300679922104	0.33333283662796	0.0586014460363549	0.940539781758057	0	0	0	FALSE
0	0	0	0	0	0	0	0	0	0	0	0	0	0	0	0	0	0	0	0	0	0	0	0	0	35	0.333193272352219	0.333450347185135	0.0589980378611923	0.940161460103244	0	0	0	FALSE
0	0	0	0	0	0	0	0	0	0	0	0	0	0	0	0	0	0	0	0	0	0	0	0	0	35	0.33291494846344	0.333707541227341	0.0598660539525812	0.939181119943894	0	0	0	FALSE
0	0	0	0	0	0	0	0	0	0	0	0	0	0	0	0	0	0	0	0	0	0	0	0	0	35	0.332570105791092	0.334019005298615	0.0609172284799399	0.937966480690886	0	0	0	FALSE
0	0	0	0	0	0	0	0	0	0	0	0	0	0	0	0	0	0	0	0	0	0	0	0	0	35	0.332604855298996	0.334007561206818	0.0608786052842164	0.938088878873326	0	0	0	FALSE
0	0	0	0	0	0	0	0	0	0	0	0	0	0	0	0	0	0	0	0	0	0	0	0	0	35	0.332894682884216	0.333741635084152	0.0599811188898406	0.93910973849959	0	0	0	FALSE
0	0	0	0	0	0	0	0	0	0	0	0	0	0	0	0	0	0	0	0	0	0	0	0	0	35	0.33297061920166	0.333569079637527	0.059398753516823	0.939377208970307	0	0	0	FALSE
0	0	0	0	0	0	0	0	0	0	0	0	0	0	0	0	0	0	0	0	0	0	0	0	0	35	0.332947850227356	0.333528280258179	0.0592610578008194	0.939297009818177	0	0	0	FALSE
0	0	0	0	0	0	0	0	0	0	0	0	0	0	0	0	0	0	0	0	0	0	0	0	0	35	0.333061575889587	0.333495706319809	0.059151122506742	0.939697585687978	0	0	0	FALSE
0	0	0	0	0	0	0	0	0	0	0	0	0	0	0	0	0	0	0	0	0	0	0	0	0	35	0.333195596933365	0.33336016535759	0.0586936790323924	0.940169647974797	0	0	0	FALSE
0	0	0	0	0	0	0	0	0	0	0	0	0	0	0	0	0	0	0	0	0	0	0	0	0	35	0.333169728517532	0.333430767059326	0.0589319559872592	0.940078531660597	0	0	0	FALSE
0	0	0	0	0	0	0	0	0	0	0	0	0	0	0	0	0	0	0	0	0	0	0	0	0	35	0.333139568567276	0.333500325679779	0.0591667125987657	0.939972299275838	0	0	0	FALSE
0	0	0	0	0	0	0	0	0	0	0	0	0	0	0	0	0	0	0	0	0	0	0	0	0	35	0.333085507154465	0.333591192960739	0.0594733847960595	0.939781878775885	0	0	0	FALSE
0	0	0	0	0	0	0	0	0	0	0	0	0	0	0	0	0	0	0	0	0	0	0	0	0	35	0.333120971918106	0.333539515733719	0.0592989769278708	0.939906796303417	0	0	0	FALSE
0	0	0	0	0	0	0	0	0	0	0	0	0	0	0	0	0	0	0	0	0	0	0	0	0	35	0.333281934261322	0.333366811275482	0.0587161086486589	0.940473753922076	0	0	0	FALSE
0	0	0	0	0	0	0	0	0	0	0	0	0	0	0	0	0	0	0	0	0	0	0	0	0	35	0.333338588476181	0.333322554826736	0.0585667455089471	0.940673307047991	0	0	0	FALSE
0	0	0	0	0	0	0	0	0	0	0	0	0	0	0	0	0	0	0	0	0	0	0	0	0	35	0.333335697650909	0.333332091569901	0.0585989315053833	0.940663124694907	0	0	0	FALSE
0	0	0	0	0	0	0	0	0	0	0	0	0	0	0	0	0	0	0	0	0	0	0	0	0	35	0.333335101604462	0.333332538604736	0.0586004402239663	0.940661025240662	0	0	0	FALSE
0	0	0	0	0	0	0	0	0	0	0	0	0	0	0	0	0	0	0	0	0	0	0	0	0	35	0.333334863185883	0.333333015441895	0.0586020495237881	0.940660185458965	0	0	0	FALSE
0	0	0	0	0	0	0	0	0	0	0	0	0	0	0	0	0	0	0	0	0	0	0	0	0	35	0.333333551883698	0.33333346247673	0.058603558242371	0.940655566659627	0	0	0	FALSE
0	0	0	0	0	0	0	0	0	0	0	0	0	0	0	0	0	0	0	0	0	0	0	0	0	35	0.333333641290665	0.333333224058151	0.0586027535924601	0.940655881577764	0	0	0	FALSE
0	0	0	0	0	0	0	0	0	0	0	0	0	0	0	0	0	0	0	0	0	0	0	0	0	35	0.333334028720856	0.333333790302277	0.0586046646359985	0.940657246223023	0	0	0	FALSE
0	0	0	0	0	0	0	0	0	0	0	0	0	0	0	0	0	0	0	0	0	0	0	0	0	35	0.333334416151047	0.333334296941757	0.0586063745170592	0.940658610868282	0	0	0	FALSE
0	0	0	0	0	0	0	0	0	0	0	0	0	0	0	0	0	0	0	0	0	0	0	0	0	35	0.333334445953369	0.333333432674408	0.0586034576611322	0.940658715840994	0	0	0	FALSE
0	0	0	0	0	0	0	0	0	0	0	0	0	0	0	0	0	0	0	0	0	0	0	0	0	35	0.333332896232605	0.333333194255829	0.0586026530112212	0.940653257259959	0	0	0	FALSE
0	0	0	0	0	0	0	0	0	0	0	0	0	0	0	0	0	0	0	0	0	0	0	0	0	35	0.333332359790802	0.333333224058151	0.0586027535924601	0.940651367751139	0	0	0	FALSE
0	0	0	0	0	0	0	0	0	0	0	0	0	0	0	0	0	0	0	0	0	0	0	0	0	35	0.333333134651184	0.333333104848862	0.0586023512675047	0.940654097041656	0	0	0	FALSE
0	0	0	0	0	0	0	0	0	0	0	0	0	0	0	0	0	0	0	0	0	0	0	0	0	35	0.333333373069763	0.333333313465118	0.0586031223903359	0.940654796859738	0	0	0	FALSE
0	0	0	0	0	0	0	0	0	0	0	0	0	0	0	0	0	0	0	0	0	0	0	0	0	35	0.333333432674408	0.333333075046539	0.0586031223903359	0.940654796859738	0	0	0	FALSE
0	0	0	0	0	0	0	0	0	0	0	0	0	0	0	0	0	0	0	0	0	0	0	0	0	35	0.333332747220993	0.333333164453506	0.0586031223903359	0.940654796859738	0	0	0	FALSE
0	0	0	0	0	0	0	0	0	0	0	0	0	0	0	0	0	0	0	0	0	0	0	0	0	35	0.333332657814026	0.333333343267441	0.0586031223903359	0.940654796859738	0	0	0	FALSE
0	0	0	0	0	0	0	0	0	0	0	0	0	0	0	0	0	0	0	0	0	0	0	0	0	35	0.333333164453506	0.333333343267441	0.0586031223903359	0.940654796859738	0	0	0	FALSE
0	0	0	0	0	0	0	0	0	0	0	0	0	0	0	0	0	0	0	0	0	0	0	0	0	35	0.333333402872086	0.333333343267441	0.0586031223903359	0.940654796859738	0	0	0	FALSE
0	0	0	0	0	0	0	0	0	0	0	0	0	0	0	0	0	0	0	0	0	0	0	0	0	35	0.333333343267441	0.333333343267441	0.0586031223903359	0.940654796859738	0	0	0	FALSE
0	0	0	0	0	0	0	0	0	0	0	0	0	0	0	0	0	0	0	0	0	0	0	0	0	35	0.333333343267441	0.333333343267441	0.0586031223903359	0.940654796859738	0	0	0	FALSE
0	0	0	0	0	0	0	0	0	0	0	0	0	0	0	0	0	0	0	0	0	0	0	0	0	35	0.333333343267441	0.333333343267441	0.0586031223903359	0.940654796859738	0	0	0	FALSE
0	0	0	0	0	0	0	0	0	0	0	0	0	0	0	0	0	0	0	0	0	0	0	0	0	35	0.333333343267441	0.333333343267441	0.0586031223903359	0.940654796859738	0	0	0	FALSE
0	0	0	0	0	0	0	0	0	0	0	0	0	0	0	0	0	0	0	0	0	0	0	0	0	35	0.333333343267441	0.333333343267441	0.0586031223903359	0.940654796859738	0	0	0	FALSE
0	0	0	0	0	0	0	0	0	0	0	0	0	0	0	0	0	0	0	0	0	0	0	0	0	35	0.333333343267441	0.333333343267441	0.0586031223903359	0.940654796859738	0	0	0	FALSE
0	0	0	0	0	0	0	0	0	0	0	0	0	0	0	0	0	0	0	0	0	0	0	0	0	35	0.333333343267441	0.333333343267441	0.0586031223903359	0.940654796859738	0	0	0	FALSE
0	0	0	0	0	0	0	0	0	0	0	0	0	0	0	0	0	0	0	0	0	0	0	0	0	35	0.333333343267441	0.333333343267441	0.0586031223903359	0.940654796859738	0	0	0	FALSE
0	0	0	0	0	0	0	0	0	0	0	0	0	0	0	0	0	0	0	0	0	0	0	0	0	35	0.333333343267441	0.333333343267441	0.0586031223903359	0.940654796859738	0	0	0	FALSE
0	0	0	0	0	0	0	0	0	0	0	0	0	0	0	0	0	0	0	0	0	0	0	0	0	35	0.333333343267441	0.333333343267441	0.0586031223903359	0.940654796859738	0	0	0	FALSE
0	0	0	0	0	0	0	0	0	0	0	0	0	0	0	0	0	0	0	0	0	0	0	0	0	35	0.333333343267441	0.333333343267441	0.0586031223903359	0.940654796859738	0	0	0	FALSE
0	0	0	0	0	0	0	0	0	0	0	0	0	0	0	0	0	0	0	0	0	0	0	0	0	35	0.333333343267441	0.333333343267441	0.0586031223903359	0.940654796859738	0	0	0	FALSE
0	0	0	0	0	0	0	0	0	0	0	0	0	0	0	0	0	0	0	0	0	0	0	0	0	35	0.333333343267441	0.333333343267441	0.0586031223903359	0.940654796859738	0	0	0	FALSE
0	0	0	0	0	0	0	0	0	0	0	0	0	0	0	0	0	0	0	0	0	0	0	0	0	35	0.333333343267441	0.333333343267441	0.0586031223903359	0.940654796859738	0	0	0	FALSE
0	0	0	0	0	0	0	0	0	0	0	0	0	0	0	0	0	0	0	0	0	0	0	0	0	35	0.333333432674408	0.333333313465118	0.0586031223903359	0.940654796859738	0	0	0	FALSE
0	0	0	0	0	0	0	0	0	0	0	0	0	0	0	0	0	0	0	0	0	0	0	0	0	35	0.333333224058151	0.333333373069763	0.0586031223903359	0.940654796859738	0	0	0	FALSE
0	0	0	0	0	0	0	0	0	0	0	0	0	0	0	0	0	0	0	0	0	0	0	0	0	35	0.333333253860474	0.333333343267441	0.0586031223903359	0.940654796859738	0	0	0	FALSE
0	0	0	0	0	0	0	0	0	0	0	0	0	0	0	0	0	0	0	0	0	0	0	0	0	35	0.333334475755692	0.333333313465118	0.0586031223903359	0.940654796859738	0	0	0	FALSE
0	0	0	0	0	0	0	0	0	0	0	0	0	0	0	0	0	0	0	0	0	0	0	0	0	35	0.333331286907196	0.333334147930145	0.0586031223903359	0.940654796859738	0	0	0	FALSE
0	0	0	0	0	0	0	0	0	0	0	0	0	0	0	0	0	0	0	0	0	0	0	0	0	35	0.333318501710892	0.333333611488342	0.0586031223903359	0.940654796859738	0	0	0	FALSE
0	0	0	0	0	0	0	0	0	0	0	0	0	0	0	0	0	0	0	0	0	0	0	0	0	35	0.333308428525925	0.333331316709518	0.0586031223903359	0.940654796859738	0	0	0	FALSE
0	0	0	0	0	0	0	0	0	0	0	0	0	0	0	0	0	0	0	0	0	0	0	0	0	35	0.333314388990402	0.333334267139435	0.0586031223903359	0.940654796859738	0	0	0	FALSE
0	0	0	0	0	0	0	0	0	0	0	0	0	0	0	0	0	0	0	0	0	0	0	0	0	35	0.333320260047913	0.333332538604736	0.0586004402239663	0.940608748829981	0	0	0	FALSE
0	0	0	0	0	0	0	0	0	0	0	0	0	0	0	0	0	0	0	0	0	0	0	0	0	35	0.333310902118683	0.333325356245041	0.0585762001454002	0.940575787398346	0	0	0	FALSE
0	0	0	0	0	0	0	0	0	0	0	0	0	0	0	0	0	0	0	0	0	0	0	0	0	35	0.333312958478928	0.333329886198044	0.0585914884937074	0.940583030515489	0	0	0	FALSE
0	0	0	0	0	0	0	0	0	0	0	0	0	0	0	0	0	0	0	0	0	0	0	0	0	35	0.333320736885071	0.333323031663895	0.0585683548087689	0.940610428393376	0	0	0	FALSE
0	0	0	0	0	0	0	0	0	0	0	0	0	0	0	0	0	0	0	0	0	0	0	0	0	35	0.333290100097656	0.333314061164856	0.0585380798558711	0.940502516445222	0	0	0	FALSE
0	0	0	0	0	0	0	0	0	0	0	0	0	0	0	0	0	0	0	0	0	0	0	0	0	35	0.333209991455078	0.333357751369476	0.0586855319520445	0.940220349794795	0	0	0	FALSE
0	0	0	0	0	0	0	0	0	0	0	0	0	0	0	0	0	0	0	0	0	0	0	0	0	35	0.333173751831055	0.333394706249237	0.0588102526882348	0.940092702976745	0	0	0	FALSE
0	0	0	0	0	0	0	0	0	0	0	0	0	0	0	0	0	0	0	0	0	0	0	0	0	35	0.333394140005112	0.333276867866516	0.0584125544697699	0.940868976183555	0	0	0	FALSE
0	0	0	0	0	0	0	0	0	0	0	0	0	0	0	0	0	0	0	0	0	0	0	0	0	35	0.333515167236328	0.333256751298904	0.0583446621335373	0.941295270367849	0	0	0	FALSE
0	0	0	0	0	0	0	0	0	0	0	0	0	0	0	0	0	0	0	0	0	0	0	0	0	35	0.333417445421219	0.33330774307251	0.0585167566332321	0.940951064844505	0	0	0	FALSE
0	0	0	0	0	0	0	0	0	0	0	0	0	0	0	0	0	0	0	0	0	0	0	0	0	35	0.333437412977219	0.333134353160858	0.0579315749855264	0.941021396561687	0	0	0	FALSE
0	0	0	0	0	0	0	0	0	0	0	0	0	0	0	0	0	0	0	0	0	0	0	0	0	35	0.334064990282059	0.332480221986771	0.0557239173737192	0.943231911935453	0	0	0	FALSE
0	0	0	0	0	0	0	0	0	0	0	0	0	0	0	0	0	0	0	0	0	0	0	0	0	35	0.335179328918457	0.331542611122131	0.0525595310178459	0.94715694661778	0	0	0	FALSE
0	0	0	0	0	0	0	0	0	0	0	0	0	0	0	0	0	0	0	0	0	0	0	0	0	35	0.33535423874855	0.331446468830109	0.0522350559412734	0.947773031465754	0	0	0	FALSE
0	0	0	0	0	0	0	0	0	0	0	0	0	0	0	0	0	0	0	0	0	0	0	0	0	35	0.33436980843544	0.33232793211937	0.0552099472431286	0.944305572835959	0	0	0	FALSE
0	0	0	0	0	0	0	0	0	0	0	0	0	0	0	0	0	0	0	0	0	0	0	0	0	35	0.333869367837906	0.332903474569321	0.0571523721280536	0.942542871052491	0	0	0	FALSE
0	0	0	0	0	0	0	0	0	0	0	0	0	0	0	0	0	0	0	0	0	0	0	0	0	35	0.334192484617233	0.332844197750092	0.0569523160439548	0.943680985198296	0	0	0	FALSE
0	0	0	0	0	0	0	0	0	0	0	0	0	0	0	0	0	0	0	0	0	0	0	0	0	35	0.334195882081985	0.33272248506546	0.0565415422644377	0.943692952087489	0	0	0	FALSE
0	0	0	0	0	0	0	0	0	0	0	0	0	0	0	0	0	0	0	0	0	0	0	0	0	35	0.333809226751328	0.333189338445663	0.0581171473712289	0.942331036119247	0	0	0	FALSE
0	0	0	0	0	0	0	0	0	0	0	0	0	0	0	0	0	0	0	0	0	0	0	0	0	35	0.33404403924942	0.332771092653275	0.0567055902650235	0.943158116118767	0	0	0	FALSE
0	0	0	0	0	0	0	0	0	0	0	0	0	0	0	0	0	0	0	0	0	0	0	0	0	35	0.333866149187088	0.33276242017746	0.0566763211245143	0.942531533999572	0	0	0	FALSE
0	0	0	0	0	0	0	0	0	0	0	0	0	0	0	0	0	0	0	0	0	0	0	0	0	35	0.333888232707977	0.332674533128738	0.0563797070511069	0.942609318779322	0	0	0	FALSE
0	0	0	0	0	0	0	0	0	0	0	0	0	0	0	0	0	0	0	0	0	0	0	0	0	35	0.333741098642349	0.332815170288086	0.0568543499173021	0.94209106849913	0	0	0	FALSE
0	0	0	0	0	0	0	0	0	0	0	0	0	0	0	0	0	0	0	0	0	0	0	0	0	35	0.333355456590652	0.333279401063919	0.0584211038750733	0.940732721603103	0	0	0	FALSE
0	0	0	0	0	0	0	0	0	0	0	0	0	0	0	0	0	0	0	0	0	0	0	0	0	35	0.333322107791901	0.333328694105148	0.0585874652441529	0.940615257138138	0	0	0	FALSE
0	0	0	0	0	0	0	0	0	0	0	0	0	0	0	0	0	0	0	0	0	0	0	0	0	35	0.333325833082199	0.333328723907471	0.0585875658253918	0.940628378727164	0	0	0	FALSE
0	0	0	0	0	0	0	0	0	0	0	0	0	0	0	0	0	0	0	0	0	0	0	0	0	35	0.333315461874008	0.333340436220169	0.058627094252265	0.940591848223315	0	0	0	FALSE
0	0	0	0	0	0	0	0	0	0	0	0	0	0	0	0	0	0	0	0	0	0	0	0	0	35	0.333322674036026	0.333334147930145	0.0586058716108649	0.94061725161967	0	0	0	FALSE
0	0	0	0	0	0	0	0	0	0	0	0	0	0	0	0	0	0	0	0	0	0	0	0	0	35	0.333333998918533	0.333332657814026	0.0586008425489217	0.940657141250311	0	0	0	FALSE
0	0	0	0	0	0	0	0	0	0	0	0	0	0	0	0	0	0	0	0	0	0	0	0	0	35	0.333335995674133	0.33333346247673	0.058603558242371	0.940664174422029	0	0	0	FALSE
0	0	0	0	0	0	0	0	0	0	0	0	0	0	0	0	0	0	0	0	0	0	0	0	0	35	0.333333551883698	0.333333015441895	0.0586020495237881	0.940655566659627	0	0	0	FALSE
0	0	0	0	0	0	0	0	0	0	0	0	0	0	0	0	0	0	0	0	0	0	0	0	0	35	0.333332091569901	0.33333232998848	0.0585997361552942	0.940650422996729	0	0	0	FALSE
0	0	0	0	0	0	0	0	0	0	0	0	0	0	0	0	0	0	0	0	0	0	0	0	0	35	0.333331227302551	0.333333164453506	0.0586025524299824	0.940647378788075	0	0	0	FALSE
0	0	0	0	0	0	0	0	0	0	0	0	0	0	0	0	0	0	0	0	0	0	0	0	0	35	0.333334654569626	0.333333790302277	0.0586046646359985	0.940659450649979	0	0	0	FALSE
0	0	0	0	0	0	0	0	0	0	0	0	0	0	0	0	0	0	0	0	0	0	0	0	0	35	0.333337038755417	0.333333760499954	0.0586045640547596	0.940667848466956	0	0	0	FALSE
0	0	0	0	0	0	0	0	0	0	0	0	0	0	0	0	0	0	0	0	0	0	0	0	0	35	0.333334565162659	0.333334565162659	0.058607279748209	0.940659135731843	0	0	0	FALSE
0	0	0	0	0	0	0	0	0	0	0	0	0	0	0	0	0	0	0	0	0	0	0	0	0	35	0.33333432674408	0.333333313465118	0.0586030553361767	0.940658295950145	0	0	0	FALSE
0	0	0	0	0	0	0	0	0	0	0	0	0	0	0	0	0	0	0	0	0	0	0	0	0	35	0.33333358168602	0.333333551883698	0.0586031223903359	0.940654796859738	0	0	0	FALSE
0	0	0	0	0	0	0	0	0	0	0	0	0	0	0	0	0	0	0	0	0	0	0	0	0	35	0.333334416151047	0.333333671092987	0.0586031223903359	0.940654796859738	0	0	0	FALSE
0	0	0	0	0	0	0	0	0	0	0	0	0	0	0	0	0	0	0	0	0	0	0	0	0	35	0.333334892988205	0.333333343267441	0.0586031223903359	0.940654796859738	0	0	0	FALSE
0	0	0	0	0	0	0	0	0	0	0	0	0	0	0	0	0	0	0	0	0	0	0	0	0	35	0.333333820104599	0.333333313465118	0.0586031223903359	0.940654796859738	0	0	0	FALSE
0	0	0	0	0	0	0	0	0	0	0	0	0	0	0	0	0	0	0	0	0	0	0	0	0	35	0.333333194255829	0.333333373069763	0.0586031223903359	0.940654796859738	0	0	0	FALSE
0	0	0	0	0	0	0	0	0	0	0	0	0	0	0	0	0	0	0	0	0	0	0	0	0	35	0.333333313465118	0.333333343267441	0.0586031223903359	0.940654796859738	0	0	0	FALSE
0	0	0	0	0	0	0	0	0	0	0	0	0	0	0	0	0	0	0	0	0	0	0	0	0	35	0.333333373069763	0.333333343267441	0.0586031223903359	0.940654796859738	0	0	0	FALSE
0	0	0	0	0	0	0	0	0	0	0	0	0	0	0	0	0	0	0	0	0	0	0	0	0	35	0.333333343267441	0.333333343267441	0.0586031223903359	0.940654796859738	0	0	0	FALSE
0	0	0	0	0	0	0	0	0	0	0	0	0	0	0	0	0	0	0	0	0	0	0	0	0	35	0.333333343267441	0.333333343267441	0.0586031223903359	0.940654796859738	0	0	0	FALSE
0	0	0	0	0	0	0	0	0	0	0	0	0	0	0	0	0	0	0	0	0	0	0	0	0	35	0.333333343267441	0.333333343267441	0.0586031223903359	0.940654796859738	0	0	0	FALSE
0	0	0	0	0	0	0	0	0	0	0	0	0	0	0	0	0	0	0	0	0	0	0	0	0	35	0.333333343267441	0.333333343267441	0.0586031223903359	0.940654796859738	0	0	0	FALSE
0	0	0	0	0	0	0	0	0	0	0	0	0	0	0	0	0	0	0	0	0	0	0	0	0	35	0.333333343267441	0.333333343267441	0.0586031223903359	0.940654796859738	0	0	0	FALSE
0	0	0	0	0	0	0	0	0	0	0	0	0	0	0	0	0	0	0	0	0	0	0	0	0	35	0.333333343267441	0.333333343267441	0.0586031223903359	0.940654796859738	0	0	0	FALSE
0	0	0	0	0	0	0	0	0	0	0	0	0	0	0	0	0	0	0	0	0	0	0	0	0	35	0.333333343267441	0.333333343267441	0.0586031223903359	0.940654796859738	0	0	0	FALSE
0	0	0	0	0	0	0	0	0	0	0	0	0	0	0	0	0	0	0	0	0	0	0	0	0	35	0.333333343267441	0.333333343267441	0.0586031223903359	0.940654796859738	0	0	0	FALSE
0	0	0	0	0	0	0	0	0	0	0	0	0	0	0	0	0	0	0	0	0	0	0	0	0	35	0.333333343267441	0.333333343267441	0.0586031223903359	0.940654796859738	0	0	0	FALSE
0	0	0	0	0	0	0	0	0	0	0	0	0	0	0	0	0	0	0	0	0	0	0	0	0	35	0.333333343267441	0.333333343267441	0.0586031223903359	0.940654796859738	0	0	0	FALSE
0	0	0	0	0	0	0	0	0	0	0	0	0	0	0	0	0	0	0	0	0	0	0	0	0	35	0.333333373069763	0.333333343267441	0.0586031223903359	0.940654796859738	0	0	0	FALSE
0	0	0	0	0	0	0	0	0	0	0	0	0	0	0	0	0	0	0	0	0	0	0	0	0	35	0.333333283662796	0.333333283662796	0.0586031223903359	0.940654796859738	0	0	0	FALSE
0	0	0	0	0	0	0	0	0	0	0	0	0	0	0	0	0	0	0	0	0	0	0	0	0	35	0.333333522081375	0.33333346247673	0.0586031223903359	0.940654796859738	0	0	0	FALSE
0	0	0	0	0	0	0	0	0	0	0	0	0	0	0	0	0	0	0	0	0	0	0	0	0	35	0.333333224058151	0.333333253860474	0.0586031223903359	0.940654796859738	0	0	0	FALSE
0	0	0	0	0	0	0	0	0	0	0	0	0	0	0	0	0	0	0	0	0	0	0	0	0	35	0.333332866430283	0.333333015441895	0.0586031223903359	0.940654796859738	0	0	0	FALSE
0	0	0	0	0	0	0	0	0	0	0	0	0	0	0	0	0	0	0	0	0	0	0	0	0	35	0.333335041999817	0.333334624767303	0.0586031223903359	0.940654796859738	0	0	0	FALSE
0	0	0	0	0	0	0	0	0	0	0	0	0	0	0	0	0	0	0	0	0	0	0	0	0	35	0.333331853151321	0.333332568407059	0.0586031223903359	0.940654796859738	0	0	0	FALSE
0	0	0	0	0	0	0	0	0	0	0	0	0	0	0	0	0	0	0	0	0	0	0	0	0	35	0.33331885933876	0.333322316408157	0.0586031223903359	0.940654796859738	0	0	0	FALSE
0	0	0	0	0	0	0	0	0	0	0	0	0	0	0	0	0	0	0	0	0	0	0	0	0	35	0.333320200443268	0.333318799734116	0.0586031223903359	0.940654796859738	0	0	0	FALSE
0	0	0	0	0	0	0	0	0	0	0	0	0	0	0	0	0	0	0	0	0	0	0	0	0	35	0.333333224058151	0.333324760198593	0.058574188520623	0.940654411959793	0	0	0	FALSE
0	0	0	0	0	0	0	0	0	0	0	0	0	0	0	0	0	0	0	0	0	0	0	0	0	35	0.333329558372498	0.333330661058426	0.0585941036059179	0.940641500316191	0	0	0	FALSE
0	0	0	0	0	0	0	0	0	0	0	0	0	0	0	0	0	0	0	0	0	0	0	0	0	35	0.333307266235352	0.333326160907745	0.0585789158388495	0.940562980727456	0	0	0	FALSE
0	0	0	0	0	0	0	0	0	0	0	0	0	0	0	0	0	0	0	0	0	0	0	0	0	35	0.333331674337387	0.333319693803787	0.0585570897100162	0.940648953378758	0	0	0	FALSE
0	0	0	0	0	0	0	0	0	0	0	0	0	0	0	0	0	0	0	0	0	0	0	0	0	35	0.333259224891663	0.333298742771149	0.0584863810990955	0.94039376471537	0	0	0	FALSE
0	0	0	0	0	0	0	0	0	0	0	0	0	0	0	0	0	0	0	0	0	0	0	0	0	35	0.333473563194275	0.333348900079727	0.0586556593241021	0.9411487284616	0	0	0	FALSE
0	0	0	0	0	0	0	0	0	0	0	0	0	0	0	0	0	0	0	0	0	0	0	0	0	35	0.334763944149017	0.333268702030182	0.0583849952103214	0.945693836954966	0	0	0	FALSE
0	0	0	0	0	0	0	0	0	0	0	0	0	0	0	0	0	0	0	0	0	0	0	0	0	35	0.336035162210464	0.332395374774933	0.0554375625866759	0.95017144799438	0	0	0	FALSE
0	0	0	0	0	0	0	0	0	0	0	0	0	0	0	0	0	0	0	0	0	0	0	0	0	35	0.336048096418381	0.332184910774231	0.0547272578778244	0.95021700615148	0	0	0	FALSE
0	0	0	0	0	0	0	0	0	0	0	0	0	0	0	0	0	0	0	0	0	0	0	0	0	35	0.335682183504105	0.332367837429047	0.0553446255219663	0.948928151190938	0	0	0	FALSE
0	0	0	0	0	0	0	0	0	0	0	0	0	0	0	0	0	0	0	0	0	0	0	0	0	35	0.335905522108078	0.33226403594017	0.054994301067006	0.949714816696256	0	0	0	FALSE
0	0	0	0	0	0	0	0	0	0	0	0	0	0	0	0	0	0	0	0	0	0	0	0	0	35	0.335903167724609	0.332419544458389	0.0555191339713939	0.949706523851992	0	0	0	FALSE
0	0	0	0	0	0	0	0	0	0	0	0	0	0	0	0	0	0	0	0	0	0	0	0	0	35	0.334839701652527	0.33385506272316	0.0603639310849537	0.94596067758941	0	0	0	FALSE
0	0	0	0	0	0	0	0	0	0	0	0	0	0	0	0	0	0	0	0	0	0	0	0	0	35	0.332403510808945	0.336198925971985	0.0682743437778233	0.93737968322962	0	0	0	FALSE
0	0	0	0	0	0	0	0	0	0	0	0	0	0	0	0	0	0	0	0	0	0	0	0	0	35	0.331533014774323	0.336753129959106	0.0701447524957223	0.934313535278612	0	0	0	FALSE
0	0	0	0	0	0	0	0	0	0	0	0	0	0	0	0	0	0	0	0	0	0	0	0	0	35	0.334031254053116	0.334130793809891	0.0612945087069155	0.943113082825228	0	0	0	FALSE
0	0	0	0	0	0	0	0	0	0	0	0	0	0	0	0	0	0	0	0	0	0	0	0	0	35	0.335574895143509	0.331828355789185	0.0535239039360657	0.948550249426974	0	0	0	FALSE
0	0	0	0	0	0	0	0	0	0	0	0	0	0	0	0	0	0	0	0	0	0	0	0	0	35	0.333497375249863	0.332625806331635	0.0562152567255657	0.941232601658658	0	0	0	FALSE
0	0	0	0	0	0	0	0	0	0	0	0	0	0	0	0	0	0	0	0	0	0	0	0	0	35	0.331110596656799	0.334807991981506	0.0635800161976027	0.932825652055716	0	0	0	FALSE
0	0	0	0	0	0	0	0	0	0	0	0	0	0	0	0	0	0	0	0	0	0	0	0	0	35	0.331693261861801	0.333679914474487	0.059772815144155	0.934877973552178	0	0	0	FALSE
0	0	0	0	0	0	0	0	0	0	0	0	0	0	0	0	0	0	0	0	0	0	0	0	0	35	0.330449730157852	0.335432082414627	0.0656862879206358	0.93049788216241	0	0	0	FALSE
0	0	0	0	0	0	0	0	0	0	0	0	0	0	0	0	0	0	0	0	0	0	0	0	0	35	0.331932872533798	0.334715276956558	0.0632671079634995	0.935721954158364	0	0	0	FALSE
0	0	0	0	0	0	0	0	0	0	0	0	0	0	0	0	0	0	0	0	0	0	0	0	0	35	0.332365363836288	0.334401667118073	0.0622086915869426	0.937245318157988	0	0	0	FALSE
0	0	0	0	0	0	0	0	0	0	0	0	0	0	0	0	0	0	0	0	0	0	0	0	0	35	0.332681030035019	0.334068447351456	0.0610840927552138	0.93835718912574	0	0	0	FALSE
0	0	0	0	0	0	0	0	0	0	0	0	0	0	0	0	0	0	0	0	0	0	0	0	0	35	0.333280205726624	0.333349853754044	0.0586588779237457	0.940467665504767	0	0	0	FALSE
0	0	0	0	0	0	0	0	0	0	0	0	0	0	0	0	0	0	0	0	0	0	0	0	0	35	0.333225697278976	0.333456337451935	0.0590182546902037	0.940275670414131	0	0	0	FALSE
0	0	0	0	0	0	0	0	0	0	0	0	0	0	0	0	0	0	0	0	0	0	0	0	0	35	0.333318144083023	0.333344221115112	0.0586398680696006	0.940601295767414	0	0	0	FALSE
0	0	0	0	0	0	0	0	0	0	0	0	0	0	0	0	0	0	0	0	0	0	0	0	0	35	0.333334535360336	0.333308219909668	0.0585183659330539	0.94065903075913	0	0	0	FALSE
0	0	0	0	0	0	0	0	0	0	0	0	0	0	0	0	0	0	0	0	0	0	0	0	0	35	0.333325654268265	0.333331197500229	0.0585959140682174	0.940627748890891	0	0	0	FALSE
0	0	0	0	0	0	0	0	0	0	0	0	0	0	0	0	0	0	0	0	0	0	0	0	0	35	0.333321809768677	0.333335340023041	0.0586098948604194	0.940614207411016	0	0	0	FALSE
0	0	0	0	0	0	0	0	0	0	0	0	0	0	0	0	0	0	0	0	0	0	0	0	0	35	0.333312660455704	0.33333483338356	0.0586081849793587	0.940581980788367	0	0	0	FALSE
0	0	0	0	0	0	0	0	0	0	0	0	0	0	0	0	0	0	0	0	0	0	0	0	0	35	0.333315044641495	0.333324760198593	0.058574188520623	0.940590378605344	0	0	0	FALSE
0	0	0	0	0	0	0	0	0	0	0	0	0	0	0	0	0	0	0	0	0	0	0	0	0	35	0.333319187164307	0.333322525024414	0.0585666449277082	0.940604969812341	0	0	0	FALSE
0	0	0	0	0	0	0	0	0	0	0	0	0	0	0	0	0	0	0	0	0	0	0	0	0	35	0.333319485187531	0.333333194255829	0.0586026530112212	0.940606019539463	0	0	0	FALSE
0	0	0	0	0	0	0	0	0	0	0	0	0	0	0	0	0	0	0	0	0	0	0	0	0	35	0.333323806524277	0.333334714174271	0.0586077826544033	0.940621240582734	0	0	0	FALSE
0	0	0	0	0	0	0	0	0	0	0	0	0	0	0	0	0	0	0	0	0	0	0	0	0	35	0.333325773477554	0.333329856395721	0.0585913879124686	0.94062816878174	0	0	0	FALSE
0	0	0	0	0	0	0	0	0	0	0	0	0	0	0	0	0	0	0	0	0	0	0	0	0	35	0.333325117826462	0.333327829837799	0.0585845483882259	0.940625859382071	0	0	0	FALSE
0	0	0	0	0	0	0	0	0	0	0	0	0	0	0	0	0	0	0	0	0	0	0	0	0	35	0.333323985338211	0.333333611488342	0.0586040611485653	0.940621870419007	0	0	0	FALSE
0	0	0	0	0	0	0	0	0	0	0	0	0	0	0	0	0	0	0	0	0	0	0	0	0	35	0.333329319953918	0.333335399627686	0.0586100960228971	0.940640660534493	0	0	0	FALSE
0	0	0	0	0	0	0	0	0	0	0	0	0	0	0	0	0	0	0	0	0	0	0	0	0	35	0.333334028720856	0.333332806825638	0.0586031223903359	0.940654796859738	0	0	0	FALSE
0	0	0	0	0	0	0	0	0	0	0	0	0	0	0	0	0	0	0	0	0	0	0	0	0	35	0.333330720663071	0.333333343267441	0.0586031223903359	0.940654796859738	0	0	0	FALSE
0	0	0	0	0	0	0	0	0	0	0	0	0	0	0	0	0	0	0	0	0	0	0	0	0	35	0.333331793546677	0.33333358168602	0.0586031223903359	0.940654796859738	0	0	0	FALSE
0	0	0	0	0	0	0	0	0	0	0	0	0	0	0	0	0	0	0	0	0	0	0	0	0	35	0.333334028720856	0.333333224058151	0.0586031223903359	0.940654796859738	0	0	0	FALSE
0	0	0	0	0	0	0	0	0	0	0	0	0	0	0	0	0	0	0	0	0	0	0	0	0	35	0.333333432674408	0.333333313465118	0.0586031223903359	0.940654796859738	0	0	0	FALSE
0	0	0	0	0	0	0	0	0	0	0	0	0	0	0	0	0	0	0	0	0	0	0	0	0	35	0.333333075046539	0.333333373069763	0.0586031223903359	0.940654796859738	0	0	0	FALSE
0	0	0	0	0	0	0	0	0	0	0	0	0	0	0	0	0	0	0	0	0	0	0	0	0	35	0.333333492279053	0.333333313465118	0.0586031223903359	0.940654796859738	0	0	0	FALSE
0	0	0	0	0	0	0	0	0	0	0	0	0	0	0	0	0	0	0	0	0	0	0	0	0	35	0.333333313465118	0.333333343267441	0.0586031223903359	0.940654796859738	0	0	0	FALSE
0	0	0	0	0	0	0	0	0	0	0	0	0	0	0	0	0	0	0	0	0	0	0	0	0	35	0.333333313465118	0.333333343267441	0.0586031223903359	0.940654796859738	0	0	0	FALSE
0	0	0	0	0	0	0	0	0	0	0	0	0	0	0	0	0	0	0	0	0	0	0	0	0	35	0.333333343267441	0.333333343267441	0.0586031223903359	0.940654796859738	0	0	0	FALSE
0	0	0	0	0	0	0	0	0	0	0	0	0	0	0	0	0	0	0	0	0	0	0	0	0	35	0.333333343267441	0.333333343267441	0.0586031223903359	0.940654796859738	0	0	0	FALSE
0	0	0	0	0	0	0	0	0	0	0	0	0	0	0	0	0	0	0	0	0	0	0	0	0	35	0.333333343267441	0.333333343267441	0.0586031223903359	0.940654796859738	0	0	0	FALSE
0	0	0	0	0	0	0	0	0	0	0	0	0	0	0	0	0	0	0	0	0	0	0	0	0	35	0.333333343267441	0.333333343267441	0.0586031223903359	0.940654796859738	0	0	0	FALSE
0	0	0	0	0	0	0	0	0	0	0	0	0	0	0	0	0	0	0	0	0	0	0	0	0	35	0.333333343267441	0.333333343267441	0.0586031223903359	0.940654796859738	0	0	0	FALSE
0	0	0	0	0	0	0	0	0	0	0	0	0	0	0	0	0	0	0	0	0	0	0	0	0	35	0.333333343267441	0.333333343267441	0.0586031223903359	0.940654796859738	0	0	0	FALSE
0	0	0	0	0	0	0	0	0	0	0	0	0	0	0	0	0	0	0	0	0	0	0	0	0	35	0.333333343267441	0.333333343267441	0.0586031223903359	0.940654796859738	0	0	0	FALSE
0	0	0	0	0	0	0	0	0	0	0	0	0	0	0	0	0	0	0	0	0	0	0	0	0	35	0.333333313465118	0.333333313465118	0.0586031223903359	0.940654796859738	0	0	0	FALSE
0	0	0	0	0	0	0	0	0	0	0	0	0	0	0	0	0	0	0	0	0	0	0	0	0	35	0.333333432674408	0.333333432674408	0.0586031223903359	0.940654796859738	0	0	0	FALSE
0	0	0	0	0	0	0	0	0	0	0	0	0	0	0	0	0	0	0	0	0	0	0	0	0	35	0.333333194255829	0.333333164453506	0.0586031223903359	0.940654796859738	0	0	0	FALSE
0	0	0	0	0	0	0	0	0	0	0	0	0	0	0	0	0	0	0	0	0	0	0	0	0	35	0.333333283662796	0.333333313465118	0.0586031223903359	0.940654796859738	0	0	0	FALSE
0	0	0	0	0	0	0	0	0	0	0	0	0	0	0	0	0	0	0	0	0	0	0	0	0	35	0.333334296941757	0.333334296941757	0.0586031223903359	0.940654796859738	0	0	0	FALSE
0	0	0	0	0	0	0	0	0	0	0	0	0	0	0	0	0	0	0	0	0	0	0	0	0	35	0.333331435918808	0.33333083987236	0.0586031223903359	0.940654796859738	0	0	0	FALSE
0	0	0	0	0	0	0	0	0	0	0	0	0	0	0	0	0	0	0	0	0	0	0	0	0	35	0.333322733640671	0.333322912454605	0.0586031223903359	0.940654796859738	0	0	0	FALSE
0	0	0	0	0	0	0	0	0	0	0	0	0	0	0	0	0	0	0	0	0	0	0	0	0	35	0.333317399024963	0.333319097757339	0.0586031223903359	0.940654796859738	0	0	0	FALSE
0	0	0	0	0	0	0	0	0	0	0	0	0	0	0	0	0	0	0	0	0	0	0	0	0	35	0.333319872617722	0.333310335874557	0.0585255072010132	0.940607384184722	0	0	0	FALSE
0	0	0	0	0	0	0	0	0	0	0	0	0	0	0	0	0	0	0	0	0	0	0	0	0	35	0.333329528570175	0.33330363035202	0.058502876422269	0.940641395343479	0	0	0	FALSE
0	0	0	0	0	0	0	0	0	0	0	0	0	0	0	0	0	0	0	0	0	0	0	0	0	35	0.333334237337112	0.333307832479477	0.0585170583769487	0.940657981032008	0	0	0	FALSE
0	0	0	0	0	0	0	0	0	0	0	0	0	0	0	0	0	0	0	0	0	0	0	0	0	35	0.333311945199966	0.333312004804611	0.0585311397503896	0.940579461443274	0	0	0	FALSE
0	0	0	0	0	0	0	0	0	0	0	0	0	0	0	0	0	0	0	0	0	0	0	0	0	35	0.333406537771225	0.333296924829483	0.0584802456435248	0.940912644831835	0	0	0	FALSE
0	0	0	0	0	0	0	0	0	0	0	0	0	0	0	0	0	0	0	0	0	0	0	0	0	35	0.33316844701767	0.333330512046814	0.0585936006997236	0.940074017833971	0	0	0	FALSE
0	0	0	0	0	0	0	0	0	0	0	0	0	0	0	0	0	0	0	0	0	0	0	0	0	35	0.333480596542358	0.333286613225937	0.0584454445348782	0.941173502021683	0	0	0	FALSE
0	0	0	0	0	0	0	0	0	0	0	0	0	0	0	0	0	0	0	0	0	0	0	0	0	35	0.336199790239334	0.332521259784698	0.0558624177396338	0.95075131725664	0	0	0	FALSE
0	0	0	0	0	0	0	0	0	0	0	0	0	0	0	0	0	0	0	0	0	0	0	0	0	35	0.337350904941559	0.33223432302475	0.0548940215718595	0.954805888265838	0	0	0	FALSE
0	0	0	0	0	0	0	0	0	0	0	0	0	0	0	0	0	0	0	0	0	0	0	0	0	35	0.337249904870987	0.331955999135971	0.0539546933821166	0.954450135744151	0	0	0	FALSE
0	0	0	0	0	0	0	0	0	0	0	0	0	0	0	0	0	0	0	0	0	0	0	0	0	35	0.33747136592865	0.331780642271042	0.0533628733726458	0.9552301879686	0	0	0	FALSE
0	0	0	0	0	0	0	0	0	0	0	0	0	0	0	0	0	0	0	0	0	0	0	0	0	35	0.336925327777863	0.333148628473282	0.0579797533989418	0.953306877935447	0	0	0	FALSE
0	0	0	0	0	0	0	0	0	0	0	0	0	0	0	0	0	0	0	0	0	0	0	0	0.764461738002594	35	0.335931599140167	0.334319770336151	0.0619322943425467	0.949806667819442	0	0	0	FALSE
0	0	0	0	0	0	0	0	0	0	0	0	0	0	0	0	0	0	0	0.764461738002594	0	0	0	0	0.635477225909819	35	0.337932765483856	0.331264853477478	0.0516221138716414	0.95685537549907	0	0	0	FALSE
0	0	0	0	0	0	0	0	0	0	0	0	0	0	0.764461738002594	0	0	0	0	0.635477225909819	0	0	0	0	0.525886930647745	35	0.344286143779755	0.324338406324387	0.0282457264037419	0.979233878179325	0	0	0	FALSE
0	0	0	0	0	0	0	0	0	0.764461738002594	0	0	0	0	0.635477225909819	0	0	0	0	0.525886930647745	0	0	0	0	0.507652399481193	35	0.3494713306427	0.320091158151627	0.0139114917284001	0.997497660486285	0	0	0	FALSE
0	0	0	0	0.764461738002594	0	0	0	0	0.635477225909819	0	0	0	0	0.525886930647745	0	0	0	0	0.507652399481193	0	0	0	0	0.575143053330281	35	0.342795997858047	0.327784359455109	0.0398756333097705	0.973985137596	0	0	0	FALSE
0	0	0	0	0.635477225909819	0	0	0	0	0.525886930647745	0	0	0	0	0.507652399481193	0	0	0	0	0.575143053330281	0	0	0	0	0.555168993667506	35	0.324995040893555	0.34862607717514	0.11021531224641	0.911284831618915	0	0	0	FALSE
0	0	0	0	0.525886930647745	0	0	0	0	0.507652399481193	0	0	0	0	0.575143053330281	0	0	0	0	0.555168993667506	0	0	0	0	0.580376897840848	35	0.330247104167938	0.348559975624084	0.109992223058611	0.929784172692078	0	0	0	FALSE
0	0	0	0	0.507652399481193	0	0	0	0	0.575143053330281	0	0	0	0	0.555168993667506	0	0	0	0	0.580376897840848	0	0	0	0	0.585320820935378	35	0.335008144378662	0.339065581560135	0.0779491525628301	0.946553983358833	0	0	0	FALSE
0	0	0	0	0.575143053330281	0	0	0	0	0.555168993667506	0	0	0	0	0.580376897840848	0	0	0	0	0.585320820935378	0	0	0	0	0.643533989471275	35	0.335843652486801	0.336647778749466	0.0697891978163411	0.949496893345704	0	0	0	FALSE
0	0	0	0	0.555168993667506	0	0	0	0	0.580376897840848	0	0	0	0	0.585320820935378	0	0	0	0	0.643533989471275	0	0	0	0	0	35	0.342772156000137	0.326640009880066	0.0360135148999036	0.973901159426231	0	0	0	FALSE
0	0	0	0	0.580376897840848	0	0	0	0	0.585320820935378	0	0	0	0	0.643533989471275	0	0	0	0	0	0	0	0	0	0	35	0.335694581270218	0.330868750810623	0.0502852886259114	0.948971819839218	0	0	0	FALSE
0	0	0	0	0.585320820935378	0	0	0	0	0.643533989471275	0	0	0	0	0	0	0	0	0	0	0	0	0	0	0	35	0.333274006843567	0.333319962024689	0.058557994941166	0.940445831180627	0	0	0	FALSE
0	0	0	0	0.643533989471275	0	0	0	0	0	0	0	0	0	0	0	0	0	0	0	0	0	0	0	0	35	0.333236068487167	0.333427250385284	0.0589200874010733	0.940312200917981	0	0	0	FALSE
0	0	0	0	0	0	0	0	0	0	0	0	0	0	0	0	0	0	0	0	0	0	0	0	0	35	0.333149194717407	0.33351069688797	0.0592017148698901	0.940006205461882	0	0	0	FALSE
0	0	0	0	0	0	0	0	0	0	0	0	0	0	0	0	0	0	0	0	0	0	0	0	0	35	0.333575010299683	0.332903534173965	0.0571525732905313	0.941506055573971	0	0	0	FALSE
0	0	0	0	0	0	0	0	0	0	0	0	0	0	0	0	0	0	0	0	0	0	0	0	0	35	0.333306610584259	0.333301186561584	0.0584946287606822	0.940560671327788	0	0	0	FALSE
0	0	0	0	0	0	0	0	0	0	0	0	0	0	0	0	0	0	0	0	0	0	0	0	0	35	0.333244889974594	0.333413124084473	0.0588724118938522	0.940343272840796	0	0	0	FALSE
0	0	0	0	0	0	0	0	0	0	0	0	0	0	0	0	0	0	0	0	0	0	0	0	0	35	0.333253622055054	0.333337813615799	0.058618243103245	0.940374029845474	0	0	0	FALSE
0	0	0	0	0	0	0	0	0	0	0	0	0	0	0	0	0	0	0	0	0	0	0	0	0	35	0.333276361227036	0.333329826593399	0.0585912873312297	0.940454124024892	0	0	0	FALSE
0	0	0	0	0	0	0	0	0	0	0	0	0	0	0	0	0	0	0	0	0	0	0	0	0	35	0.333301454782486	0.333328485488892	0.0585867611754809	0.940542511048575	0	0	0	FALSE
0	0	0	0	0	0	0	0	0	0	0	0	0	0	0	0	0	0	0	0	0	0	0	0	0	35	0.333321034908295	0.333324432373047	0.0585730821269955	0.940611478120498	0	0	0	FALSE
0	0	0	0	0	0	0	0	0	0	0	0	0	0	0	0	0	0	0	0	0	0	0	0	0	35	0.333324074745178	0.333333015441895	0.0586020495237881	0.940622185337144	0	0	0	FALSE
0	0	0	0	0	0	0	0	0	0	0	0	0	0	0	0	0	0	0	0	0	0	0	0	0	35	0.333316832780838	0.333334535360336	0.0586071791669701	0.940596676968076	0	0	0	FALSE
0	0	0	0	0	0	0	0	0	0	0	0	0	0	0	0	0	0	0	0	0	0	0	0	0	35	0.333306223154068	0.333334237337112	0.0586061733545815	0.940559306682529	0	0	0	FALSE
0	0	0	0	0	0	0	0	0	0	0	0	0	0	0	0	0	0	0	0	0	0	0	0	0	35	0.33331111073494	0.333323389291763	0.0585695617836353	0.940576522207332	0	0	0	FALSE
0	0	0	0	0	0	0	0	0	0	0	0	0	0	0	0	0	0	0	0	0	0	0	0	0	35	0.333321690559387	0.333315372467041	0.0585425054303811	0.940613787520167	0	0	0	FALSE
0	0	0	0	0	0	0	0	0	0	0	0	0	0	0	0	0	0	0	0	0	0	0	0	0	35	0.333317428827286	0.333322733640671	0.0585673489963803	0.940598776422321	0	0	0	FALSE
0	0	0	0	0	0	0	0	0	0	0	0	0	0	0	0	0	0	0	0	0	0	0	0	0	35	0.333318740129471	0.333322912454605	0.0585679524838135	0.940603395221658	0	0	0	FALSE
0	0	0	0	0	0	0	0	0	0	0	0	0	0	0	0	0	0	0	0	0	0	0	0	0	35	0.333321154117584	0.333323895931244	0.0585712716646959	0.940611898011347	0	0	0	FALSE
0	0	0	0	0	0	0	0	0	0	0	0	0	0	0	0	0	0	0	0	0	0	0	0	0	35	0.333320587873459	0.333333194255829	0.0586031223903359	0.940654796859738	0	0	0	FALSE
0	0	0	0	0	0	0	0	0	0	0	0	0	0	0	0	0	0	0	0	0	0	0	0	0	35	0.333329766988754	0.333334445953369	0.0586031223903359	0.940654796859738	0	0	0	FALSE
0	0	0	0	0	0	0	0	0	0	0	0	0	0	0	0	0	0	0	0	0	0	0	0	0	35	0.333334416151047	0.33333295583725	0.0586031223903359	0.940654796859738	0	0	0	FALSE
0	0	0	0	0	0	0	0	0	0	0	0	0	0	0	0	0	0	0	0	0	0	0	0	0	35	0.33333346247673	0.333333253860474	0.0586031223903359	0.940654796859738	0	0	0	FALSE
0	0	0	0	0	0	0	0	0	0	0	0	0	0	0	0	0	0	0	0	0	0	0	0	0	35	0.333333134651184	0.33333346247673	0.0586031223903359	0.940654796859738	0	0	0	FALSE
0	0	0	0	0	0	0	0	0	0	0	0	0	0	0	0	0	0	0	0	0	0	0	0	0	35	0.333333432674408	0.333333283662796	0.0586031223903359	0.940654796859738	0	0	0	FALSE
0	0	0	0	0	0	0	0	0	0	0	0	0	0	0	0	0	0	0	0	0	0	0	0	0	35	0.333333313465118	0.333333343267441	0.0586031223903359	0.940654796859738	0	0	0	FALSE
0	0	0	0	0	0	0	0	0	0	0	0	0	0	0	0	0	0	0	0	0	0	0	0	0	35	0.333333343267441	0.333333343267441	0.0586031223903359	0.940654796859738	0	0	0	FALSE
0	0	0	0	0	0	0	0	0	0	0	0	0	0	0	0	0	0	0	0	0	0	0	0	0	35	0.333333343267441	0.333333343267441	0.0586031223903359	0.940654796859738	0	0	0	FALSE
0	0	0	0	0	0	0	0	0	0	0	0	0	0	0	0	0	0	0	0	0	0	0	0	0	35	0.333333343267441	0.333333343267441	0.0586031223903359	0.940654796859738	0	0	0	FALSE
0	0	0	0	0	0	0	0	0	0	0	0	0	0	0	0	0	0	0	0	0	0	0	0	0	35	0.333333343267441	0.333333343267441	0.0586031223903359	0.940654796859738	0	0	0	FALSE
0	0	0	0	0	0	0	0	0	0	0	0	0	0	0	0	0	0	0	0	0	0	0	0	0	35	0.333333343267441	0.333333343267441	0.0586031223903359	0.940654796859738	0	0	0	FALSE
0	0	0	0	0	0	0	0	0	0	0	0	0	0	0	0	0	0	0	0	0	0	0	0	0	35	0.333333343267441	0.333333343267441	0.0586031223903359	0.940654796859738	0	0	0	FALSE
0	0	0	0	0	0	0	0	0	0	0	0	0	0	0	0	0	0	0	0	0	0	0	0	0	35	0.333333343267441	0.333333343267441	0.0586031223903359	0.940654796859738	0	0	0	FALSE
0	0	0	0	0	0	0	0	0	0	0	0	0	0	0	0	0	0	0	0	0	0	0	0	0	35	0.333333343267441	0.333333343267441	0.0586031223903359	0.940654796859738	0	0	0	FALSE
0	0	0	0	0	0	0	0	0	0	0	0	0	0	0	0	0	0	0	0	0	0	0	0	0	35	0.333333313465118	0.333333313465118	0.0586031223903359	0.940654796859738	0	0	0	FALSE
0	0	0	0	0	0	0	0	0	0	0	0	0	0	0	0	0	0	0	0	0	0	0	0	0	35	0.33333346247673	0.33333346247673	0.0586031223903359	0.940654796859738	0	0	0	FALSE
0	0	0	0	0	0	0	0	0	0	0	0	0	0	0	0	0	0	0	0	0	0	0	0	0	35	0.333333194255829	0.333333194255829	0.0586031223903359	0.940654796859738	0	0	0	FALSE
0	0	0	0	0	0	0	0	0	0	0	0	0	0	0	0	0	0	0	0	0	0	0	0	0	35	0.333333283662796	0.333333224058151	0.0586031223903359	0.940654796859738	0	0	0	FALSE
0	0	0	0	0	0	0	0	0	0	0	0	0	0	0	0	0	0	0	0	0	0	0	0	0	35	0.333334505558014	0.333334505558014	0.0586031223903359	0.940654796859738	0	0	0	FALSE
0	0	0	0	0	0	0	0	0	0	0	0	0	0	0	0	0	0	0	0	0	0	0	0	0	35	0.333329170942307	0.333331018686295	0.0586031223903359	0.940654796859738	0	0	0	FALSE
0	0	0	0	0	0	0	0	0	0	0	0	0	0	0	0	0	0	0	0	0	0	0	0	0	35	0.333317935466766	0.33331823348999	0.0586031223903359	0.940654796859738	0	0	0	FALSE
0	0	0	0	0	0	0	0	0	0	0	0	0	0	0	0	0	0	0	0	0	0	0	0	0	35	0.333325356245041	0.333309501409531	0.0586031223903359	0.940654796859738	0	0	0	FALSE
0	0	0	0	0	0	0	0	0	0	0	0	0	0	0	0	0	0	0	0	0	0	0	0	0	35	0.333324760198593	0.333308666944504	0.0585198746516369	0.940624599709525	0	0	0	FALSE
0	0	0	0	0	0	0	0	0	0	0	0	0	0	0	0	0	0	0	0	0	0	0	0	0	35	0.333316117525101	0.333312720060349	0.0585335537001223	0.940594157622983	0	0	0	FALSE
0	0	0	0	0	0	0	0	0	0	0	0	0	0	0	0	0	0	0	0	0	0	0	0	0	35	0.33332547545433	0.333310067653656	0.0585246019698634	0.940627119054618	0	0	0	FALSE
0	0	0	0	0	0	0	0	0	0	0	0	0	0	0	0	0	0	0	0	0	0	0	0	0	35	0.333299189805984	0.333322525024414	0.0585666449277082	0.940534533122447	0	0	0	FALSE
0	0	0	0	0	0	0	0	0	0	0	0	0	0	0	0	0	0	0	0	0	0	0	0	0	35	0.333412706851959	0.333283334970474	0.0584343805986032	0.940934374183263	0	0	0	FALSE
0	0	0	0	0	0	0	0	0	0	0	0	0	0	0	0	0	0	0	0	0	0	0	0	0	35	0.333195865154266	0.333367347717285	0.0587179191109584	0.940170592729207	0	0	0	FALSE
0	0	0	0	0	0	0	0	0	0	0	0	0	0	0	0	0	0	0	0	0	0	0	0	0	35	0.333369940519333	0.333313345909119	0.0585356659061384	0.940783738341239	0	0	0	FALSE
0	0	0	0	0	0	0	0	0	0	0	0	0	0	0	0	0	0	0	0	0	0	0	0	0	35	0.336189776659012	0.332252889871597	0.0549566836836712	0.950716046425337	0	0	0	FALSE
0	0	0	0	0	0	0	0	0	0	0	0	0	0	0	0	0	0	0	0	0	0	0	0	0	35	0.338388621807098	0.330950736999512	0.0505619876140239	0.958461038105068	0	0	0	FALSE
0	0	0	0	0	0	0	0	0	0	0	0	0	0	0	0	0	0	0	0	0	0	0	0	0	35	0.337944030761719	0.331254631280899	0.0515876145067114	0.956895055184286	0	0	0	FALSE
0	0	0	0	0	0	0	0	0	0	0	0	0	0	0	0	0	0	0	0	0	0	0	0	0.930083161669337	35	0.337382316589355	0.331944435834885	0.0539156678614377	0.95491652950451	0	0	0	FALSE
0	0	0	0	0	0	0	0	0	0	0	0	0	0	0	0	0	0	0	0.930083161669337	0	0	0	0	0.908522163729305	35	0.339594066143036	0.329073488712311	0.0442263753780346	0.962706974368629	0	0	0	FALSE
0	0	0	0	0	0	0	0	0	0	0	0	0	0	0.930083161669337	0	0	0	0	0.908522163729305	0	0	0	0.764461738002594	0.877790493629358	35	0.344461739063263	0.321502387523651	0.0186743151322865	0.979852377399679	0	0	0	FALSE
0	0	0	0	0	0	0	0	0	0.930083161669337	0	0	0	0	0.908522163729305	0	0	0	0.764461738002594	0.877790493629358	0	0	0	0.635477225909819	0.769314106965744	35	0.343893676996231	0.322933167219162	0.0235031198288671	0.977851492532202	0	0	0	FALSE
0	0	0	0	0.930083161669337	0	0	0	0	0.908522163729305	0	0	0	0.764461738002594	0.877790493629358	0	0	0	0.635477225909819	0.769314106965744	0	0	0	0.525886930647745	0.633981841763943	35	0.323365241289139	0.348055392503738	0.108289282103419	0.905544188906164	0	0	0	FALSE
0	0	0	0	0.908522163729305	0	0	0	0.764461738002594	0.877790493629358	0	0	0	0.635477225909819	0.769314106965744	0	0	0	0.525886930647745	0.633981841763943	0	0	0	0.507652399481193	0.558022430762188	35	0.269111335277557	0.404096752405167	0.297425864586271	0.714445670204973	0	0	0	FALSE
0	0	0	0.764461738002594	0.877790493629358	0	0	0	0.635477225909819	0.769314106965744	0	0	0	0.525886930647745	0.633981841763943	0	0	0	0.507652399481193	0.558022430762188	0	0	0	0.575143053330281	0.500755321583886	35	0.221287846565247	0.449421972036362	0.450396048686148	0.545997008645106	0	0	0	FALSE
0	0	0	0.635477225909819	0.769314106965744	0	0	0	0.525886930647745	0.633981841763943	0	0	0	0.507652399481193	0.558022430762188	0	0	0	0.575143053330281	0.500755321583886	0	0	0	0.555168993667506	0.526482032501717	35	0.194999516010284	0.478660583496094	0.549074793416193	0.453401628929808	0	0	0	FALSE
0	0	0	0.525886930647745	0.633981841763943	0	0	0	0.507652399481193	0.558022430762188	0	0	0	0.575143053330281	0.500755321583886	0	0	0	0.555168993667506	0.526482032501717	0	0	0	0.580376897840848	0.646478980697337	35	0.195560023188591	0.483734041452408	0.566197441776538	0.455375903214739	0	0	0	FALSE
0	0	0	0.507652399481193	0.558022430762188	0	0	0	0.575143053330281	0.500755321583886	0	0	0	0.555168993667506	0.526482032501717	0	0	0	0.580376897840848	0.646478980697337	0	0	0	0.585320820935378	0.693980315861753	35	0.202708497643471	0.476002007722855	0.540102242840929	0.480554972884105	0	0	0	FALSE
0	0	0	0.575143053330281	0.500755321583886	0	0	0	0.555168993667506	0.526482032501717	0	0	0	0.580376897840848	0.646478980697337	0	0	0	0.585320820935378	0.693980315861753	0	0	0	0.643533989471275	0.79658197909514	35	0.236004486680031	0.439598441123962	0.417242158988362	0.597833426203567	0	0	0	FALSE
0	0	0	0.555168993667506	0.526482032501717	0	0	0	0.580376897840848	0.646478980697337	0	0	0	0.585320820935378	0.693980315861753	0	0	0	0.643533989471275	0.79658197909514	0	0	0	0	0.841947051194018	35	0.287898570299149	0.388309121131897	0.244143456204716	0.780619943120011	0	0	0	FALSE
0	0	0	0.580376897840848	0.646478980697337	0	0	0	0.585320820935378	0.693980315861753	0	0	0	0.643533989471275	0.79658197909514	0	0	0	0	0.841947051194018	0	0	0	0	0.945235370412757	35	0.334736526012421	0.333944916725159	0.0606671835201261	0.945597262059731	0	0	0	FALSE
0	0	0	0.585320820935378	0.693980315861753	0	0	0	0.643533989471275	0.79658197909514	0	0	0	0	0.841947051194018	0	0	0	0	0.945235370412757	0	0	0	0	0	35	0.343578815460205	0.322226703166962	0.0211188415616163	0.976742455827679	0	0	0	FALSE
0	0	0	0.643533989471275	0.79658197909514	0	0	0	0	0.841947051194018	0	0	0	0	0.945235370412757	0	0	0	0	0	0	0	0	0	0	35	0.338092595338821	0.327601730823517	0.0392592714780172	0.957418344154664	0	0	0	FALSE
0	0	0	0	0.841947051194018	0	0	0	0	0.945235370412757	0	0	0	0	0	0	0	0	0	0	0	0	0	0	0	35	0.334180474281311	0.332353174686432	0.0552951395524457	0.943638681195275	0	0	0	FALSE
0	0	0	0	0.945235370412757	0	0	0	0	0	0	0	0	0	0	0	0	0	0	0	0	0	0	0	0	35	0.332525700330734	0.334563255310059	0.0627540430640586	0.93781007134969	0	0	0	FALSE
0	0	0	0	0	0	0	0	0	0	0	0	0	0	0	0	0	0	0	0	0	0	0	0	0	35	0.333299487829208	0.333451062440872	0.059000451810925	0.940535582849569	0	0	0	FALSE
0	0	0	0	0	0	0	0	0	0	0	0	0	0	0	0	0	0	0	0	0	0	0	0	0	35	0.333515912294388	0.333070605993271	0.0577164317155981	0.941297894685654	0	0	0	FALSE
0	0	0	0	0	0	0	0	0	0	0	0	0	0	0	0	0	0	0	0	0	0	0	0	0	35	0.333434343338013	0.33331972360611	0.0585571902912551	0.941010584372329	0	0	0	FALSE
0	0	0	0	0	0	0	0	0	0	0	0	0	0	0	0	0	0	0	0	0	0	0	0	0	35	0.333369046449661	0.333341121673584	0.0586294076207588	0.940780589159872	0	0	0	FALSE
0	0	0	0	0	0	0	0	0	0	0	0	0	0	0	0	0	0	0	0	0	0	0	0	0	35	0.333332568407059	0.333313047885895	0.0585346600937498	0.940652102560124	0	0	0	FALSE
0	0	0	0	0	0	0	0	0	0	0	0	0	0	0	0	0	0	0	0	0	0	0	0	0	35	0.333293735980988	0.333323389291763	0.0585695617836353	0.940515323116112	0	0	0	FALSE
0	0	0	0	0	0	0	0	0	0	0	0	0	0	0	0	0	0	0	0	0	0	0	0	0	35	0.333290308713913	0.33332222700119	0.0585656391153196	0.940503251254207	0	0	0	FALSE
0	0	0	0	0	0	0	0	0	0	0	0	0	0	0	0	0	0	0	0	0	0	0	0	0	35	0.333311021327972	0.333332270383835	0.0585995349928165	0.940576207289195	0	0	0	FALSE
0	0	0	0	0	0	0	0	0	0	0	0	0	0	0	0	0	0	0	0	0	0	0	0	0	35	0.333316743373871	0.333335608243942	0.0586108000915692	0.94059636204994	0	0	0	FALSE
0	0	0	0	0	0	0	0	0	0	0	0	0	0	0	0	0	0	0	0	0	0	0	0	0	35	0.33332684636116	0.33332684636116	0.0585812292073434	0.94063194779938	0	0	0	FALSE
0	0	0	0	0	0	0	0	0	0	0	0	0	0	0	0	0	0	0	0	0	0	0	0	0	35	0.333334773778915	0.333323836326599	0.0585710705022182	0.940659870540828	0	0	0	FALSE
0	0	0	0	0	0	0	0	0	0	0	0	0	0	0	0	0	0	0	0	0	0	0	0	0	35	0.333321988582611	0.333323210477829	0.0585689582962021	0.940614837247289	0	0	0	FALSE
0	0	0	0	0	0	0	0	0	0	0	0	0	0	0	0	0	0	0	0	0	0	0	0	0	35	0.333319783210754	0.333317756652832	0.0585505519294901	0.940607069266585	0	0	0	FALSE
0	0	0	0	0	0	0	0	0	0	0	0	0	0	0	0	0	0	0	0	0	0	0	0	0	35	0.333329200744629	0.333318918943405	0.0585544745978058	0.940640240643644	0	0	0	FALSE
0	0	0	0	0	0	0	0	0	0	0	0	0	0	0	0	0	0	0	0	0	0	0	0	0	35	0.333330035209656	0.333332747220993	0.0586031223903359	0.940654796859738	0	0	0	FALSE
0	0	0	0	0	0	0	0	0	0	0	0	0	0	0	0	0	0	0	0	0	0	0	0	0	35	0.333332389593124	0.333334684371948	0.0586031223903359	0.940654796859738	0	0	0	FALSE
0	0	0	0	0	0	0	0	0	0	0	0	0	0	0	0	0	0	0	0	0	0	0	0	0	35	0.333333492279053	0.333333015441895	0.0586031223903359	0.940654796859738	0	0	0	FALSE
0	0	0	0	0	0	0	0	0	0	0	0	0	0	0	0	0	0	0	0	0	0	0	0	0	35	0.333333373069763	0.333333253860474	0.0586031223903359	0.940654796859738	0	0	0	FALSE
0	0	0	0	0	0	0	0	0	0	0	0	0	0	0	0	0	0	0	0	0	0	0	0	0	35	0.333333313465118	0.333333432674408	0.0586031223903359	0.940654796859738	0	0	0	FALSE
0	0	0	0	0	0	0	0	0	0	0	0	0	0	0	0	0	0	0	0	0	0	0	0	0	35	0.333333343267441	0.333333313465118	0.0586031223903359	0.940654796859738	0	0	0	FALSE
0	0	0	0	0	0	0	0	0	0	0	0	0	0	0	0	0	0	0	0	0	0	0	0	0	35	0.333333343267441	0.333333343267441	0.0586031223903359	0.940654796859738	0	0	0	FALSE
0	0	0	0	0	0	0	0	0	0	0	0	0	0	0	0	0	0	0	0	0	0	0	0	0	35	0.333333343267441	0.333333343267441	0.0586031223903359	0.940654796859738	0	0	0	FALSE
0	0	0	0	0	0	0	0	0	0	0	0	0	0	0	0	0	0	0	0	0	0	0	0	0	35	0.333333343267441	0.333333343267441	0.0586031223903359	0.940654796859738	0	0	0	FALSE
0	0	0	0	0	0	0	0	0	0	0	0	0	0	0	0	0	0	0	0	0	0	0	0	0	35	0.333333343267441	0.333333343267441	0.0586031223903359	0.940654796859738	0	0	0	FALSE
0	0	0	0	0	0	0	0	0	0	0	0	0	0	0	0	0	0	0	0	0	0	0	0	0	35	0.333333343267441	0.333333343267441	0.0586031223903359	0.940654796859738	0	0	0	FALSE
0	0	0	0	0	0	0	0	0	0	0	0	0	0	0	0	0	0	0	0	0	0	0	0	0	35	0.333333343267441	0.333333343267441	0.0586031223903359	0.940654796859738	0	0	0	FALSE
0	0	0	0	0	0	0	0	0	0	0	0	0	0	0	0	0	0	0	0	0	0	0	0	0	35	0.333333343267441	0.333333343267441	0.0586031223903359	0.940654796859738	0	0	0	FALSE
0	0	0	0	0	0	0	0	0	0	0	0	0	0	0	0	0	0	0	0	0	0	0	0	0	35	0.333333343267441	0.333333343267441	0.0586031223903359	0.940654796859738	0	0	0	FALSE
0	0	0	0	0	0	0	0	0	0	0	0	0	0	0	0	0	0	0	0	0	0	0	0	0	35	0.333333373069763	0.333333343267441	0.0586031223903359	0.940654796859738	0	0	0	FALSE
0	0	0	0	0	0	0	0	0	0	0	0	0	0	0	0	0	0	0	0	0	0	0	0	0	35	0.333333224058151	0.333333313465118	0.0586031223903359	0.940654796859738	0	0	0	FALSE
0	0	0	0	0	0	0	0	0	0	0	0	0	0	0	0	0	0	0	0	0	0	0	0	0	35	0.333333641290665	0.333333432674408	0.0586031223903359	0.940654796859738	0	0	0	FALSE
0	0	0	0	0	0	0	0	0	0	0	0	0	0	0	0	0	0	0	0	0	0	0	0	0	35	0.333333164453506	0.333333283662796	0.0586031223903359	0.940654796859738	0	0	0	FALSE
0	0	0	0	0	0	0	0	0	0	0	0	0	0	0	0	0	0	0	0	0	0	0	0	0	35	0.333332389593124	0.333333104848862	0.0586031223903359	0.940654796859738	0	0	0	FALSE
0	0	0	0	0	0	0	0	0	0	0	0	0	0	0	0	0	0	0	0	0	0	0	0	0	35	0.333336621522903	0.333334267139435	0.0586031223903359	0.940654796859738	0	0	0	FALSE
0	0	0	0	0	0	0	0	0	0	0	0	0	0	0	0	0	0	0	0	0	0	0	0	0	35	0.33333557844162	0.333333075046539	0.0586031223903359	0.940654796859738	0	0	0	FALSE
0	0	0	0	0	0	0	0	0	0	0	0	0	0	0	0	0	0	0	0	0	0	0	0	0	35	0.333314836025238	0.333322256803513	0.0586031223903359	0.940654796859738	0	0	0	FALSE
0	0	0	0	0	0	0	0	0	0	0	0	0	0	0	0	0	0	0	0	0	0	0	0	0	35	0.333319932222366	0.333310008049011	0.0585244008073857	0.940607594130146	0	0	0	FALSE
0	0	0	0	0	0	0	0	0	0	0	0	0	0	0	0	0	0	0	0	0	0	0	0	0	35	0.333322584629059	0.333312571048737	0.058533050793928	0.940616936701533	0	0	0	FALSE
0	0	0	0	0	0	0	0	0	0	0	0	0	0	0	0	0	0	0	0	0	0	0	0	0	35	0.333308666944504	0.333320826292038	0.058560911797093	0.94056791444493	0	0	0	FALSE
0	0	0	0	0	0	0	0	0	0	0	0	0	0	0	0	0	0	0	0	0	0	0	0	0	35	0.333321511745453	0.33331361413002	0.0585365711372882	0.940613157683894	0	0	0	FALSE
0	0	0	0	0	0	0	0	0	0	0	0	0	0	0	0	0	0	0	0	0	0	0	0	0	35	0.333322405815125	0.333309888839722	0.0585239984824303	0.94061630686526	0	0	0	FALSE
0	0	0	0	0	0	0	0	0	0	0	0	0	0	0	0	0	0	0	0	0	0	0	0	0	35	0.333322912454605	0.333307445049286	0.0585157508208435	0.940618091401368	0	0	0	FALSE
0	0	0	0	0	0	0	0	0	0	0	0	0	0	0	0	0	0	0	0	0	0	0	0	0	35	0.333299994468689	0.333306968212128	0.0585141415210217	0.940537367385676	0	0	0	FALSE
0	0	0	0	0	0	0	0	0	0	0	0	0	0	0	0	0	0	0	0	0	0	0	0	0	35	0.333972424268723	0.33305037021637	0.05764813705441	0.942905866691321	0	0	0	FALSE
0	0	0	0	0	0	0	0	0	0	0	0	0	0	0	0	0	0	0	0	0	0	0	0	0	35	0.336638778448105	0.331717252731323	0.0531489370775839	0.952297565307526	0	0	0	FALSE
0	0	0	0	0	0	0	0	0	0	0	0	0	0	0	0	0	0	0	0	0	0	0	0	0.889677271686885	35	0.33588245511055	0.333859950304031	0.0603804264081273	0.949633567817004	0	0	0	FALSE
0	0	0	0	0	0	0	0	0	0	0	0	0	0	0	0	0	0	0	0.889677271686885	0	0	0	0	0.841580834668498	35	0.335341423749924	0.334498971700668	0.0625370893318308	0.947727893199503	0	0	0	FALSE
0	0	0	0	0	0	0	0	0	0	0	0	0	0	0.889677271686885	0	0	0	0	0.841580834668498	0	0	0	0.930083161669337	0.806805523765927	35	0.33788588643074	0.331121653318405	0.051138821018904	0.95669025342276	0	0	0	FALSE
0	0	0	0	0	0	0	0	0	0.889677271686885	0	0	0	0	0.841580834668498	0	0	0	0.930083161669337	0.806805523765927	0	0	0	0.908522163729305	0.801403830014496	35	0.331895679235458	0.338986873626709	0.0776835175109925	0.935590948213523	0	0	0	FALSE
0	0	0	0	0.889677271686885	0	0	0	0	0.841580834668498	0	0	0	0.930083161669337	0.806805523765927	0	0	0	0.908522163729305	0.801403830014496	0	0	0.764461738002594	0.877790493629358	0.849408712901503	35	0.309860020875931	0.37225741147995	0.189969797465594	0.857974754640063	0	0	0	FALSE
0	0	0	0	0.841580834668498	0	0	0	0.930083161669337	0.806805523765927	0	0	0	0.908522163729305	0.801403830014496	0	0	0.764461738002594	0.877790493629358	0.849408712901503	0	0	0.635477225909819	0.769314106965744	0.746288242923629	35	0.275690674781799	0.418174058198929	0.34493601625071	0.737620075989222	0	0	0	FALSE
0	0	0	0.930083161669337	0.806805523765927	0	0	0	0.908522163729305	0.801403830014496	0	0	0.764461738002594	0.877790493629358	0.849408712901503	0	0	0.635477225909819	0.769314106965744	0.746288242923629	0	0	0.525886930647745	0.633981841763943	0.628992141603723	35	0.224238246679306	0.466876238584518	0.509303261688646	0.556389202181406	1	0	0	FALSE
0	0	0	0.908522163729305	0.801403830014496	0	0	0.764461738002594	0.877790493629358	0.849408712901503	0	0	0.635477225909819	0.769314106965744	0.746288242923629	0	0	0.525886930647745	0.633981841763943	0.628992141603723	0	0	0.507652399481193	0.558022430762188	0.518822003509575	35	0.168937638401985	0.514617025852203	0.670425856942097	0.361603884368254	1	0	0	FALSE
0	0	0.764461738002594	0.877790493629358	0.849408712901503	0	0	0.635477225909819	0.769314106965744	0.746288242923629	0	0	0.525886930647745	0.633981841763943	0.628992141603723	0	0	0.507652399481193	0.558022430762188	0.518822003509575	0	0	0.575143053330281	0.500755321583886	0.532616159304189	35	0.112728349864483	0.561429858207703	0.828416654161066	0.163617922316571	1	1	0	FALSE
0	0	0.635477225909819	0.769314106965744	0.746288242923629	0	0	0.525886930647745	0.633981841763943	0.628992141603723	0	0	0.507652399481193	0.558022430762188	0.518822003509575	0	0	0.575143053330281	0.500755321583886	0.532616159304189	0	0	0.555168993667506	0.526482032501717	0.511619745174334	35	0.156808152794838	0.516726434230804	0.67754499702883	0.318880200443295	1	1	0	FALSE
0	0	0.525886930647745	0.633981841763943	0.628992141603723	0	0	0.507652399481193	0.558022430762188	0.518822003509575	0	0	0.575143053330281	0.500755321583886	0.532616159304189	0	0	0.555168993667506	0.526482032501717	0.511619745174334	0	0	0.580376897840848	0.646478980697337	0.676432440680552	35	0.135496243834496	0.53875720500946	0.751897666233631	0.243813269185909	1	1	0	FALSE
0	0	0.507652399481193	0.558022430762188	0.518822003509575	0	0	0.575143053330281	0.500755321583886	0.532616159304189	0	0	0.555168993667506	0.526482032501717	0.511619745174334	0	0	0.580376897840848	0.646478980697337	0.676432440680552	0	0	0.585320820935378	0.693980315861753	0.829221026932174	35	0.102018542587757	0.571302950382233	0.861737810459081	0.125894770996911	1	1	0	FALSE
0	0	0.575143053330281	0.500755321583886	0.532616159304189	0	0	0.555168993667506	0.526482032501717	0.511619745174334	0	0	0.580376897840848	0.646478980697337	0.676432440680552	0	0	0.585320820935378	0.693980315861753	0.829221026932174	0	0	0.643533989471275	0.79658197909514	0.858396276798657	35	0.122112281620502	0.546432852745056	0.777802565465311	0.196670942642621	1	1	0	FALSE
0	0	0.555168993667506	0.526482032501717	0.511619745174334	0	0	0.580376897840848	0.646478980697337	0.676432440680552	0	0	0.585320820935378	0.693980315861753	0.829221026932174	0	0	0.643533989471275	0.79658197909514	0.858396276798657	0	0	0	0.841947051194018	0.828198672465095	35	0.179250925779343	0.497928768396378	0.614103883522098	0.39793037375193	1	1	0	FALSE
0	0	0.580376897840848	0.646478980697337	0.676432440680552	0	0	0.585320820935378	0.693980315861753	0.829221026932174	0	0	0.643533989471275	0.79658197909514	0.858396276798657	0	0	0	0.841947051194018	0.828198672465095	0	0	0	0.945235370412757	0.835355153734646	35	0.214712843298912	0.462992191314697	0.49619481057133	0.522837876390485	1	0	0	FALSE
0	0	0.585320820935378	0.693980315861753	0.829221026932174	0	0	0.643533989471275	0.79658197909514	0.858396276798657	0	0	0	0.841947051194018	0.828198672465095	0	0	0	0.945235370412757	0.835355153734646	0	0	0	0	0.887296864271	35	0.287320107221603	0.388383358716965	0.244394004070724	0.778582422775971	0	0	0	FALSE
0	0	0.643533989471275	0.79658197909514	0.858396276798657	0	0	0	0.841947051194018	0.828198672465095	0	0	0	0.945235370412757	0.835355153734646	0	0	0	0	0.887296864271	0	0	0	0	0.927611200122072	35	0.310702294111252	0.361103028059006	0.152324351965136	0.860941493432605	0	0	0	FALSE
0	0	0	0.841947051194018	0.828198672465095	0	0	0	0.945235370412757	0.835355153734646	0	0	0	0	0.887296864271	0	0	0	0	0.927611200122072	0	0	0	0	0	35	0.328513205051422	0.338559180498123	0.0762400761520676	0.92367686029557	0	0	0	FALSE
0	0	0	0.945235370412757	0.835355153734646	0	0	0	0	0.887296864271	0	0	0	0	0.927611200122072	0	0	0	0	0	0	0	0	0	0	35	0.335894405841827	0.329474955797195	0.04558130524676	0.949675661874601	0	0	0	FALSE
0	0	0	0	0.887296864271	0	0	0	0	0.927611200122072	0	0	0	0	0	0	0	0	0	0	0	0	0	0	0	35	0.333457589149475	0.332837283611298	0.0569289811965386	0.941092463087855	0	0	0	FALSE
0	0	0	0	0.927611200122072	0	0	0	0	0	0	0	0	0	0	0	0	0	0	0	0	0	0	0	0	35	0.332772463560104	0.334025293588638	0.06093845112134	0.938679245406807	0	0	0	FALSE
0	0	0	0	0	0	0	0	0	0	0	0	0	0	0	0	0	0	0	0	0	0	0	0	0	35	0.332933634519577	0.333403676748276	0.0588405276411326	0.939246937834451	0	0	0	FALSE
0	0	0	0	0	0	0	0	0	0	0	0	0	0	0	0	0	0	0	0	0	0	0	0	0	35	0.333154171705246	0.333316326141357	0.0585457240300247	0.940023735904822	0	0	0	FALSE
0	0	0	0	0	0	0	0	0	0	0	0	0	0	0	0	0	0	0	0	0	0	0	0	0	35	0.333296120166779	0.333362340927124	0.0587010214628294	0.940523720933089	0	0	0	FALSE
0	0	0	0	0	0	0	0	0	0	0	0	0	0	0	0	0	0	0	0	0	0	0	0	0	35	0.333368897438049	0.333331197500229	0.0585959140682174	0.940780064296311	0	0	0	FALSE
0	0	0	0	0	0	0	0	0	0	0	0	0	0	0	0	0	0	0	0	0	0	0	0	0	35	0.333383500576019	0.333337664604187	0.0586177401970507	0.940831500925295	0	0	0	FALSE
0	0	0	0	0	0	0	0	0	0	0	0	0	0	0	0	0	0	0	0	0	0	0	0	0	35	0.333337724208832	0.333339303731918	0.0586232721651882	0.940670262839337	0	0	0	FALSE
0	0	0	0	0	0	0	0	0	0	0	0	0	0	0	0	0	0	0	0	0	0	0	0	0	35	0.333302885293961	0.333334386348724	0.0586066762607758	0.940547549738761	0	0	0	FALSE
0	0	0	0	0	0	0	0	0	0	0	0	0	0	0	0	0	0	0	0	0	0	0	0	0	35	0.333318561315536	0.333332270383835	0.0585995349928165	0.940602765385385	0	0	0	FALSE
0	0	0	0	0	0	0	0	0	0	0	0	0	0	0	0	0	0	0	0	0	0	0	0	0	35	0.333327740430832	0.333332568407059	0.0586005408052051	0.940635096980746	0	0	0	FALSE
0	0	0	0	0	0	0	0	0	0	0	0	0	0	0	0	0	0	0	0	0	0	0	0	0	35	0.33331897854805	0.333335757255554	0.0586113029977635	0.940604235003356	0	0	0	FALSE
0	0	0	0	0	0	0	0	0	0	0	0	0	0	0	0	0	0	0	0	0	0	0	0	0	35	0.333327442407608	0.333332926034927	0.0586017477800715	0.940634047253624	0	0	0	FALSE
0	0	0	0	0	0	0	0	0	0	0	0	0	0	0	0	0	0	0	0	0	0	0	0	0	35	0.333338409662247	0.333328545093536	0.0585869623379586	0.940672677211718	0	0	0	FALSE
0	0	0	0	0	0	0	0	0	0	0	0	0	0	0	0	0	0	0	0	0	0	0	0	0	35	0.333335518836975	0.333333075046539	0.0586022506862658	0.940662494858633	0	0	0	FALSE
0	0	0	0	0	0	0	0	0	0	0	0	0	0	0	0	0	0	0	0	0	0	0	0	0	35	0.333333432674408	0.33333358168602	0.0586031223903359	0.940654796859738	0	0	0	FALSE
0	0	0	0	0	0	0	0	0	0	0	0	0	0	0	0	0	0	0	0	0	0	0	0	0	35	0.333333313465118	0.333333343267441	0.0586031223903359	0.940654796859738	0	0	0	FALSE
0	0	0	0	0	0	0	0	0	0	0	0	0	0	0	0	0	0	0	0	0	0	0	0	0	35	0.333333373069763	0.333333373069763	0.0586031223903359	0.940654796859738	0	0	0	FALSE
0	0	0	0	0	0	0	0	0	0	0	0	0	0	0	0	0	0	0	0	0	0	0	0	0	35	0.333333343267441	0.333333313465118	0.0586031223903359	0.940654796859738	0	0	0	FALSE
0	0	0	0	0	0	0	0	0	0	0	0	0	0	0	0	0	0	0	0	0	0	0	0	0	35	0.333333343267441	0.333333343267441	0.0586031223903359	0.940654796859738	0	0	0	FALSE
0	0	0	0	0	0	0	0	0	0	0	0	0	0	0	0	0	0	0	0	0	0	0	0	0	35	0.333333343267441	0.333333343267441	0.0586031223903359	0.940654796859738	0	0	0	FALSE
0	0	0	0	0	0	0	0	0	0	0	0	0	0	0	0	0	0	0	0	0	0	0	0	0	35	0.333333343267441	0.333333343267441	0.0586031223903359	0.940654796859738	0	0	0	FALSE
0	0	0	0	0	0	0	0	0	0	0	0	0	0	0	0	0	0	0	0	0	0	0	0	0	35	0.333333343267441	0.333333343267441	0.0586031223903359	0.940654796859738	0	0	0	FALSE
0	0	0	0	0	0	0	0	0	0	0	0	0	0	0	0	0	0	0	0	0	0	0	0	0	35	0.333333343267441	0.333333343267441	0.0586031223903359	0.940654796859738	0	0	0	FALSE
0	0	0	0	0	0	0	0	0	0	0	0	0	0	0	0	0	0	0	0	0	0	0	0	0	35	0.333333343267441	0.333333343267441	0.0586031223903359	0.940654796859738	0	0	0	FALSE
0	0	0	0	0	0	0	0	0	0	0	0	0	0	0	0	0	0	0	0	0	0	0	0	0	35	0.333333343267441	0.333333343267441	0.0586031223903359	0.940654796859738	0	0	0	FALSE
0	0	0	0	0	0	0	0	0	0	0	0	0	0	0	0	0	0	0	0	0	0	0	0	0	35	0.333333343267441	0.333333343267441	0.0586031223903359	0.940654796859738	0	0	0	FALSE
0	0	0	0	0	0	0	0	0	0	0	0	0	0	0	0	0	0	0	0	0	0	0	0	0	35	0.333333343267441	0.333333343267441	0.0586031223903359	0.940654796859738	0	0	0	FALSE
0	0	0	0	0	0	0	0	0	0	0	0	0	0	0	0	0	0	0	0	0	0	0	0	0	35	0.333333343267441	0.333333343267441	0.0586031223903359	0.940654796859738	0	0	0	FALSE
0	0	0	0	0	0	0	0	0	0	0	0	0	0	0	0	0	0	0	0	0	0	0	0	0	35	0.333333373069763	0.333333313465118	0.0586031223903359	0.940654796859738	0	0	0	FALSE
0	0	0	0	0	0	0	0	0	0	0	0	0	0	0	0	0	0	0	0	0	0	0	0	0	35	0.333333283662796	0.333333402872086	0.0586031223903359	0.940654796859738	0	0	0	FALSE
0	0	0	0	0	0	0	0	0	0	0	0	0	0	0	0	0	0	0	0	0	0	0	0	0	35	0.333333343267441	0.333333343267441	0.0586031223903359	0.940654796859738	0	0	0	FALSE
0	0	0	0	0	0	0	0	0	0	0	0	0	0	0	0	0	0	0	0	0	0	0	0	0	35	0.333333700895309	0.333332985639572	0.0586031223903359	0.940654796859738	0	0	0	FALSE
0	0	0	0	0	0	0	0	0	0	0	0	0	0	0	0	0	0	0	0	0	0	0	0	0	35	0.333332628011703	0.333333879709244	0.0586031223903359	0.940654796859738	0	0	0	FALSE
0	0	0	0	0	0	0	0	0	0	0	0	0	0	0	0	0	0	0	0	0	0	0	0	0	35	0.333322882652283	0.333333373069763	0.0586031223903359	0.940654796859738	0	0	0	FALSE
0	0	0	0	0	0	0	0	0	0	0	0	0	0	0	0	0	0	0	0	0	0	0	0	0	35	0.333302080631256	0.333323359489441	0.0586031223903359	0.940654796859738	0	0	0	FALSE
0	0	0	0	0	0	0	0	0	0	0	0	0	0	0	0	0	0	0	0	0	0	0	0	0	35	0.333302050828934	0.333319932222366	0.0585578943599271	0.940544610502819	0	0	0	FALSE
0	0	0	0	0	0	0	0	0	0	0	0	0	0	0	0	0	0	0	0	0	0	0	0	0	35	0.333314836025238	0.333319485187531	0.0585563856413442	0.940589643796358	0	0	0	FALSE
0	0	0	0	0	0	0	0	0	0	0	0	0	0	0	0	0	0	0	0	0	0	0	0	0	35	0.33332297205925	0.333309799432755	0.0585236967387137	0.940618301346792	0	0	0	FALSE
0	0	0	0	0	0	0	0	0	0	0	0	0	0	0	0	0	0	0	0	0	0	0	0	0	35	0.333309143781662	0.333310842514038	0.0585272170820739	0.940569594008326	0	0	0	FALSE
0	0	0	0	0	0	0	0	0	0	0	0	0	0	0	0	0	0	0	0	0	0	0	0	0	35	0.333362966775894	0.333297580480576	0.0584824584307798	0.940759174726581	0	0	0	FALSE
0	0	0	0	0	0	0	0	0	0	0	0	0	0	0	0	0	0	0	0	0	0	0	0	0	35	0.333287090063095	0.333323568105698	0.0585701652710685	0.940491914201289	0	0	0	FALSE
0	0	0	0	0	0	0	0	0	0	0	0	0	0	0	0	0	0	0	0	0	0	0	0	0	35	0.333164542913437	0.333406358957291	0.0588495799526303	0.940060266408672	0	0	0	FALSE
0	0	0	0	0	0	0	0	0	0	0	0	0	0	0	0	0	0	0	0	0	0	0	0	0	35	0.334880620241165	0.332703292369843	0.0564767679466099	0.946104805123277	0	0	0	FALSE
0	0	0	0	0	0	0	0	0	0	0	0	0	0	0	0	0	0	0	0	0	0	0	0	1	35	0.33634415268898	0.333138674497604	0.0579461592651615	0.951259805074596	0	0	0	FALSE
0	0	0	0	0	0	0	0	0	0	0	0	0	0	0	0	0	0	0	1	0	0	0	0.889677271686885	0.935133897917144	35	0.342011630535126	0.32644248008728	0.0353468624487187	0.971222360783286	0	0	0	FALSE
0	0	0	0	0	0	0	0	0	0	0	0	0	0	1	0	0	0	0.889677271686885	0.935133897917144	0	0	0	0.841580834668498	0.822018768596933	35	0.345612227916718	0.321368247270584	0.0182215989761635	0.983904743981921	0	0	0	FALSE
0	0	0	0	0	0	0	0	0	1	0	0	0	0.889677271686885	0.935133897917144	0	0	0	0.841580834668498	0.822018768596933	0	0	0.930083161669337	0.806805523765927	0.763332570382238	35	0.332897424697876	0.339760363101959	0.0802940029844465	0.939119395989113	0	0	0	FALSE
0	0	0	0	1	0	0	0	0.889677271686885	0.935133897917144	0	0	0	0.841580834668498	0.822018768596933	0	0	0.930083161669337	0.806805523765927	0.763332570382238	0	0	0.908522163729305	0.801403830014496	0.76572823682002	35	0.312426865100861	0.371938794851303	0.188894483440908	0.867015949370191	0	1	0	FALSE
0	0	0	0.889677271686885	0.935133897917144	0	0	0	0.841580834668498	0.822018768596933	0	0	0.930083161669337	0.806805523765927	0.763332570382238	0	0	0.908522163729305	0.801403830014496	0.76572823682002	0	0.764461738002594	0.877790493629358	0.849408712901503	0.780209048599985	35	0.293248176574707	0.403220146894455	0.294467368026351	0.799462859880246	1	1	0	FALSE
0	0	0	0.841580834668498	0.822018768596933	0	0	0.930083161669337	0.806805523765927	0.763332570382238	0	0	0.908522163729305	0.801403830014496	0.76572823682002	0	0.764461738002594	0.877790493629358	0.849408712901503	0.780209048599985	0	0.635477225909819	0.769314106965744	0.746288242923629	0.760021362630655	35	0.285139292478561	0.408679097890854	0.31289103471139	0.770900939587128	1	1	0	FALSE
0	0	0.930083161669337	0.806805523765927	0.763332570382238	0	0	0.908522163729305	0.801403830014496	0.76572823682002	0	0.764461738002594	0.877790493629358	0.849408712901503	0.780209048599985	0	0.635477225909819	0.769314106965744	0.746288242923629	0.760021362630655	0	0.525886930647745	0.633981841763943	0.628992141603723	0.609185931181811	35	0.297322779893875	0.392419815063477	0.258016827643587	0.813814834066616	1	1	0	FALSE
0	0	0.908522163729305	0.801403830014496	0.76572823682002	0	0.764461738002594	0.877790493629358	0.849408712901503	0.780209048599985	0	0.635477225909819	0.769314106965744	0.746288242923629	0.760021362630655	0	0.525886930647745	0.633981841763943	0.628992141603723	0.609185931181811	0	0.507652399481193	0.558022430762188	0.518822003509575	0.499702449073014	35	0.319126665592194	0.369872957468033	0.181922393125393	0.890614654857202	1	1	0	FALSE
0	0.764461738002594	0.877790493629358	0.849408712901503	0.780209048599985	0	0.635477225909819	0.769314106965744	0.746288242923629	0.760021362630655	0	0.525886930647745	0.633981841763943	0.628992141603723	0.609185931181811	0	0.507652399481193	0.558022430762188	0.518822003509575	0.499702449073014	0	0.575143053330281	0.500755321583886	0.532616159304189	0.489417868314641	35	0.1764847189188	0.504137516021729	0.635058073595695	0.388186964063458	1	1	0	FALSE
0	0.635477225909819	0.769314106965744	0.746288242923629	0.760021362630655	0	0.525886930647745	0.633981841763943	0.628992141603723	0.609185931181811	0	0.507652399481193	0.558022430762188	0.518822003509575	0.499702449073014	0	0.575143053330281	0.500755321583886	0.532616159304189	0.489417868314641	0	0.555168993667506	0.526482032501717	0.511619745174334	0.518760967421988	35	0.2678462266922	0.407196521759033	0.307887419821665	0.709989578571563	1	1	0	FALSE
0	0.525886930647745	0.633981841763943	0.628992141603723	0.609185931181811	0	0.507652399481193	0.558022430762188	0.518822003509575	0.499702449073014	0	0.575143053330281	0.500755321583886	0.532616159304189	0.489417868314641	0	0.555168993667506	0.526482032501717	0.511619745174334	0.518760967421988	0	0.580376897840848	0.646478980697337	0.676432440680552	0.602670328831922	35	0.198078274726868	0.477816164493561	0.546224924594245	0.464245939937606	1	1	0	FALSE
0	0.507652399481193	0.558022430762188	0.518822003509575	0.499702449073014	0	0.575143053330281	0.500755321583886	0.532616159304189	0.489417868314641	0	0.555168993667506	0.526482032501717	0.511619745174334	0.518760967421988	0	0.580376897840848	0.646478980697337	0.676432440680552	0.602670328831922	0	0.585320820935378	0.693980315861753	0.829221026932174	0.712336919203479	35	0.130742147564888	0.540790975093842	0.758761531136129	0.227067917161099	1	1	0	FALSE
0	0.575143053330281	0.500755321583886	0.532616159304189	0.489417868314641	0	0.555168993667506	0.526482032501717	0.511619745174334	0.518760967421988	0	0.580376897840848	0.646478980697337	0.676432440680552	0.602670328831922	0	0.585320820935378	0.693980315861753	0.829221026932174	0.712336919203479	0	0.643533989471275	0.79658197909514	0.858396276798657	0.751400015259022	35	0.119530588388443	0.547743022441864	0.782224317888212	0.187577445258633	1	1	0	FALSE
0	0.555168993667506	0.526482032501717	0.511619745174334	0.518760967421988	0	0.580376897840848	0.646478980697337	0.676432440680552	0.602670328831922	0	0.585320820935378	0.693980315861753	0.829221026932174	0.712336919203479	0	0.643533989471275	0.79658197909514	0.858396276798657	0.751400015259022	0	0	0.841947051194018	0.828198672465095	0.798657206073091	35	0.215466722846031	0.464365184307098	0.500828588245755	0.525493266118606	1	1	0	FALSE
0	0.580376897840848	0.646478980697337	0.676432440680552	0.602670328831922	0	0.585320820935378	0.693980315861753	0.829221026932174	0.712336919203479	0	0.643533989471275	0.79658197909514	0.858396276798657	0.751400015259022	0	0	0.841947051194018	0.828198672465095	0.798657206073091	0	0	0.945235370412757	0.835355153734646	0.804577706569009	35	0.272337764501572	0.412862688302994	0.32701042786052	0.725810121001783	1	1	0	FALSE
0	0.585320820935378	0.693980315861753	0.829221026932174	0.712336919203479	0	0.643533989471275	0.79658197909514	0.858396276798657	0.751400015259022	0	0	0.841947051194018	0.828198672465095	0.798657206073091	0	0	0.945235370412757	0.835355153734646	0.804577706569009	0	0	0	0.887296864271	0.800762951094835	35	0.284156441688538	0.401391893625259	0.288297111347052	0.767439044511081	1	1	0	FALSE
0	0.643533989471275	0.79658197909514	0.858396276798657	0.751400015259022	0	0	0.841947051194018	0.828198672465095	0.798657206073091	0	0	0.945235370412757	0.835355153734646	0.804577706569009	0	0	0	0.887296864271	0.800762951094835	0	0	0	0.927611200122072	0.896589608606088	35	0.283354490995407	0.403308391571045	0.294765189074624	0.764614333798161	1	1	0	FALSE
0	0	0.841947051194018	0.828198672465095	0.798657206073091	0	0	0.945235370412757	0.835355153734646	0.804577706569009	0	0	0	0.887296864271	0.800762951094835	0	0	0	0.927611200122072	0.896589608606088	0	0	0	0	0.975921263447013	35	0.302709639072418	0.378736644983292	0.211836862863113	0.832788966717116	0	1	0	FALSE
0	0	0.945235370412757	0.835355153734646	0.804577706569009	0	0	0	0.887296864271	0.800762951094835	0	0	0	0.927611200122072	0.896589608606088	0	0	0	0	0.975921263447013	0	0	0	0	0	35	0.32612144947052	0.348931610584259	0.111246471107234	0.915252380249689	0	0	0	FALSE
0	0	0	0.887296864271	0.800762951094835	0	0	0	0.927611200122072	0.896589608606088	0	0	0	0	0.975921263447013	0	0	0	0	0	0	0	0	0	0	35	0.334191411733627	0.335614085197449	0.066300537546373	0.943677206180657	0	0	0	FALSE
0	0	0	0.927611200122072	0.896589608606088	0	0	0	0	0.975921263447013	0	0	0	0	0	0	0	0	0	0	0	0	0	0	0	35	0.335659623146057	0.331316083669662	0.0517950130212472	0.948848686847793	0	0	0	FALSE
0	0	0	0	0.975921263447013	0	0	0	0	0	0	0	0	0	0	0	0	0	0	0	0	0	0	0	0	35	0.334501147270203	0.332931399345398	0.0572466167488684	0.944768187578679	0	0	0	FALSE
0	0	0	0	0	0	0	0	0	0	0	0	0	0	0	0	0	0	0	0	0	0	0	0	0	35	0.333805054426193	0.333351880311966	0.0586657174479884	0.942316339939537	0	0	0	FALSE
0	0	0	0	0	0	0	0	0	0	0	0	0	0	0	0	0	0	0	0	0	0	0	0	0	35	0.333388328552246	0.333258420228958	0.0583502946829136	0.940848506504673	0	0	0	FALSE
0	0	0	0	0	0	0	0	0	0	0	0	0	0	0	0	0	0	0	0	0	0	0	0	0	35	0.333156555891037	0.333312183618546	0.0585317432378227	0.940032133721799	0	0	0	FALSE
0	0	0	0	0	0	0	0	0	0	0	0	0	0	0	0	0	0	0	0	0	0	0	0	0	35	0.333060145378113	0.333297073841095	0.0584807485497191	0.939692546997792	0	0	0	FALSE
0	0	0	0	0	0	0	0	0	0	0	0	0	0	0	0	0	0	0	0	0	0	0	0	0	35	0.333174854516983	0.333306014537811	0.0585109229213781	0.940096586967097	0	0	0	FALSE
0	0	0	0	0	0	0	0	0	0	0	0	0	0	0	0	0	0	0	0	0	0	0	0	0	35	0.333296060562134	0.333330482244492	0.0585935001184847	0.940523510987664	0	0	0	FALSE
0	0	0	0	0	0	0	0	0	0	0	0	0	0	0	0	0	0	0	0	0	0	0	0	0	35	0.333324402570724	0.333327174186707	0.0585823356009709	0.940623340036978	0	0	0	FALSE
0	0	0	0	0	0	0	0	0	0	0	0	0	0	0	0	0	0	0	0	0	0	0	0	0	35	0.33331686258316	0.333319127559662	0.0585551786664778	0.940596781940789	0	0	0	FALSE
0	0	0	0	0	0	0	0	0	0	0	0	0	0	0	0	0	0	0	0	0	0	0	0	0	35	0.333316683769226	0.333324402570724	0.0585729815457566	0.940596152104515	0	0	0	FALSE
0	0	0	0	0	0	0	0	0	0	0	0	0	0	0	0	0	0	0	0	0	0	0	0	0	35	0.33331897854805	0.333329260349274	0.0585893762876913	0.940604235003356	0	0	0	FALSE
0	0	0	0	0	0	0	0	0	0	0	0	0	0	0	0	0	0	0	0	0	0	0	0	0	35	0.33332496881485	0.333335816860199	0.0586115041602412	0.94062533451851	0	0	0	FALSE
0	0	0	0	0	0	0	0	0	0	0	0	0	0	0	0	0	0	0	0	0	0	0	0	0	35	0.333331525325775	0.333333879709244	0.0586049663797151	0.940648428515197	0	0	0	FALSE
0	0	0	0	0	0	0	0	0	0	0	0	0	0	0	0	0	0	0	0	0	0	0	0	0	35	0.333334267139435	0.333332896232605	0.0586031223903359	0.940654796859738	0	0	0	FALSE
0	0	0	0	0	0	0	0	0	0	0	0	0	0	0	0	0	0	0	0	0	0	0	0	0	35	0.333333194255829	0.333333402872086	0.0586031223903359	0.940654796859738	0	0	0	FALSE
0	0	0	0	0	0	0	0	0	0	0	0	0	0	0	0	0	0	0	0	0	0	0	0	0	35	0.333333134651184	0.333333402872086	0.0586031223903359	0.940654796859738	0	0	0	FALSE
0	0	0	0	0	0	0	0	0	0	0	0	0	0	0	0	0	0	0	0	0	0	0	0	0	35	0.333333492279053	0.333333313465118	0.0586031223903359	0.940654796859738	0	0	0	FALSE
0	0	0	0	0	0	0	0	0	0	0	0	0	0	0	0	0	0	0	0	0	0	0	0	0	35	0.333333283662796	0.333333343267441	0.0586031223903359	0.940654796859738	0	0	0	FALSE
0	0	0	0	0	0	0	0	0	0	0	0	0	0	0	0	0	0	0	0	0	0	0	0	0	35	0.333333343267441	0.333333343267441	0.0586031223903359	0.940654796859738	0	0	0	FALSE
0	0	0	0	0	0	0	0	0	0	0	0	0	0	0	0	0	0	0	0	0	0	0	0	0	35	0.333333343267441	0.333333343267441	0.0586031223903359	0.940654796859738	0	0	0	FALSE
0	0	0	0	0	0	0	0	0	0	0	0	0	0	0	0	0	0	0	0	0	0	0	0	0	35	0.333333343267441	0.333333343267441	0.0586031223903359	0.940654796859738	0	0	0	FALSE
0	0	0	0	0	0	0	0	0	0	0	0	0	0	0	0	0	0	0	0	0	0	0	0	0	35	0.333333343267441	0.333333343267441	0.0586031223903359	0.940654796859738	0	0	0	FALSE
0	0	0	0	0	0	0	0	0	0	0	0	0	0	0	0	0	0	0	0	0	0	0	0	0	35	0.333333343267441	0.333333343267441	0.0586031223903359	0.940654796859738	0	0	0	FALSE
0	0	0	0	0	0	0	0	0	0	0	0	0	0	0	0	0	0	0	0	0	0	0	0	0	35	0.333333343267441	0.333333343267441	0.0586031223903359	0.940654796859738	0	0	0	FALSE
0	0	0	0	0	0	0	0	0	0	0	0	0	0	0	0	0	0	0	0	0	0	0	0	0	35	0.333333373069763	0.333333343267441	0.0586031223903359	0.940654796859738	0	0	0	FALSE
0	0	0	0	0	0	0	0	0	0	0	0	0	0	0	0	0	0	0	0	0	0	0	0	0	35	0.333333343267441	0.333333343267441	0.0586031223903359	0.940654796859738	0	0	0	FALSE
0	0	0	0	0	0	0	0	0	0	0	0	0	0	0	0	0	0	0	0	0	0	0	0	0	35	0.333333253860474	0.333333343267441	0.0586031223903359	0.940654796859738	0	0	0	FALSE
0	0	0	0	0	0	0	0	0	0	0	0	0	0	0	0	0	0	0	0	0	0	0	0	0	35	0.333333671092987	0.333333313465118	0.0586031223903359	0.940654796859738	0	0	0	FALSE
0	0	0	0	0	0	0	0	0	0	0	0	0	0	0	0	0	0	0	0	0	0	0	0	0	35	0.333332926034927	0.333333402872086	0.0586031223903359	0.940654796859738	0	0	0	FALSE
0	0	0	0	0	0	0	0	0	0	0	0	0	0	0	0	0	0	0	0	0	0	0	0	0	35	0.333332926034927	0.333333402872086	0.0586031223903359	0.940654796859738	0	0	0	FALSE
0	0	0	0	0	0	0	0	0	0	0	0	0	0	0	0	0	0	0	0	0	0	0	0	0	35	0.33333632349968	0.333332926034927	0.0586031223903359	0.940654796859738	0	0	0	FALSE
0	0	0	0	0	0	0	0	0	0	0	0	0	0	0	0	0	0	0	0	0	0	0	0	0	35	0.333329975605011	0.333334416151047	0.0586031223903359	0.940654796859738	0	0	0	FALSE
0	0	0	0	0	0	0	0	0	0	0	0	0	0	0	0	0	0	0	0	0	0	0	0	0	35	0.333303928375244	0.333336442708969	0.0586031223903359	0.940654796859738	0	0	0	FALSE
0	0	0	0	0	0	0	0	0	0	0	0	0	0	0	0	0	0	0	0	0	0	0	0	0	35	0.333305031061172	0.333322048187256	0.0585650356278864	0.94055510777404	0	0	0	FALSE
0	0	0	0	0	0	0	0	0	0	0	0	0	0	0	0	0	0	0	0	0	0	0	0	0	35	0.333315283060074	0.333313643932343	0.058536671718527	0.940591218387041	0	0	0	FALSE
0	0	0	0	0	0	0	0	0	0	0	0	0	0	0	0	0	0	0	0	0	0	0	0	0	35	0.333318918943405	0.33331623673439	0.0585454222863081	0.940604025057931	0	0	0	FALSE
0	0	0	0	0	0	0	0	0	0	0	0	0	0	0	0	0	0	0	0	0	0	0	0	0	35	0.333333760499954	0.333307445049286	0.0585157508208435	0.940656301468613	0	0	0	FALSE
0	0	0	0	0	0	0	0	0	0	0	0	0	0	0	0	0	0	0	0	0	0	0	0	0	35	0.33330026268959	0.333322435617447	0.0585663431839916	0.940538312140086	0	0	0	FALSE
0	0	0	0	0	0	0	0	0	0	0	0	0	0	0	0	0	0	0	0	0	0	0	0	0	35	0.333366423845291	0.33330973982811	0.0585234955762359	0.940771351561198	0	0	0	FALSE
0	0	0	0	0	0	0	0	0	0	0	0	0	0	0	0	0	0	0	0	0	0	0	0	0	35	0.333315908908844	0.333334922790527	0.0586084867230753	0.940593422813998	0	0	0	FALSE
0	0	0	0	0	0	0	0	0	0	0	0	0	0	0	0	0	0	0	0	0	0	0	0	0	35	0.333208233118057	0.333261400461197	0.0583603528067999	0.940214156404775	0	0	0	FALSE
0	0	0	0	0	0	0	0	0	0	0	0	0	0	0	0	0	0	0	0	0	0	0	0	0.875776302738994	35	0.334818512201309	0.332901269197464	0.0571449291163777	0.945886041991027	0	0	0	FALSE
0	0	0	0	0	0	0	0	0	0	0	0	0	0	0	0	0	0	0	0.875776302738994	0	0	0	1	0.904646372167544	35	0.339679926633835	0.328604191541672	0.0426425226096567	0.963009400752513	0	0	0	FALSE
0	0	0	0	0	0	0	0	0	0	0	0	0	0	0.875776302738994	0	0	0	1	0.904646372167544	0	0	0.889677271686885	0.935133897917144	0.835950255588617	35	0.323540270328522	0.347767382860184	0.107317265011046	0.906160693644986	0	0	0	FALSE
0	0	0	0	0	0	0	0	0	0.875776302738994	0	0	0	1	0.904646372167544	0	0	0.889677271686885	0.935133897917144	0.835950255588617	0	0	0.841580834668498	0.822018768596933	0.794079499504082	35	0.289468586444855	0.393245577812195	0.260803732610007	0.786150010572064	0	1	0	FALSE
0	0	0	0	0.875776302738994	0	0	0	1	0.904646372167544	0	0	0.889677271686885	0.935133897917144	0.835950255588617	0	0	0.841580834668498	0.822018768596933	0.794079499504082	0	0.930083161669337	0.806805523765927	0.763332570382238	0.740596627756161	35	0.301812440156937	0.390213906764984	0.250572005505415	0.829628763215966	1	1	0	FALSE
0	0	0	1	0.904646372167544	0	0	0.889677271686885	0.935133897917144	0.835950255588617	0	0	0.841580834668498	0.822018768596933	0.794079499504082	0	0.930083161669337	0.806805523765927	0.763332570382238	0.740596627756161	0	0.908522163729305	0.801403830014496	0.76572823682002	0.77288471808957	35	0.312542945146561	0.383032590150833	0.226335447282758	0.867424818084258	1	1	0	FALSE
0	0	0.889677271686885	0.935133897917144	0.835950255588617	0	0	0.841580834668498	0.822018768596933	0.794079499504082	0	0.930083161669337	0.806805523765927	0.763332570382238	0.740596627756161	0	0.908522163729305	0.801403830014496	0.76572823682002	0.77288471808957	0.764461738002594	0.877790493629358	0.849408712901503	0.780209048599985	0.831692988479439	35	0.310470372438431	0.378789484500885	0.212015193399618	0.86012459578617	1	1	0	FALSE
0	0	0.841580834668498	0.822018768596933	0.794079499504082	0	0.930083161669337	0.806805523765927	0.763332570382238	0.740596627756161	0	0.908522163729305	0.801403830014496	0.76572823682002	0.77288471808957	0.764461738002594	0.877790493629358	0.849408712901503	0.780209048599985	0.831692988479439	0.635477225909819	0.769314106965744	0.746288242923629	0.760021362630655	0.724055848020142	35	0.305298089981079	0.379362851381302	0.213950275854106	0.841906266663598	1	1	0	FALSE
0	0.930083161669337	0.806805523765927	0.763332570382238	0.740596627756161	0	0.908522163729305	0.801403830014496	0.76572823682002	0.77288471808957	0.764461738002594	0.877790493629358	0.849408712901503	0.780209048599985	0.831692988479439	0.635477225909819	0.769314106965744	0.746288242923629	0.760021362630655	0.724055848020142	0.525886930647745	0.633981841763943	0.628992141603723	0.609185931181811	0.595468070496681	35	0.3291015625	0.357190608978271	0.139120147508422	0.925749231580064	1	1	0	FALSE
0	0.908522163729305	0.801403830014496	0.76572823682002	0.77288471808957	0.764461738002594	0.877790493629358	0.849408712901503	0.780209048599985	0.831692988479439	0.635477225909819	0.769314106965744	0.746288242923629	0.760021362630655	0.724055848020142	0.525886930647745	0.633981841763943	0.628992141603723	0.609185931181811	0.595468070496681	0.507652399481193	0.558022430762188	0.518822003509575	0.499702449073014	0.510780498970016	35	0.326342105865479	0.3591628074646	0.145776211571429	0.916029598210908	1	1	0	FALSE
0.764461738002594	0.877790493629358	0.849408712901503	0.780209048599985	0.831692988479439	0.635477225909819	0.769314106965744	0.746288242923629	0.760021362630655	0.724055848020142	0.525886930647745	0.633981841763943	0.628992141603723	0.609185931181811	0.595468070496681	0.507652399481193	0.558022430762188	0.518822003509575	0.499702449073014	0.510780498970016	0.575143053330281	0.500755321583886	0.532616159304189	0.489417868314641	0.502189669642176	35	0.200330927968025	0.480968952178955	0.556865413853577	0.472180459849237	1	1	0	TRUE
0.635477225909819	0.769314106965744	0.746288242923629	0.760021362630655	0.724055848020142	0.525886930647745	0.633981841763943	0.628992141603723	0.609185931181811	0.595468070496681	0.507652399481193	0.558022430762188	0.518822003509575	0.499702449073014	0.510780498970016	0.575143053330281	0.500755321583886	0.532616159304189	0.489417868314641	0.502189669642176	0.555168993667506	0.526482032501717	0.511619745174334	0.518760967421988	0.553292133974212	35	0.286788493394852	0.385175347328186	0.233567137775779	0.776709919535529	1	1	0	TRUE
0.525886930647745	0.633981841763943	0.628992141603723	0.609185931181811	0.595468070496681	0.507652399481193	0.558022430762188	0.518822003509575	0.499702449073014	0.510780498970016	0.575143053330281	0.500755321583886	0.532616159304189	0.489417868314641	0.502189669642176	0.555168993667506	0.526482032501717	0.511619745174334	0.518760967421988	0.553292133974212	0.580376897840848	0.646478980697337	0.676432440680552	0.602670328831922	0.660883497367819	35	0.217717498540878	0.459151178598404	0.483231598762931	0.533421172749367	1	1	0	TRUE
0.507652399481193	0.558022430762188	0.518822003509575	0.499702449073014	0.510780498970016	0.575143053330281	0.500755321583886	0.532616159304189	0.489417868314641	0.502189669642176	0.555168993667506	0.526482032501717	0.511619745174334	0.518760967421988	0.553292133974212	0.580376897840848	0.646478980697337	0.676432440680552	0.602670328831922	0.660883497367819	0.585320820935378	0.693980315861753	0.829221026932174	0.712336919203479	0.755718318455787	35	0.160940736532211	0.512944936752319	0.664782645954441	0.333436399041274	1	1	0	TRUE
0.575143053330281	0.500755321583886	0.532616159304189	0.489417868314641	0.502189669642176	0.555168993667506	0.526482032501717	0.511619745174334	0.518760967421988	0.553292133974212	0.580376897840848	0.646478980697337	0.676432440680552	0.602670328831922	0.660883497367819	0.585320820935378	0.693980315861753	0.829221026932174	0.712336919203479	0.755718318455787	0.643533989471275	0.79658197909514	0.858396276798657	0.751400015259022	0.791607537956817	35	0.171793654561043	0.500990331172943	0.624436493609269	0.371663629324977	1	1	0	TRUE
0.555168993667506	0.526482032501717	0.511619745174334	0.518760967421988	0.553292133974212	0.580376897840848	0.646478980697337	0.676432440680552	0.602670328831922	0.660883497367819	0.585320820935378	0.693980315861753	0.829221026932174	0.712336919203479	0.755718318455787	0.643533989471275	0.79658197909514	0.858396276798657	0.751400015259022	0.791607537956817	0	0.841947051194018	0.828198672465095	0.798657206073091	0.777111467154955	35	0.292065560817719	0.38946208357811	0.248034642592614	0.795297332714239	1	1	0	FALSE
0.580376897840848	0.646478980697337	0.676432440680552	0.602670328831922	0.660883497367819	0.585320820935378	0.693980315861753	0.829221026932174	0.712336919203479	0.755718318455787	0.643533989471275	0.79658197909514	0.858396276798657	0.751400015259022	0.791607537956817	0	0.841947051194018	0.828198672465095	0.798657206073091	0.777111467154955	0	0.945235370412757	0.835355153734646	0.804577706569009	0.731853208209354	35	0.330107688903809	0.357851207256317	0.141349631249062	0.92929311034435	1	1	0	FALSE
0.585320820935378	0.693980315861753	0.829221026932174	0.712336919203479	0.755718318455787	0.643533989471275	0.79658197909514	0.858396276798657	0.751400015259022	0.791607537956817	0	0.841947051194018	0.828198672465095	0.798657206073091	0.777111467154955	0	0.945235370412757	0.835355153734646	0.804577706569009	0.731853208209354	0	0	0.887296864271	0.800762951094835	0.844007019150072	35	0.320994287729263	0.368791073560715	0.178271092992183	0.897192979813406	1	1	0	FALSE
0.643533989471275	0.79658197909514	0.858396276798657	0.751400015259022	0.791607537956817	0	0.841947051194018	0.828198672465095	0.798657206073091	0.777111467154955	0	0.945235370412757	0.835355153734646	0.804577706569009	0.731853208209354	0	0	0.887296864271	0.800762951094835	0.844007019150072	0	0	0.927611200122072	0.896589608606088	0.892744335088121	35	0.320331960916519	0.369752645492554	0.181516346664103	0.894860066257201	1	1	0	FALSE
0	0.841947051194018	0.828198672465095	0.798657206073091	0.777111467154955	0	0.945235370412757	0.835355153734646	0.804577706569009	0.731853208209354	0	0	0.887296864271	0.800762951094835	0.844007019150072	0	0	0.927611200122072	0.896589608606088	0.892744335088121	0	0	0	0.975921263447013	0.810803387502861	35	0.303489655256271	0.393018066883087	0.260035895432525	0.835536417513847	1	1	0	FALSE
0	0.945235370412757	0.835355153734646	0.804577706569009	0.731853208209354	0	0	0.887296864271	0.800762951094835	0.844007019150072	0	0	0.927611200122072	0.896589608606088	0.892744335088121	0	0	0	0.975921263447013	0.810803387502861	0	0	0	0	0.705577172503243	35	0.301616072654724	0.39615786075592	0.270632531271713	0.8289370980152	1	1	0	FALSE
0	0	0.887296864271	0.800762951094835	0.844007019150072	0	0	0.927611200122072	0.896589608606088	0.892744335088121	0	0	0	0.975921263447013	0.810803387502861	0	0	0	0	0.705577172503243	0	0	0	0	0.660151064316777	35	0.323954433202744	0.363616973161697	0.160808781788198	0.9076194994266	0	0	0	FALSE
0	0	0.927611200122072	0.896589608606088	0.892744335088121	0	0	0	0.975921263447013	0.810803387502861	0	0	0	0	0.705577172503243	0	0	0	0	0.660151064316777	0	0	0	0	0	35	0.333951056003571	0.341887950897217	0.0874744976268862	0.942830601256665	0	0	0	FALSE
0	0	0	0.975921263447013	0.810803387502861	0	0	0	0	0.705577172503243	0	0	0	0	0.660151064316777	0	0	0	0	0	0	0	0	0	0	35	0.336548805236816	0.333233296871185	0.058265504698552	0.951980652689358	0	0	0	FALSE
0	0	0	0	0.705577172503243	0	0	0	0	0.660151064316777	0	0	0	0	0	0	0	0	0	0	0	0	0	0	0	35	0.336121499538422	0.33308482170105	0.0577644089665358	0.950475553941658	0	0	0	FALSE
0	0	0	0	0.660151064316777	0	0	0	0	0	0	0	0	0	0	0	0	0	0	0	0	0	0	0	0	35	0.335860013961792	0.333122193813324	0.0578905378400702	0.949554523364708	0	0	0	FALSE
0	0	0	0	0	0	0	0	0	0	0	0	0	0	0	0	0	0	0	0	0	0	0	0	0	35	0.335372805595398	0.333183258771896	0.0580966287985008	0.947838429465462	0	0	0	FALSE
0	0	0	0	0	0	0	0	0	0	0	0	0	0	0	0	0	0	0	0	0	0	0	0	0	35	0.334772408008575	0.333396196365356	0.0588152817501779	0.945723649205235	0	0	0	FALSE
0	0	0	0	0	0	0	0	0	0	0	0	0	0	0	0	0	0	0	0	0	0	0	0	0	35	0.333869189023972	0.333410441875458	0.0588633595823545	0.942542241216218	0	0	0	FALSE
0	0	0	0	0	0	0	0	0	0	0	0	0	0	0	0	0	0	0	0	0	0	0	0	0	35	0.333362579345703	0.333333879709244	0.0586049663797151	0.940757810081322	0	0	0	FALSE
0	0	0	0	0	0	0	0	0	0	0	0	0	0	0	0	0	0	0	0	0	0	0	0	0	35	0.333291172981262	0.333321809768677	0.0585642309779755	0.940506295462862	0	0	0	FALSE
0	0	0	0	0	0	0	0	0	0	0	0	0	0	0	0	0	0	0	0	0	0	0	0	0	35	0.333315372467041	0.333331942558289	0.058598428599189	0.940591533305178	0	0	0	FALSE
0	0	0	0	0	0	0	0	0	0	0	0	0	0	0	0	0	0	0	0	0	0	0	0	0	35	0.333328008651733	0.333327800035477	0.058584447806987	0.940636041735156	0	0	0	FALSE
0	0	0	0	0	0	0	0	0	0	0	0	0	0	0	0	0	0	0	0	0	0	0	0	0	35	0.333321273326874	0.333325386047363	0.0585763007266391	0.940612317902196	0	0	0	FALSE
0	0	0	0	0	0	0	0	0	0	0	0	0	0	0	0	0	0	0	0	0	0	0	0	0	35	0.333316445350647	0.333333969116211	0.0586052681234317	0.940595312322818	0	0	0	FALSE
0	0	0	0	0	0	0	0	0	0	0	0	0	0	0	0	0	0	0	0	0	0	0	0	0	35	0.333330124616623	0.333333611488342	0.0586040611485653	0.940643494797723	0	0	0	FALSE
0	0	0	0	0	0	0	0	0	0	0	0	0	0	0	0	0	0	0	0	0	0	0	0	0	35	0.333335429430008	0.333333134651184	0.0586024518487435	0.940662179940497	0	0	0	FALSE
0	0	0	0	0	0	0	0	0	0	0	0	0	0	0	0	0	0	0	0	0	0	0	0	0	35	0.333333194255829	0.333333373069763	0.0586031223903359	0.940654796859738	0	0	0	FALSE
0	0	0	0	0	0	0	0	0	0	0	0	0	0	0	0	0	0	0	0	0	0	0	0	0	35	0.333333045244217	0.333333373069763	0.0586031223903359	0.940654796859738	0	0	0	FALSE
0	0	0	0	0	0	0	0	0	0	0	0	0	0	0	0	0	0	0	0	0	0	0	0	0	35	0.333333492279053	0.333333313465118	0.0586031223903359	0.940654796859738	0	0	0	FALSE
0	0	0	0	0	0	0	0	0	0	0	0	0	0	0	0	0	0	0	0	0	0	0	0	0	35	0.333333283662796	0.333333343267441	0.0586031223903359	0.940654796859738	0	0	0	FALSE
0	0	0	0	0	0	0	0	0	0	0	0	0	0	0	0	0	0	0	0	0	0	0	0	0	35	0.333333343267441	0.333333343267441	0.0586031223903359	0.940654796859738	0	0	0	FALSE
0	0	0	0	0	0	0	0	0	0	0	0	0	0	0	0	0	0	0	0	0	0	0	0	0	35	0.333333343267441	0.333333343267441	0.0586031223903359	0.940654796859738	0	0	0	FALSE
0	0	0	0	0	0	0	0	0	0	0	0	0	0	0	0	0	0	0	0	0	0	0	0	0	35	0.333333343267441	0.333333343267441	0.0586031223903359	0.940654796859738	0	0	0	FALSE
0	0	0	0	0	0	0	0	0	0	0	0	0	0	0	0	0	0	0	0	0	0	0	0	0	35	0.333333343267441	0.333333343267441	0.0586031223903359	0.940654796859738	0	0	0	FALSE
0	0	0	0	0	0	0	0	0	0	0	0	0	0	0	0	0	0	0	0	0	0	0	0	0	35	0.333333343267441	0.333333343267441	0.0586031223903359	0.940654796859738	0	0	0	FALSE
0	0	0	0	0	0	0	0	0	0	0	0	0	0	0	0	0	0	0	0	0	0	0	0	0	35	0.333333343267441	0.333333343267441	0.0586031223903359	0.940654796859738	0	0	0	FALSE
0	0	0	0	0	0	0	0	0	0	0	0	0	0	0	0	0	0	0	0	0	0	0	0	0	35	0.333333373069763	0.333333343267441	0.0586031223903359	0.940654796859738	0	0	0	FALSE
0	0	0	0	0	0	0	0	0	0	0	0	0	0	0	0	0	0	0	0	0	0	0	0	0	35	0.333333343267441	0.333333343267441	0.0586031223903359	0.940654796859738	0	0	0	FALSE
0	0	0	0	0	0	0	0	0	0	0	0	0	0	0	0	0	0	0	0	0	0	0	0	0	35	0.333333224058151	0.333333373069763	0.0586031223903359	0.940654796859738	0	0	0	FALSE
0	0	0	0	0	0	0	0	0	0	0	0	0	0	0	0	0	0	0	0	0	0	0	0	0	35	0.333333641290665	0.333333253860474	0.0586031223903359	0.940654796859738	0	0	0	FALSE
0	0	0	0	0	0	0	0	0	0	0	0	0	0	0	0	0	0	0	0	0	0	0	0	0	35	0.333333104848862	0.333333432674408	0.0586031223903359	0.940654796859738	0	0	0	FALSE
0	0	0	0	0	0	0	0	0	0	0	0	0	0	0	0	0	0	0	0	0	0	0	0	0	35	0.333332568407059	0.333333611488342	0.0586031223903359	0.940654796859738	0	0	0	FALSE
0	0	0	0	0	0	0	0	0	0	0	0	0	0	0	0	0	0	0	0	0	0	0	0	0	35	0.333335995674133	0.333332508802414	0.0586031223903359	0.940654796859738	0	0	0	FALSE
0	0	0	0	0	0	0	0	0	0	0	0	0	0	0	0	0	0	0	0	0	0	0	0	0	35	0.333333224058151	0.333332151174545	0.0586031223903359	0.940654796859738	0	0	0	FALSE
0	0	0	0	0	0	0	0	0	0	0	0	0	0	0	0	0	0	0	0	0	0	0	0	0	35	0.333308666944504	0.333335340023041	0.0586031223903359	0.940654796859738	0	0	0	FALSE
0	0	0	0	0	0	0	0	0	0	0	0	0	0	0	0	0	0	0	0	0	0	0	0	0	35	0.333314955234528	0.33331835269928	0.0585525635542674	0.940590063687207	0	0	0	FALSE
0	0	0	0	0	0	0	0	0	0	0	0	0	0	0	0	0	0	0	0	0	0	0	0	0	35	0.333332389593124	0.333302229642868	0.0584981491040424	0.940651472723851	0	0	0	FALSE
0	0	0	0	0	0	0	0	0	0	0	0	0	0	0	0	0	0	0	0	0	0	0	0	0	35	0.333325088024139	0.333310812711716	0.058527116500835	0.940625754409359	0	0	0	FALSE
0	0	0	0	0	0	0	0	0	0	0	0	0	0	0	0	0	0	0	0	0	0	0	0	0	35	0.33331960439682	0.333324074745178	0.0585718751521291	0.940606439430312	0	0	0	FALSE
0	0	0	0	0	0	0	0	0	0	0	0	0	0	0	0	0	0	0	0	0	0	0	0	0	35	0.333311587572098	0.333329379558563	0.0585897786126468	0.940578201770727	0	0	0	FALSE
0	0	0	0	0	0	0	0	0	0	0	0	0	0	0	0	0	0	0	0	0	0	0	0	0	35	0.333363562822342	0.333283632993698	0.0584353864109918	0.940761274180825	0	0	0	FALSE
0	0	0	0	0	0	0	0	0	0	0	0	0	0	0	0	0	0	0	0	0	0	0	0	0	35	0.333346575498581	0.333297550678253	0.0584823578495409	0.940701439734864	0	0	0	FALSE
0	0	0	0	0	0	0	0	0	0	0	0	0	0	0	0	0	0	0	0	0	0	0	0	0	35	0.332758069038391	0.333873063325882	0.0604246821532271	0.938628543586809	0	0	0	FALSE
0	0	0	0	0	0	0	0	0	0	0	0	0	0	0	0	0	0	0	0	0	0	0	0.875776302738994	0.711055161364157	35	0.335656851530075	0.331502318382263	0.052423545182903	0.948838924385557	0	0	0	FALSE
0	0	0	0	0	0	0	0	0	0	0	0	0	0	0	0	0	0	0.875776302738994	0.711055161364157	0	0	1	0.904646372167544	0.708049134050507	35	0.336827278137207	0.333852797746658	0.0603562869108001	0.952961517712269	0	0	0	FALSE
0	0	0	0	0	0	0	0	0	0	0	0	0	0.875776302738994	0.711055161364157	0	0	1	0.904646372167544	0.708049134050507	0	0.889677271686885	0.935133897917144	0.835950255588617	0.661814297703517	35	0.303921848535538	0.379301726818085	0.213743983733197	0.837058731786349	0	1	0	FALSE
0	0	0	0	0	0	0	0	0.875776302738994	0.711055161364157	0	0	1	0.904646372167544	0.708049134050507	0	0.889677271686885	0.935133897917144	0.835950255588617	0.661814297703517	0	0.841580834668498	0.822018768596933	0.794079499504082	0.694010833905547	35	0.280866920948029	0.410467475652695	0.31892671369309	0.755852366482517	1	1	0	FALSE
0	0	0	0.875776302738994	0.711055161364157	0	0	1	0.904646372167544	0.708049134050507	0	0.889677271686885	0.935133897917144	0.835950255588617	0.661814297703517	0	0.841580834668498	0.822018768596933	0.794079499504082	0.694010833905547	0.930083161669337	0.806805523765927	0.763332570382238	0.740596627756161	0.775326161593042	35	0.288706123828888	0.405211955308914	0.30118961454453	0.783464388702826	1	1	0	FALSE
0	0	1	0.904646372167544	0.708049134050507	0	0.889677271686885	0.935133897917144	0.835950255588617	0.661814297703517	0	0.841580834668498	0.822018768596933	0.794079499504082	0.694010833905547	0.930083161669337	0.806805523765927	0.763332570382238	0.740596627756161	0.775326161593042	0.908522163729305	0.801403830014496	0.76572823682002	0.77288471808957	0.860395208667124	35	0.294276654720306	0.396224975585938	0.270859040221633	0.80308546817869	1	1	0	FALSE
0	0.889677271686885	0.935133897917144	0.835950255588617	0.661814297703517	0	0.841580834668498	0.822018768596933	0.794079499504082	0.694010833905547	0.930083161669337	0.806805523765927	0.763332570382238	0.740596627756161	0.775326161593042	0.908522163729305	0.801403830014496	0.76572823682002	0.77288471808957	0.860395208667124	0.877790493629358	0.849408712901503	0.780209048599985	0.831692988479439	0.813366903181506	35	0.286198943853378	0.400306969881058	0.284635551927479	0.774633349342547	1	1	0	FALSE
0	0.841580834668498	0.822018768596933	0.794079499504082	0.694010833905547	0.930083161669337	0.806805523765927	0.763332570382238	0.740596627756161	0.775326161593042	0.908522163729305	0.801403830014496	0.76572823682002	0.77288471808957	0.860395208667124	0.877790493629358	0.849408712901503	0.780209048599985	0.831692988479439	0.813366903181506	0.769314106965744	0.746288242923629	0.760021362630655	0.724055848020142	0.736247806515602	35	0.27291065454483	0.412931382656097	0.3272422676161	0.727828011448639	1	1	0	FALSE
0.930083161669337	0.806805523765927	0.763332570382238	0.740596627756161	0.775326161593042	0.908522163729305	0.801403830014496	0.76572823682002	0.77288471808957	0.860395208667124	0.877790493629358	0.849408712901503	0.780209048599985	0.831692988479439	0.813366903181506	0.769314106965744	0.746288242923629	0.760021362630655	0.724055848020142	0.736247806515602	0.633981841763943	0.628992141603723	0.609185931181811	0.595468070496681	0.592523079270619	35	0.290514975786209	0.394009798765182	0.263382937318174	0.789835707470548	1	1	0	TRUE
0.908522163729305	0.801403830014496	0.76572823682002	0.77288471808957	0.860395208667124	0.877790493629358	0.849408712901503	0.780209048599985	0.831692988479439	0.813366903181506	0.769314106965744	0.746288242923629	0.760021362630655	0.724055848020142	0.736247806515602	0.633981841763943	0.628992141603723	0.609185931181811	0.595468070496681	0.592523079270619	0.558022430762188	0.518822003509575	0.499702449073014	0.510780498970016	0.515602349889372	35	0.269408285617828	0.415442764759064	0.335718047452619	0.715491618309456	1	1	0	TRUE
0.877790493629358	0.849408712901503	0.780209048599985	0.831692988479439	0.813366903181506	0.769314106965744	0.746288242923629	0.760021362630655	0.724055848020142	0.736247806515602	0.633981841763943	0.628992141603723	0.609185931181811	0.595468070496681	0.592523079270619	0.558022430762188	0.518822003509575	0.499702449073014	0.510780498970016	0.515602349889372	0.500755321583886	0.532616159304189	0.489417868314641	0.502189669642176	0.501899748226139	35	0.155970647931099	0.521652579307556	0.694170472325474	0.315930257284706	1	1	0	TRUE
0.769314106965744	0.746288242923629	0.760021362630655	0.724055848020142	0.736247806515602	0.633981841763943	0.628992141603723	0.609185931181811	0.595468070496681	0.592523079270619	0.558022430762188	0.518822003509575	0.499702449073014	0.510780498970016	0.515602349889372	0.500755321583886	0.532616159304189	0.489417868314641	0.502189669642176	0.501899748226139	0.526482032501717	0.511619745174334	0.518760967421988	0.553292133974212	0.540886549172198	35	0.221881672739983	0.447926193475723	0.445347876307606	0.548088642422291	1	1	0	TRUE
0.633981841763943	0.628992141603723	0.609185931181811	0.595468070496681	0.592523079270619	0.558022430762188	0.518822003509575	0.499702449073014	0.510780498970016	0.515602349889372	0.500755321583886	0.532616159304189	0.489417868314641	0.502189669642176	0.501899748226139	0.526482032501717	0.511619745174334	0.518760967421988	0.553292133974212	0.540886549172198	0.646478980697337	0.676432440680552	0.602670328831922	0.660883497367819	0.665003433279927	35	0.173160493373871	0.5018430352211	0.627314324015621	0.376478045311524	1	1	0	TRUE
0.558022430762188	0.518822003509575	0.499702449073014	0.510780498970016	0.515602349889372	0.500755321583886	0.532616159304189	0.489417868314641	0.502189669642176	0.501899748226139	0.526482032501717	0.511619745174334	0.518760967421988	0.553292133974212	0.540886549172198	0.646478980697337	0.676432440680552	0.602670328831922	0.660883497367819	0.665003433279927	0.693980315861753	0.829221026932174	0.712336919203479	0.755718318455787	0.746379797055009	35	0.124909497797489	0.545770764350891	0.775568052662727	0.20652357643815	1	1	0	TRUE
0.500755321583886	0.532616159304189	0.489417868314641	0.502189669642176	0.501899748226139	0.526482032501717	0.511619745174334	0.518760967421988	0.553292133974212	0.540886549172198	0.646478980697337	0.676432440680552	0.602670328831922	0.660883497367819	0.665003433279927	0.693980315861753	0.829221026932174	0.712336919203479	0.755718318455787	0.746379797055009	0.79658197909514	0.858396276798657	0.751400015259022	0.791607537956817	0.758480201419089	35	0.177996769547462	0.494989514350891	0.60418405883922	0.393512859590258	1	1	0	TRUE
0.526482032501717	0.511619745174334	0.518760967421988	0.553292133974212	0.540886549172198	0.646478980697337	0.676432440680552	0.602670328831922	0.660883497367819	0.665003433279927	0.693980315861753	0.829221026932174	0.712336919203479	0.755718318455787	0.746379797055009	0.79658197909514	0.858396276798657	0.751400015259022	0.791607537956817	0.758480201419089	0.841947051194018	0.828198672465095	0.798657206073091	0.777111467154955	0.764370183871214	35	0.285560250282288	0.398412436246872	0.278241602572949	0.772383679147126	1	1	0	TRUE
0.646478980697337	0.676432440680552	0.602670328831922	0.660883497367819	0.665003433279927	0.693980315861753	0.829221026932174	0.712336919203479	0.755718318455787	0.746379797055009	0.79658197909514	0.858396276798657	0.751400015259022	0.791607537956817	0.758480201419089	0.841947051194018	0.828198672465095	0.798657206073091	0.777111467154955	0.764370183871214	0.945235370412757	0.835355153734646	0.804577706569009	0.731853208209354	0.74724956130312	35	0.285237431526184	0.40038675069809	0.284904807903915	0.771246614728443	1	1	0	TRUE
0.693980315861753	0.829221026932174	0.712336919203479	0.755718318455787	0.746379797055009	0.79658197909514	0.858396276798657	0.751400015259022	0.791607537956817	0.758480201419089	0.841947051194018	0.828198672465095	0.798657206073091	0.777111467154955	0.764370183871214	0.945235370412757	0.835355153734646	0.804577706569009	0.731853208209354	0.74724956130312	0	0.887296864271	0.800762951094835	0.844007019150072	0.729777981231403	35	0.289965569972992	0.399649441242218	0.282416428054441	0.787900535520916	1	1	0	FALSE
0.79658197909514	0.858396276798657	0.751400015259022	0.791607537956817	0.758480201419089	0.841947051194018	0.828198672465095	0.798657206073091	0.777111467154955	0.764370183871214	0.945235370412757	0.835355153734646	0.804577706569009	0.731853208209354	0.74724956130312	0	0.887296864271	0.800762951094835	0.844007019150072	0.729777981231403	0	0.927611200122072	0.896589608606088	0.892744335088121	0.638666361486229	35	0.303491145372391	0.38651767373085	0.238097417355413	0.835541666149457	1	1	0	FALSE
0.841947051194018	0.828198672465095	0.798657206073091	0.777111467154955	0.764370183871214	0.945235370412757	0.835355153734646	0.804577706569009	0.731853208209354	0.74724956130312	0	0.887296864271	0.800762951094835	0.844007019150072	0.729777981231403	0	0.927611200122072	0.896589608606088	0.892744335088121	0.638666361486229	0	0	0.975921263447013	0.810803387502861	0.590020599679561	35	0.314467161893845	0.375871509313583	0.202167183721289	0.874202486220954	1	1	0	FALSE
0.945235370412757	0.835355153734646	0.804577706569009	0.731853208209354	0.74724956130312	0	0.887296864271	0.800762951094835	0.844007019150072	0.729777981231403	0	0.927611200122072	0.896589608606088	0.892744335088121	0.638666361486229	0	0	0.975921263447013	0.810803387502861	0.590020599679561	0	0	0	0.705577172503243	0.563210498207065	35	0.326604664325714	0.366827785968781	0.171645102719596	0.916954407805498	1	1	0	FALSE
0	0.887296864271	0.800762951094835	0.844007019150072	0.729777981231403	0	0.927611200122072	0.896589608606088	0.892744335088121	0.638666361486229	0	0	0.975921263447013	0.810803387502861	0.590020599679561	0	0	0	0.705577172503243	0.563210498207065	0	0	0	0.660151064316777	0.580331120775158	35	0.328025966882706	0.367167621850967	0.172792030586352	0.921960661423612	1	1	0	FALSE
0	0.927611200122072	0.896589608606088	0.892744335088121	0.638666361486229	0	0	0.975921263447013	0.810803387502861	0.590020599679561	0	0	0	0.705577172503243	0.563210498207065	0	0	0	0.660151064316777	0.580331120775158	0	0	0	0	0.611490043488212	35	0.323398113250732	0.368056416511536	0.175791664872968	0.905659973807734	0	0	0	FALSE
0	0	0.975921263447013	0.810803387502861	0.590020599679561	0	0	0	0.705577172503243	0.563210498207065	0	0	0	0.660151064316777	0.580331120775158	0	0	0	0	0.611490043488212	0	0	0	0	0	35	0.329087138175964	0.350414991378784	0.116252801690409	0.925698424787354	0	0	0	FALSE
0	0	0	0.705577172503243	0.563210498207065	0	0	0	0.660151064316777	0.580331120775158	0	0	0	0	0.611490043488212	0	0	0	0	0	0	0	0	0	0	35	0.337511152029037	0.332770705223083	0.0567042827089183	0.955370326539403	0	0	0	FALSE
0	0	0	0.660151064316777	0.580331120775158	0	0	0	0	0.611490043488212	0	0	0	0	0	0	0	0	0	0	0	0	0	0	0	35	0.336835652589798	0.333275228738785	0.0584070225016324	0.9529910150444	0	0	0	FALSE
0	0	0	0	0.611490043488212	0	0	0	0	0	0	0	0	0	0	0	0	0	0	0	0	0	0	0	0	35	0.337442964315414	0.333022117614746	0.0575527860399678	0.955130148973862	0	0	0	FALSE
0	0	0	0	0	0	0	0	0	0	0	0	0	0	0	0	0	0	0	0	0	0	0	0	0	35	0.336723387241364	0.333220511674881	0.0582223553470797	0.952595582837497	0	0	0	FALSE
0	0	0	0	0	0	0	0	0	0	0	0	0	0	0	0	0	0	0	0	0	0	0	0	0	35	0.334443807601929	0.333409011363983	0.0588585316828891	0.944566220080382	0	0	0	FALSE
0	0	0	0	0	0	0	0	0	0	0	0	0	0	0	0	0	0	0	0	0	0	0	0	0	35	0.333347350358963	0.333346486091614	0.0586475122437542	0.940704169025382	0	0	0	FALSE
0	0	0	0	0	0	0	0	0	0	0	0	0	0	0	0	0	0	0	0	0	0	0	0	0	35	0.333302825689316	0.333311229944229	0.0585285246381791	0.940547339793337	0	0	0	FALSE
0	0	0	0	0	0	0	0	0	0	0	0	0	0	0	0	0	0	0	0	0	0	0	0	0	35	0.333313494920731	0.333325445652008	0.0585765018891168	0.940584920024308	0	0	0	FALSE
0	0	0	0	0	0	0	0	0	0	0	0	0	0	0	0	0	0	0	0	0	0	0	0	0	35	0.333305776119232	0.333341121673584	0.0586294076207588	0.940557732091846	0	0	0	FALSE
0	0	0	0	0	0	0	0	0	0	0	0	0	0	0	0	0	0	0	0	0	0	0	0	0	35	0.333329856395721	0.333324074745178	0.0585718751521291	0.940642550043313	0	0	0	FALSE
0	0	0	0	0	0	0	0	0	0	0	0	0	0	0	0	0	0	0	0	0	0	0	0	0	35	0.333326607942581	0.33333420753479	0.0586060727733426	0.940631108017682	0	0	0	FALSE
0	0	0	0	0	0	0	0	0	0	0	0	0	0	0	0	0	0	0	0	0	0	0	0	0	35	0.333332449197769	0.333334714174271	0.0586077826544033	0.940651682669276	0	0	0	FALSE
0	0	0	0	0	0	0	0	0	0	0	0	0	0	0	0	0	0	0	0	0	0	0	0	0	35	0.333333671092987	0.333332657814026	0.0586008425489217	0.940655986550476	0	0	0	FALSE
0	0	0	0	0	0	0	0	0	0	0	0	0	0	0	0	0	0	0	0	0	0	0	0	0	35	0.333333313465118	0.333333343267441	0.0586031223903359	0.940654796859738	0	0	0	FALSE
0	0	0	0	0	0	0	0	0	0	0	0	0	0	0	0	0	0	0	0	0	0	0	0	0	35	0.333333373069763	0.333333492279053	0.0586031223903359	0.940654796859738	0	0	0	FALSE
0	0	0	0	0	0	0	0	0	0	0	0	0	0	0	0	0	0	0	0	0	0	0	0	0	35	0.333333343267441	0.333333253860474	0.0586031223903359	0.940654796859738	0	0	0	FALSE
0	0	0	0	0	0	0	0	0	0	0	0	0	0	0	0	0	0	0	0	0	0	0	0	0	35	0.333333343267441	0.333333343267441	0.0586031223903359	0.940654796859738	0	0	0	FALSE
0	0	0	0	0	0	0	0	0	0	0	0	0	0	0	0	0	0	0	0	0	0	0	0	0	35	0.333333343267441	0.333333343267441	0.0586031223903359	0.940654796859738	0	0	0	FALSE
0	0	0	0	0	0	0	0	0	0	0	0	0	0	0	0	0	0	0	0	0	0	0	0	0	35	0.333333343267441	0.333333343267441	0.0586031223903359	0.940654796859738	0	0	0	FALSE
0	0	0	0	0	0	0	0	0	0	0	0	0	0	0	0	0	0	0	0	0	0	0	0	0	35	0.333333343267441	0.333333343267441	0.0586031223903359	0.940654796859738	0	0	0	FALSE
0	0	0	0	0	0	0	0	0	0	0	0	0	0	0	0	0	0	0	0	0	0	0	0	0	35	0.333333343267441	0.333333343267441	0.0586031223903359	0.940654796859738	0	0	0	FALSE
0	0	0	0	0	0	0	0	0	0	0	0	0	0	0	0	0	0	0	0	0	0	0	0	0	35	0.333333343267441	0.333333343267441	0.0586031223903359	0.940654796859738	0	0	0	FALSE
0	0	0	0	0	0	0	0	0	0	0	0	0	0	0	0	0	0	0	0	0	0	0	0	0	35	0.333333343267441	0.333333343267441	0.0586031223903359	0.940654796859738	0	0	0	FALSE
0	0	0	0	0	0	0	0	0	0	0	0	0	0	0	0	0	0	0	0	0	0	0	0	0	35	0.333333343267441	0.333333343267441	0.0586031223903359	0.940654796859738	0	0	0	FALSE
0	0	0	0	0	0	0	0	0	0	0	0	0	0	0	0	0	0	0	0	0	0	0	0	0	35	0.333333343267441	0.333333343267441	0.0586031223903359	0.940654796859738	0	0	0	FALSE
0	0	0	0	0	0	0	0	0	0	0	0	0	0	0	0	0	0	0	0	0	0	0	0	0	35	0.333333283662796	0.333333283662796	0.0586031223903359	0.940654796859738	0	0	0	FALSE
0	0	0	0	0	0	0	0	0	0	0	0	0	0	0	0	0	0	0	0	0	0	0	0	0	35	0.33333346247673	0.333333432674408	0.0586031223903359	0.940654796859738	0	0	0	FALSE
0	0	0	0	0	0	0	0	0	0	0	0	0	0	0	0	0	0	0	0	0	0	0	0	0	35	0.333333343267441	0.333333313465118	0.0586031223903359	0.940654796859738	0	0	0	FALSE
0	0	0	0	0	0	0	0	0	0	0	0	0	0	0	0	0	0	0	0	0	0	0	0	0	35	0.333332896232605	0.333332806825638	0.0586031223903359	0.940654796859738	0	0	0	FALSE
0	0	0	0	0	0	0	0	0	0	0	0	0	0	0	0	0	0	0	0	0	0	0	0	0	35	0.3333340883255	0.333334296941757	0.0586031223903359	0.940654796859738	0	0	0	FALSE
0	0	0	0	0	0	0	0	0	0	0	0	0	0	0	0	0	0	0	0	0	0	0	0	0	35	0.333334386348724	0.333336889743805	0.0586031223903359	0.940654796859738	0	0	0	FALSE
0	0	0	0	0	0	0	0	0	0	0	0	0	0	0	0	0	0	0	0	0	0	0	0	0	35	0.333325117826462	0.333325654268265	0.0586031223903359	0.940654796859738	0	0	0	FALSE
0	0	0	0	0	0	0	0	0	0	0	0	0	0	0	0	0	0	0	0	0	0	0	0	0	35	0.333328872919083	0.333307534456253	0.0585160525645601	0.94063908594381	0	0	0	FALSE
0	0	0	0	0	0	0	0	0	0	0	0	0	0	0	0	0	0	0	0	0	0	0	0	0	35	0.333332866430283	0.333305805921555	0.058510218852706	0.940653152287246	0	0	0	FALSE
0	0	0	0	0	0	0	0	0	0	0	0	0	0	0	0	0	0	0	0	0	0	0	0	0	35	0.333315938711166	0.333321750164032	0.0585640298154978	0.94059352778671	0	0	0	FALSE
0	0	0	0	0	0	0	0	0	0	0	0	0	0	0	0	0	0	0	0	0	0	0	0	0	35	0.333334803581238	0.333296984434128	0.0584804468060025	0.94065997551354	0	0	0	FALSE
0	0	0	0	0	0	0	0	0	0	0	0	0	0	0	0	0	0	0	0	0	0	0	0	0	35	0.333335667848587	0.333307445049286	0.0585157508208435	0.940663019722194	0	0	0	FALSE
0	0	0	0	0	0	0	0	0	0	0	0	0	0	0	0	0	0	0	0	0	0	0	0	0	35	0.333236694335938	0.333413124084473	0.0588724118938522	0.940314405344938	0	0	0	FALSE
0	0	0	0	0	0	0	0	0	0	0	0	0	0	0	0	0	0	0	0	0	0	0	0	0	35	0.333345323801041	0.333254247903824	0.0583362133094728	0.940697030880951	0	0	0	FALSE
0	0	0	0	0	0	0	0	0	0	0	0	0	0	0	0	0	0	0	0	0	0	0	0	0.676081483176928	35	0.334285259246826	0.332325756549835	0.0552026048126916	0.944007765251413	0	0	0	FALSE
0	0	0	0	0	0	0	0	0	0	0	0	0	0	0	0	0	0	0	0.676081483176928	0	0	0.875776302738994	0.711055161364157	0.614251926451514	35	0.335176169872284	0.332069784402847	0.0543387125520961	0.947145819510286	0	0	0	FALSE
0	0	0	0	0	0	0	0	0	0	0	0	0	0	0.676081483176928	0	0	0.875776302738994	0.711055161364157	0.614251926451514	0	1	0.904646372167544	0.708049134050507	0.610681315327688	35	0.311626434326172	0.364425390958786	0.163537148473599	0.864196592265595	0	1	0	FALSE
0	0	0	0	0	0	0	0	0	0.676081483176928	0	0	0.875776302738994	0.711055161364157	0.614251926451514	0	1	0.904646372167544	0.708049134050507	0.610681315327688	0.889677271686885	0.935133897917144	0.835950255588617	0.661814297703517	0.561348897535668	35	0.299144715070724	0.391233891248703	0.254014398405506	0.820232235854999	1	1	0	FALSE
0	0	0	0	0.676081483176928	0	0	0.875776302738994	0.711055161364157	0.614251926451514	0	1	0.904646372167544	0.708049134050507	0.610681315327688	0.889677271686885	0.935133897917144	0.835950255588617	0.661814297703517	0.561348897535668	0.841580834668498	0.822018768596933	0.794079499504082	0.694010833905547	0.645410849164569	35	0.312980771064758	0.376293987035751	0.203593023363412	0.868966972199368	1	1	0	FALSE
0	0	0.875776302738994	0.711055161364157	0.614251926451514	0	1	0.904646372167544	0.708049134050507	0.610681315327688	0.889677271686885	0.935133897917144	0.835950255588617	0.661814297703517	0.561348897535668	0.841580834668498	0.822018768596933	0.794079499504082	0.694010833905547	0.645410849164569	0.806805523765927	0.763332570382238	0.740596627756161	0.775326161593042	0.694438086518654	35	0.288559317588806	0.397467255592346	0.275051668582404	0.782947293122469	1	1	0	FALSE
0	1	0.904646372167544	0.708049134050507	0.610681315327688	0.889677271686885	0.935133897917144	0.835950255588617	0.661814297703517	0.561348897535668	0.841580834668498	0.822018768596933	0.794079499504082	0.694010833905547	0.645410849164569	0.806805523765927	0.763332570382238	0.740596627756161	0.775326161593042	0.694438086518654	0.801403830014496	0.76572823682002	0.77288471808957	0.860395208667124	0.776424811169604	35	0.276078760623932	0.407790333032608	0.309891501006014	0.738987030647649	1	1	0	FALSE
0.889677271686885	0.935133897917144	0.835950255588617	0.661814297703517	0.561348897535668	0.841580834668498	0.822018768596933	0.794079499504082	0.694010833905547	0.645410849164569	0.806805523765927	0.763332570382238	0.740596627756161	0.775326161593042	0.694438086518654	0.801403830014496	0.76572823682002	0.77288471808957	0.860395208667124	0.776424811169604	0.849408712901503	0.780209048599985	0.831692988479439	0.813366903181506	0.789135576409552	35	0.270155608654022	0.412640154361725	0.326259387749929	0.71812391404089	1	1	0	TRUE
0.841580834668498	0.822018768596933	0.794079499504082	0.694010833905547	0.645410849164569	0.806805523765927	0.763332570382238	0.740596627756161	0.775326161593042	0.694438086518654	0.801403830014496	0.76572823682002	0.77288471808957	0.860395208667124	0.776424811169604	0.849408712901503	0.780209048599985	0.831692988479439	0.813366903181506	0.789135576409552	0.746288242923629	0.760021362630655	0.724055848020142	0.736247806515602	0.73492027161059	35	0.263025611639023	0.418441444635391	0.34583843112579	0.693009927453096	1	1	0	TRUE
0.806805523765927	0.763332570382238	0.740596627756161	0.775326161593042	0.694438086518654	0.801403830014496	0.76572823682002	0.77288471808957	0.860395208667124	0.776424811169604	0.849408712901503	0.780209048599985	0.831692988479439	0.813366903181506	0.789135576409552	0.746288242923629	0.760021362630655	0.724055848020142	0.736247806515602	0.73492027161059	0.628992141603723	0.609185931181811	0.595468070496681	0.592523079270619	0.602700846875715	35	0.285298138856888	0.399778842926025	0.282853151793585	0.771460444143219	1	1	0	TRUE
0.801403830014496	0.76572823682002	0.77288471808957	0.860395208667124	0.776424811169604	0.849408712901503	0.780209048599985	0.831692988479439	0.813366903181506	0.789135576409552	0.746288242923629	0.760021362630655	0.724055848020142	0.736247806515602	0.73492027161059	0.628992141603723	0.609185931181811	0.595468070496681	0.592523079270619	0.602700846875715	0.518822003509575	0.499702449073014	0.510780498970016	0.515602349889372	0.487220569161517	35	0.240256115794182	0.443992406129837	0.432071555102627	0.612808938300478	1	1	0	TRUE
0.849408712901503	0.780209048599985	0.831692988479439	0.813366903181506	0.789135576409552	0.746288242923629	0.760021362630655	0.724055848020142	0.736247806515602	0.73492027161059	0.628992141603723	0.609185931181811	0.595468070496681	0.592523079270619	0.602700846875715	0.518822003509575	0.499702449073014	0.510780498970016	0.515602349889372	0.487220569161517	0.532616159304189	0.489417868314641	0.502189669642176	0.501899748226139	0.501182574196994	35	0.130441457033157	0.540217816829681	0.756827152750314	0.226008794981234	1	1	0	TRUE
0.746288242923629	0.760021362630655	0.724055848020142	0.736247806515602	0.73492027161059	0.628992141603723	0.609185931181811	0.595468070496681	0.592523079270619	0.602700846875715	0.518822003509575	0.499702449073014	0.510780498970016	0.515602349889372	0.487220569161517	0.532616159304189	0.489417868314641	0.502189669642176	0.501899748226139	0.501182574196994	0.511619745174334	0.518760967421988	0.553292133974212	0.540886549172198	0.612039368276494	35	0.159691378474236	0.510099351406097	0.655178948105311	0.329035785486268	1	1	0	TRUE
0.628992141603723	0.609185931181811	0.595468070496681	0.592523079270619	0.602700846875715	0.518822003509575	0.499702449073014	0.510780498970016	0.515602349889372	0.487220569161517	0.532616159304189	0.489417868314641	0.502189669642176	0.501899748226139	0.501182574196994	0.511619745174334	0.518760967421988	0.553292133974212	0.540886549172198	0.612039368276494	0.676432440680552	0.602670328831922	0.660883497367819	0.665003433279927	0.687190051117723	35	0.130314633250237	0.542798042297363	0.765535275248607	0.225562083604414	1	1	0	TRUE
0.518822003509575	0.499702449073014	0.510780498970016	0.515602349889372	0.487220569161517	0.532616159304189	0.489417868314641	0.502189669642176	0.501899748226139	0.501182574196994	0.511619745174334	0.518760967421988	0.553292133974212	0.540886549172198	0.612039368276494	0.676432440680552	0.602670328831922	0.660883497367819	0.665003433279927	0.687190051117723	0.829221026932174	0.712336919203479	0.755718318455787	0.746379797055009	0.748470283054856	35	0.0991541892290115	0.564496994018555	0.838768072939905	0.115805659923946	1	1	0	TRUE
0.532616159304189	0.489417868314641	0.502189669642176	0.501899748226139	0.501182574196994	0.511619745174334	0.518760967421988	0.553292133974212	0.540886549172198	0.612039368276494	0.676432440680552	0.602670328831922	0.660883497367819	0.665003433279927	0.687190051117723	0.829221026932174	0.712336919203479	0.755718318455787	0.746379797055009	0.748470283054856	0.858396276798657	0.751400015259022	0.791607537956817	0.758480201419089	0.770077058060578	35	0.174796581268311	0.495813548564911	0.606965130093786	0.382240837266552	1	1	0	TRUE
0.511619745174334	0.518760967421988	0.553292133974212	0.540886549172198	0.612039368276494	0.676432440680552	0.602670328831922	0.660883497367819	0.665003433279927	0.687190051117723	0.829221026932174	0.712336919203479	0.755718318455787	0.746379797055009	0.748470283054856	0.858396276798657	0.751400015259022	0.791607537956817	0.758480201419089	0.770077058060578	0.828198672465095	0.798657206073091	0.777111467154955	0.764370183871214	0.728801403830014	35	0.270039856433868	0.412818133831024	0.32686005890842	0.717716200026658	1	1	0	TRUE
0.676432440680552	0.602670328831922	0.660883497367819	0.665003433279927	0.687190051117723	0.829221026932174	0.712336919203479	0.755718318455787	0.746379797055009	0.748470283054856	0.858396276798657	0.751400015259022	0.791607537956817	0.758480201419089	0.770077058060578	0.828198672465095	0.798657206073091	0.777111467154955	0.764370183871214	0.728801403830014	0.835355153734646	0.804577706569009	0.731853208209354	0.74724956130312	0.691508354314488	35	0.267648160457611	0.416590481996536	0.339591531542478	0.709291929926201	1	1	0	TRUE
0.829221026932174	0.712336919203479	0.755718318455787	0.746379797055009	0.748470283054856	0.858396276798657	0.751400015259022	0.791607537956817	0.758480201419089	0.770077058060578	0.828198672465095	0.798657206073091	0.777111467154955	0.764370183871214	0.728801403830014	0.835355153734646	0.804577706569009	0.731853208209354	0.74724956130312	0.691508354314488	0.887296864271	0.800762951094835	0.844007019150072	0.729777981231403	0.614465552758068	35	0.269088536500931	0.415923118591309	0.337339215860615	0.714365366080131	1	1	0	TRUE
0.858396276798657	0.751400015259022	0.791607537956817	0.758480201419089	0.770077058060578	0.828198672465095	0.798657206073091	0.777111467154955	0.764370183871214	0.728801403830014	0.835355153734646	0.804577706569009	0.731853208209354	0.74724956130312	0.691508354314488	0.887296864271	0.800762951094835	0.844007019150072	0.729777981231403	0.614465552758068	0.927611200122072	0.896589608606088	0.892744335088121	0.638666361486229	0.594949263752193	35	0.263863444328308	0.421496778726578	0.356150019734039	0.695961025311519	1	1	0	TRUE
0.828198672465095	0.798657206073091	0.777111467154955	0.764370183871214	0.728801403830014	0.835355153734646	0.804577706569009	0.731853208209354	0.74724956130312	0.691508354314488	0.887296864271	0.800762951094835	0.844007019150072	0.729777981231403	0.614465552758068	0.927611200122072	0.896589608606088	0.892744335088121	0.638666361486229	0.594949263752193	0	0.975921263447013	0.810803387502861	0.590020599679561	0.55533684290837	35	0.264809966087341	0.420959115028381	0.354335433603709	0.69929495865138	1	1	0	FALSE
0.835355153734646	0.804577706569009	0.731853208209354	0.74724956130312	0.691508354314488	0.887296864271	0.800762951094835	0.844007019150072	0.729777981231403	0.614465552758068	0.927611200122072	0.896589608606088	0.892744335088121	0.638666361486229	0.594949263752193	0	0.975921263447013	0.810803387502861	0.590020599679561	0.55533684290837	0	0	0.705577172503243	0.563210498207065	0.542168307011521	35	0.281089723110199	0.40479838848114	0.299793848692826	0.756637142479016	1	1	0	FALSE
0.887296864271	0.800762951094835	0.844007019150072	0.729777981231403	0.614465552758068	0.927611200122072	0.896589608606088	0.892744335088121	0.638666361486229	0.594949263752193	0	0.975921263447013	0.810803387502861	0.590020599679561	0.55533684290837	0	0	0.705577172503243	0.563210498207065	0.542168307011521	0	0	0.660151064316777	0.580331120775158	0.546044098573281	35	0.276782184839249	0.407233953475952	0.308013749857678	0.741464701573995	1	1	0	FALSE
0.927611200122072	0.896589608606088	0.892744335088121	0.638666361486229	0.594949263752193	0	0.975921263447013	0.810803387502861	0.590020599679561	0.55533684290837	0	0	0.705577172503243	0.563210498207065	0.542168307011521	0	0	0.660151064316777	0.580331120775158	0.546044098573281	0	0	0	0.611490043488212	0.540062561989776	35	0.25909236073494	0.425965368747711	0.371231271270417	0.679155838840749	1	1	0	FALSE
0	0.975921263447013	0.810803387502861	0.590020599679561	0.55533684290837	0	0	0.705577172503243	0.563210498207065	0.542168307011521	0	0	0.660151064316777	0.580331120775158	0.546044098573281	0	0	0	0.611490043488212	0.540062561989776	0	0	0	0	0	35	0.238817170262337	0.449860870838165	0.451877308590885	0.607740540836734	1	0	0	FALSE
0	0	0.705577172503243	0.563210498207065	0.542168307011521	0	0	0.660151064316777	0.580331120775158	0.546044098573281	0	0	0	0.611490043488212	0.540062561989776	0	0	0	0	0	0	0	0	0	0	35	0.269717872142792	0.413735598325729	0.329956452346822	0.716582074843917	0	0	0	FALSE
0	0	0.660151064316777	0.580331120775158	0.546044098573281	0	0	0	0.611490043488212	0.540062561989776	0	0	0	0	0	0	0	0	0	0	0	0	0	0	0	35	0.343723446130753	0.325174570083618	0.0310677342225251	0.977251888400046	0	0	0	FALSE
0	0	0	0.611490043488212	0.540062561989776	0	0	0	0	0	0	0	0	0	0	0	0	0	0	0	0	0	0	0	0	35	0.337249010801315	0.332766175270081	0.0566889943606111	0.954446986562784	0	0	0	FALSE
0	0	0	0	0	0	0	0	0	0	0	0	0	0	0	0	0	0	0	0	0	0	0	0	0	35	0.336067378520966	0.333814829587936	0.0602281464124885	0.950284923496281	0	0	0	FALSE
0	0	0	0	0	0	0	0	0	0	0	0	0	0	0	0	0	0	0	0	0	0	0	0	0	35	0.33479443192482	0.332618445158005	0.0561904131595665	0.945801224039559	0	0	0	FALSE
0	0	0	0	0	0	0	0	0	0	0	0	0	0	0	0	0	0	0	0	0	0	0	0	0	35	0.332914263010025	0.333627283573151	0.0595951886763227	0.939178705571513	0	0	0	FALSE
0	0	0	0	0	0	0	0	0	0	0	0	0	0	0	0	0	0	0	0	0	0	0	0	0	35	0.333372741937637	0.33327841758728	0.0584177846941908	0.940793605776186	0	0	0	FALSE
0	0	0	0	0	0	0	0	0	0	0	0	0	0	0	0	0	0	0	0	0	0	0	0	0	35	0.333349794149399	0.333306580781937	0.0585128339649165	0.940712776787783	0	0	0	FALSE
0	0	0	0	0	0	0	0	0	0	0	0	0	0	0	0	0	0	0	0	0	0	0	0	0	35	0.333259671926498	0.333349406719208	0.0586573692051628	0.940395339306053	0	0	0	FALSE
0	0	0	0	0	0	0	0	0	0	0	0	0	0	0	0	0	0	0	0	0	0	0	0	0	35	0.333332270383835	0.333315759897232	0.0585438129864863	0.940651052833002	0	0	0	FALSE
0	0	0	0	0	0	0	0	0	0	0	0	0	0	0	0	0	0	0	0	0	0	0	0	0	35	0.333334594964981	0.333333969116211	0.0586052681234317	0.940659240704555	0	0	0	FALSE
0	0	0	0	0	0	0	0	0	0	0	0	0	0	0	0	0	0	0	0	0	0	0	0	0	35	0.333333134651184	0.333334743976593	0.0586078832356421	0.940654097041656	0	0	0	FALSE
0	0	0	0	0	0	0	0	0	0	0	0	0	0	0	0	0	0	0	0	0	0	0	0	0	35	0.333333432674408	0.333332866430283	0.0586015466175938	0.940655146768778	0	0	0	FALSE
0	0	0	0	0	0	0	0	0	0	0	0	0	0	0	0	0	0	0	0	0	0	0	0	0	35	0.333333373069763	0.333333313465118	0.0586031223903359	0.940654796859738	0	0	0	FALSE
0	0	0	0	0	0	0	0	0	0	0	0	0	0	0	0	0	0	0	0	0	0	0	0	0	35	0.333333313465118	0.333333402872086	0.0586031223903359	0.940654796859738	0	0	0	FALSE
0	0	0	0	0	0	0	0	0	0	0	0	0	0	0	0	0	0	0	0	0	0	0	0	0	35	0.333333343267441	0.333333313465118	0.0586031223903359	0.940654796859738	0	0	0	FALSE
0	0	0	0	0	0	0	0	0	0	0	0	0	0	0	0	0	0	0	0	0	0	0	0	0	35	0.333333343267441	0.333333343267441	0.0586031223903359	0.940654796859738	0	0	0	FALSE
0	0	0	0	0	0	0	0	0	0	0	0	0	0	0	0	0	0	0	0	0	0	0	0	0	35	0.333333343267441	0.333333343267441	0.0586031223903359	0.940654796859738	0	0	0	FALSE
0	0	0	0	0	0	0	0	0	0	0	0	0	0	0	0	0	0	0	0	0	0	0	0	0	35	0.333333343267441	0.333333343267441	0.0586031223903359	0.940654796859738	0	0	0	FALSE
0	0	0	0	0	0	0	0	0	0	0	0	0	0	0	0	0	0	0	0	0	0	0	0	0	35	0.333333343267441	0.333333343267441	0.0586031223903359	0.940654796859738	0	0	0	FALSE
0	0	0	0	0	0	0	0	0	0	0	0	0	0	0	0	0	0	0	0	0	0	0	0	0	35	0.333333343267441	0.333333343267441	0.0586031223903359	0.940654796859738	0	0	0	FALSE
0	0	0	0	0	0	0	0	0	0	0	0	0	0	0	0	0	0	0	0	0	0	0	0	0	35	0.333333343267441	0.333333343267441	0.0586031223903359	0.940654796859738	0	0	0	FALSE
0	0	0	0	0	0	0	0	0	0	0	0	0	0	0	0	0	0	0	0	0	0	0	0	0	35	0.333333343267441	0.333333343267441	0.0586031223903359	0.940654796859738	0	0	0	FALSE
0	0	0	0	0	0	0	0	0	0	0	0	0	0	0	0	0	0	0	0	0	0	0	0	0	35	0.333333343267441	0.333333343267441	0.0586031223903359	0.940654796859738	0	0	0	FALSE
0	0	0	0	0	0	0	0	0	0	0	0	0	0	0	0	0	0	0	0	0	0	0	0	0	35	0.333333343267441	0.333333373069763	0.0586031223903359	0.940654796859738	0	0	0	FALSE
0	0	0	0	0	0	0	0	0	0	0	0	0	0	0	0	0	0	0	0	0	0	0	0	0	35	0.333333343267441	0.333333253860474	0.0586031223903359	0.940654796859738	0	0	0	FALSE
0	0	0	0	0	0	0	0	0	0	0	0	0	0	0	0	0	0	0	0	0	0	0	0	0	35	0.333333343267441	0.33333346247673	0.0586031223903359	0.940654796859738	0	0	0	FALSE
0	0	0	0	0	0	0	0	0	0	0	0	0	0	0	0	0	0	0	0	0	0	0	0	0	35	0.333333313465118	0.33333346247673	0.0586031223903359	0.940654796859738	0	0	0	FALSE
0	0	0	0	0	0	0	0	0	0	0	0	0	0	0	0	0	0	0	0	0	0	0	0	0	35	0.333333402872086	0.333332717418671	0.0586031223903359	0.940654796859738	0	0	0	FALSE
0	0	0	0	0	0	0	0	0	0	0	0	0	0	0	0	0	0	0	0	0	0	0	0	0	35	0.333333402872086	0.333333849906921	0.0586031223903359	0.940654796859738	0	0	0	FALSE
0	0	0	0	0	0	0	0	0	0	0	0	0	0	0	0	0	0	0	0	0	0	0	0	0	35	0.333333015441895	0.333333760499954	0.0586031223903359	0.940654796859738	0	0	0	FALSE
0	0	0	0	0	0	0	0	0	0	0	0	0	0	0	0	0	0	0	0	0	0	0	0	0	35	0.333334296941757	0.333312451839447	0.0585326484689725	0.940658190977433	0	0	0	FALSE
0	0	0	0	0	0	0	0	0	0	0	0	0	0	0	0	0	0	0	0	0	0	0	0	0	35	0.333326786756516	0.333311349153519	0.0585289269631346	0.940631737853955	0	0	0	FALSE
0	0	0	0	0	0	0	0	0	0	0	0	0	0	0	0	0	0	0	0	0	0	0	0	0	35	0.333321541547775	0.333327293395996	0.0585827379259263	0.940613262656606	0	0	0	FALSE
0	0	0	0	0	0	0	0	0	0	0	0	0	0	0	0	0	0	0	0	0	0	0	0	0	35	0.333377212285995	0.333257406949997	0.0583468749207923	0.940809351683018	0	0	0	FALSE
0	0	0	0	0	0	0	0	0	0	0	0	0	0	0	0	0	0	0	0	0	0	0	0	0	35	0.333263099193573	0.333356082439423	0.0586798994026681	0.940407411167958	0	0	0	FALSE
0	0	0	0	0	0	0	0	0	0	0	0	0	0	0	0	0	0	0	0	0	0	0	0	0	35	0.333140671253204	0.333510369062424	0.0592006084762626	0.93997618326619	0	0	0	FALSE
0	0	0	0	0	0	0	0	0	0	0	0	0	0	0	0	0	0	0	0	0	0	0	0	0	35	0.334272414445877	0.332312107086182	0.0551565386052923	0.94396252201245	0	0	0	FALSE
0	0	0	0	0	0	0	0	0	0	0	0	0	0	0	0	0	0	0	0	0	0	0	0	0	35	0.331326961517334	0.335418820381165	0.0656415292693417	0.933587753946377	0	0	0	FALSE
0	0	0	0	0	0	0	0	0	0	0	0	0	0	0	0	0	0	0	0	0	0	0	0.676081483176928	0.634744792858778	35	0.334875285625458	0.331657826900482	0.0529483780872908	0.946086015007791	0	0	0	FALSE
0	0	0	0	0	0	0	0	0	0	0	0	0	0	0	0	0	0	0.676081483176928	0.634744792858778	0	0.875776302738994	0.711055161364157	0.614251926451514	0.667170214389258	35	0.3366819024086	0.331597834825516	0.0527459080534593	0.952449460822097	0	0	0	FALSE
0	0	0	0	0	0	0	0	0	0	0	0	0	0.676081483176928	0.634744792858778	0	0.875776302738994	0.711055161364157	0.614251926451514	0.667170214389258	1	0.904646372167544	0.708049134050507	0.610681315327688	0.643106736858167	35	0.249912574887276	0.428471863269806	0.379690555783763	0.646821881593352	0	1	0	FALSE
0	0	0	0	0	0	0	0	0.676081483176928	0.634744792858778	0	0.875776302738994	0.711055161364157	0.614251926451514	0.667170214389258	1	0.904646372167544	0.708049134050507	0.610681315327688	0.643106736858167	0.935133897917144	0.835950255588617	0.661814297703517	0.561348897535668	0.611230640115969	35	0.26565870642662	0.414857447147369	0.333742631921347	0.702284476522472	1	1	0	FALSE
0	0	0	0.676081483176928	0.634744792858778	0	0.875776302738994	0.711055161364157	0.614251926451514	0.667170214389258	1	0.904646372167544	0.708049134050507	0.610681315327688	0.643106736858167	0.935133897917144	0.835950255588617	0.661814297703517	0.561348897535668	0.611230640115969	0.822018768596933	0.794079499504082	0.694010833905547	0.645410849164569	0.616220340276188	35	0.275295287370682	0.405638843774796	0.302630340210006	0.736227403016302	1	1	0	FALSE
0	0.875776302738994	0.711055161364157	0.614251926451514	0.667170214389258	1	0.904646372167544	0.708049134050507	0.610681315327688	0.643106736858167	0.935133897917144	0.835950255588617	0.661814297703517	0.561348897535668	0.611230640115969	0.822018768596933	0.794079499504082	0.694010833905547	0.645410849164569	0.616220340276188	0.763332570382238	0.740596627756161	0.775326161593042	0.694438086518654	0.682383459220264	35	0.240666687488556	0.437817633152008	0.411232027641334	0.61425509487027	1	1	0	FALSE
1	0.904646372167544	0.708049134050507	0.610681315327688	0.643106736858167	0.935133897917144	0.835950255588617	0.661814297703517	0.561348897535668	0.611230640115969	0.822018768596933	0.794079499504082	0.694010833905547	0.645410849164569	0.616220340276188	0.763332570382238	0.740596627756161	0.775326161593042	0.694438086518654	0.682383459220264	0.76572823682002	0.77288471808957	0.860395208667124	0.776424811169604	0.777233539330129	35	0.241014912724495	0.437427163124084	0.409914212249749	0.615481648526114	1	1	0	TRUE
0.935133897917144	0.835950255588617	0.661814297703517	0.561348897535668	0.611230640115969	0.822018768596933	0.794079499504082	0.694010833905547	0.645410849164569	0.616220340276188	0.763332570382238	0.740596627756161	0.775326161593042	0.694438086518654	0.682383459220264	0.76572823682002	0.77288471808957	0.860395208667124	0.776424811169604	0.777233539330129	0.780209048599985	0.831692988479439	0.813366903181506	0.789135576409552	0.746684977492943	35	0.254716783761978	0.425414770841599	0.369373032882421	0.663743745233747	1	1	0	TRUE
0.822018768596933	0.794079499504082	0.694010833905547	0.645410849164569	0.616220340276188	0.763332570382238	0.740596627756161	0.775326161593042	0.694438086518654	0.682383459220264	0.76572823682002	0.77288471808957	0.860395208667124	0.776424811169604	0.777233539330129	0.780209048599985	0.831692988479439	0.813366903181506	0.789135576409552	0.746684977492943	0.760021362630655	0.724055848020142	0.736247806515602	0.73492027161059	0.750057221332113	35	0.277802228927612	0.403194487094879	0.29438076757969	0.745057602594883	1	1	0	TRUE
0.763332570382238	0.740596627756161	0.775326161593042	0.694438086518654	0.682383459220264	0.76572823682002	0.77288471808957	0.860395208667124	0.776424811169604	0.777233539330129	0.780209048599985	0.831692988479439	0.813366903181506	0.789135576409552	0.746684977492943	0.760021362630655	0.724055848020142	0.736247806515602	0.73492027161059	0.750057221332113	0.609185931181811	0.595468070496681	0.592523079270619	0.602700846875715	0.723079270618753	35	0.291739761829376	0.39248913526535	0.258250779605182	0.794149771024335	1	1	0	TRUE
0.76572823682002	0.77288471808957	0.860395208667124	0.776424811169604	0.777233539330129	0.780209048599985	0.831692988479439	0.813366903181506	0.789135576409552	0.746684977492943	0.760021362630655	0.724055848020142	0.736247806515602	0.73492027161059	0.750057221332113	0.609185931181811	0.595468070496681	0.592523079270619	0.602700846875715	0.723079270618753	0.499702449073014	0.510780498970016	0.515602349889372	0.487220569161517	0.684534981307698	35	0.245267808437347	0.436188191175461	0.405732748406491	0.630461621963294	1	1	0	TRUE
0.780209048599985	0.831692988479439	0.813366903181506	0.789135576409552	0.746684977492943	0.760021362630655	0.724055848020142	0.736247806515602	0.73492027161059	0.750057221332113	0.609185931181811	0.595468070496681	0.592523079270619	0.602700846875715	0.723079270618753	0.499702449073014	0.510780498970016	0.515602349889372	0.487220569161517	0.684534981307698	0.489417868314641	0.502189669642176	0.501899748226139	0.501182574196994	0.666712443732357	35	0.171359717845917	0.500720977783203	0.623527440372424	0.370135174148811	1	1	0	TRUE
0.760021362630655	0.724055848020142	0.736247806515602	0.73492027161059	0.750057221332113	0.609185931181811	0.595468070496681	0.592523079270619	0.602700846875715	0.723079270618753	0.499702449073014	0.510780498970016	0.515602349889372	0.487220569161517	0.684534981307698	0.489417868314641	0.502189669642176	0.501899748226139	0.501182574196994	0.666712443732357	0.518760967421988	0.553292133974212	0.540886549172198	0.612039368276494	0.731013962005035	35	0.123141326010227	0.547846376895905	0.78257313362459	0.200295545422598	1	1	0	TRUE
0.609185931181811	0.595468070496681	0.592523079270619	0.602700846875715	0.723079270618753	0.499702449073014	0.510780498970016	0.515602349889372	0.487220569161517	0.684534981307698	0.489417868314641	0.502189669642176	0.501899748226139	0.501182574196994	0.666712443732357	0.518760967421988	0.553292133974212	0.540886549172198	0.612039368276494	0.731013962005035	0.602670328831922	0.660883497367819	0.665003433279927	0.687190051117723	0.759426260776684	35	0.1285530179739	0.541887104511261	0.762460909101516	0.219357146585549	1	1	0	TRUE
0.499702449073014	0.510780498970016	0.515602349889372	0.487220569161517	0.684534981307698	0.489417868314641	0.502189669642176	0.501899748226139	0.501182574196994	0.666712443732357	0.518760967421988	0.553292133974212	0.540886549172198	0.612039368276494	0.731013962005035	0.602670328831922	0.660883497367819	0.665003433279927	0.687190051117723	0.759426260776684	0.712336919203479	0.755718318455787	0.746379797055009	0.748470283054856	0.817120622568093	35	0.14036737382412	0.525305271148682	0.706498111285497	0.260970849051575	1	1	0	TRUE
0.489417868314641	0.502189669642176	0.501899748226139	0.501182574196994	0.666712443732357	0.518760967421988	0.553292133974212	0.540886549172198	0.612039368276494	0.731013962005035	0.602670328831922	0.660883497367819	0.665003433279927	0.687190051117723	0.759426260776684	0.712336919203479	0.755718318455787	0.746379797055009	0.748470283054856	0.817120622568093	0.751400015259022	0.791607537956817	0.758480201419089	0.770077058060578	0.757213702601663	35	0.22209520637989	0.45390248298645	0.465517532718071	0.548840771905292	1	1	0	TRUE
0.518760967421988	0.553292133974212	0.540886549172198	0.612039368276494	0.731013962005035	0.602670328831922	0.660883497367819	0.665003433279927	0.687190051117723	0.759426260776684	0.712336919203479	0.755718318455787	0.746379797055009	0.748470283054856	0.817120622568093	0.751400015259022	0.791607537956817	0.758480201419089	0.770077058060578	0.757213702601663	0.798657206073091	0.777111467154955	0.764370183871214	0.728801403830014	0.716395819028	35	0.279238343238831	0.401791542768478	0.289645905760207	0.750116027650967	1	1	0	TRUE
0.602670328831922	0.660883497367819	0.665003433279927	0.687190051117723	0.759426260776684	0.712336919203479	0.755718318455787	0.746379797055009	0.748470283054856	0.817120622568093	0.751400015259022	0.791607537956817	0.758480201419089	0.770077058060578	0.757213702601663	0.798657206073091	0.777111467154955	0.764370183871214	0.728801403830014	0.716395819028	0.804577706569009	0.731853208209354	0.74724956130312	0.691508354314488	0.684260318913558	35	0.276873201131821	0.40936154127121	0.315194244500117	0.741785288237091	1	1	0	TRUE
0.712336919203479	0.755718318455787	0.746379797055009	0.748470283054856	0.817120622568093	0.751400015259022	0.791607537956817	0.758480201419089	0.770077058060578	0.757213702601663	0.798657206073091	0.777111467154955	0.764370183871214	0.728801403830014	0.716395819028	0.804577706569009	0.731853208209354	0.74724956130312	0.691508354314488	0.684260318913558	0.800762951094835	0.844007019150072	0.729777981231403	0.614465552758068	0.635523002975509	35	0.262030154466629	0.422657638788223	0.360067860150236	0.689503628919783	1	1	0	TRUE
0.751400015259022	0.791607537956817	0.758480201419089	0.770077058060578	0.757213702601663	0.798657206073091	0.777111467154955	0.764370183871214	0.728801403830014	0.716395819028	0.804577706569009	0.731853208209354	0.74724956130312	0.691508354314488	0.684260318913558	0.800762951094835	0.844007019150072	0.729777981231403	0.614465552758068	0.635523002975509	0.896589608606088	0.892744335088121	0.638666361486229	0.594949263752193	0.559578850995651	35	0.222842112183571	0.454238295555115	0.466650882117581	0.551471598018756	1	1	0	TRUE
0.798657206073091	0.777111467154955	0.764370183871214	0.728801403830014	0.716395819028	0.804577706569009	0.731853208209354	0.74724956130312	0.691508354314488	0.684260318913558	0.800762951094835	0.844007019150072	0.729777981231403	0.614465552758068	0.635523002975509	0.896589608606088	0.892744335088121	0.638666361486229	0.594949263752193	0.559578850995651	0.975921263447013	0.810803387502861	0.590020599679561	0.55533684290837	0.509269855802243	35	0.198372706770897	0.473800718784332	0.532673010794781	0.465283017847907	1	1	0	TRUE
0.804577706569009	0.731853208209354	0.74724956130312	0.691508354314488	0.684260318913558	0.800762951094835	0.844007019150072	0.729777981231403	0.614465552758068	0.635523002975509	0.896589608606088	0.892744335088121	0.638666361486229	0.594949263752193	0.559578850995651	0.975921263447013	0.810803387502861	0.590020599679561	0.55533684290837	0.509269855802243	0	0.705577172503243	0.563210498207065	0.542168307011521	0.566109712367437	35	0.194274678826332	0.478381484746933	0.54813285011424	0.450848535109738	1	1	0	FALSE
0.800762951094835	0.844007019150072	0.729777981231403	0.614465552758068	0.635523002975509	0.896589608606088	0.892744335088121	0.638666361486229	0.594949263752193	0.559578850995651	0.975921263447013	0.810803387502861	0.590020599679561	0.55533684290837	0.509269855802243	0	0.705577172503243	0.563210498207065	0.542168307011521	0.566109712367437	0	0.660151064316777	0.580331120775158	0.546044098573281	0.619409475852598	35	0.180298835039139	0.492536038160324	0.595903708349812	0.401621424258737	1	1	0	FALSE
0.896589608606088	0.892744335088121	0.638666361486229	0.594949263752193	0.559578850995651	0.975921263447013	0.810803387502861	0.590020599679561	0.55533684290837	0.509269855802243	0	0.705577172503243	0.563210498207065	0.542168307011521	0.566109712367437	0	0.660151064316777	0.580331120775158	0.546044098573281	0.619409475852598	0	0	0.611490043488212	0.540062561989776	0.617410543984131	35	0.17324785888195	0.500936806201935	0.624255849704271	0.376785772817374	1	1	0	FALSE
0.975921263447013	0.810803387502861	0.590020599679561	0.55533684290837	0.509269855802243	0	0.705577172503243	0.563210498207065	0.542168307011521	0.566109712367437	0	0.660151064316777	0.580331120775158	0.546044098573281	0.619409475852598	0	0	0.611490043488212	0.540062561989776	0.617410543984131	0	0	0	0	0	35	0.144349783658981	0.538685262203217	0.751654863123015	0.274998090152717	1	0	0	FALSE
0	0.705577172503243	0.563210498207065	0.542168307011521	0.566109712367437	0	0.660151064316777	0.580331120775158	0.546044098573281	0.619409475852598	0	0	0.611490043488212	0.540062561989776	0.617410543984131	0	0	0	0	0	0	0	0	0	0	35	0.207760110497475	0.47748202085495	0.545097207744112	0.498348267494929	1	0	0	FALSE
0	0.660151064316777	0.580331120775158	0.546044098573281	0.619409475852598	0	0	0.611490043488212	0.540062561989776	0.617410543984131	0	0	0	0	0	0	0	0	0	0	0	0	0	0	0	35	0.327438712120056	0.350462079048157	0.116411720047812	0.91989217412947	0	0	0	FALSE
0	0	0.611490043488212	0.540062561989776	0.617410543984131	0	0	0	0	0	0	0	0	0	0	0	0	0	0	0	0	0	0	0	0	35	0.340068399906158	0.329806357622147	0.0466997686229181	0.964377720056199	0	0	0	FALSE
0	0	0	0	0	0	0	0	0	0	0	0	0	0	0	0	0	0	0	0	0	0	0	0	0	35	0.334268569946289	0.334584981203079	0.0628273667871898	0.943948980532574	0	0	0	FALSE
0	0	0	0	0	0	0	0	0	0	0	0	0	0	0	0	0	0	0	0	0	0	0	0	0	35	0.334841310977936	0.332393407821655	0.0554309242249109	0.945966346115869	0	0	0	FALSE
0	0	0	0	0	0	0	0	0	0	0	0	0	0	0	0	0	0	0	0	0	0	0	0	0	35	0.332774609327316	0.33362340927124	0.0595821131152705	0.938686803442087	0	0	0	FALSE
0	0	0	0	0	0	0	0	0	0	0	0	0	0	0	0	0	0	0	0	0	0	0	0	0	35	0.333348989486694	0.33329650759697	0.0584788375061807	0.940709942524553	0	0	0	FALSE
0	0	0	0	0	0	0	0	0	0	0	0	0	0	0	0	0	0	0	0	0	0	0	0	0	35	0.333356112241745	0.333321839570999	0.0585643315592144	0.940735031002772	0	0	0	FALSE
0	0	0	0	0	0	0	0	0	0	0	0	0	0	0	0	0	0	0	0	0	0	0	0	0	35	0.333281248807907	0.333334296941757	0.0586063745170592	0.940471339549695	0	0	0	FALSE
0	0	0	0	0	0	0	0	0	0	0	0	0	0	0	0	0	0	0	0	0	0	0	0	0	35	0.333321809768677	0.333335697650909	0.0586111018352857	0.940614207411016	0	0	0	FALSE
0	0	0	0	0	0	0	0	0	0	0	0	0	0	0	0	0	0	0	0	0	0	0	0	0	35	0.333331108093262	0.333333969116211	0.0586052681234317	0.940646958897226	0	0	0	FALSE
0	0	0	0	0	0	0	0	0	0	0	0	0	0	0	0	0	0	0	0	0	0	0	0	0	35	0.333335369825363	0.333332240581512	0.0585994344115776	0.940661969995072	0	0	0	FALSE
0	0	0	0	0	0	0	0	0	0	0	0	0	0	0	0	0	0	0	0	0	0	0	0	0	35	0.333332717418671	0.333333700895309	0.0586043628922819	0.940652627423685	0	0	0	FALSE
0	0	0	0	0	0	0	0	0	0	0	0	0	0	0	0	0	0	0	0	0	0	0	0	0	35	0.333333164453506	0.333333432674408	0.0586034576611322	0.940654202014369	0	0	0	FALSE
0	0	0	0	0	0	0	0	0	0	0	0	0	0	0	0	0	0	0	0	0	0	0	0	0	35	0.33333358168602	0.333333224058151	0.0586031223903359	0.940654796859738	0	0	0	FALSE
0	0	0	0	0	0	0	0	0	0	0	0	0	0	0	0	0	0	0	0	0	0	0	0	0	35	0.333333253860474	0.333333373069763	0.0586031223903359	0.940654796859738	0	0	0	FALSE
0	0	0	0	0	0	0	0	0	0	0	0	0	0	0	0	0	0	0	0	0	0	0	0	0	35	0.333333343267441	0.333333343267441	0.0586031223903359	0.940654796859738	0	0	0	FALSE
0	0	0	0	0	0	0	0	0	0	0	0	0	0	0	0	0	0	0	0	0	0	0	0	0	35	0.333333373069763	0.333333343267441	0.0586031223903359	0.940654796859738	0	0	0	FALSE
0	0	0	0	0	0	0	0	0	0	0	0	0	0	0	0	0	0	0	0	0	0	0	0	0	35	0.333333343267441	0.333333343267441	0.0586031223903359	0.940654796859738	0	0	0	FALSE
0	0	0	0	0	0	0	0	0	0	0	0	0	0	0	0	0	0	0	0	0	0	0	0	0	35	0.333333343267441	0.333333343267441	0.0586031223903359	0.940654796859738	0	0	0	FALSE
0	0	0	0	0	0	0	0	0	0	0	0	0	0	0	0	0	0	0	0	0	0	0	0	0	35	0.333333343267441	0.333333343267441	0.0586031223903359	0.940654796859738	0	0	0	FALSE
0	0	0	0	0	0	0	0	0	0	0	0	0	0	0	0	0	0	0	0	0	0	0	0	0	35	0.333333343267441	0.333333343267441	0.0586031223903359	0.940654796859738	0	0	0	FALSE
0	0	0	0	0	0	0	0	0	0	0	0	0	0	0	0	0	0	0	0	0	0	0	0	0	35	0.333333343267441	0.333333343267441	0.0586031223903359	0.940654796859738	0	0	0	FALSE
0	0	0	0	0	0	0	0	0	0	0	0	0	0	0	0	0	0	0	0	0	0	0	0	0	35	0.333333343267441	0.333333313465118	0.0586031223903359	0.940654796859738	0	0	0	FALSE
0	0	0	0	0	0	0	0	0	0	0	0	0	0	0	0	0	0	0	0	0	0	0	0	0	35	0.333333343267441	0.333333253860474	0.0586031223903359	0.940654796859738	0	0	0	FALSE
0	0	0	0	0	0	0	0	0	0	0	0	0	0	0	0	0	0	0	0	0	0	0	0	0	35	0.333333313465118	0.333333641290665	0.0586031223903359	0.940654796859738	0	0	0	FALSE
0	0	0	0	0	0	0	0	0	0	0	0	0	0	0	0	0	0	0	0	0	0	0	0	0	35	0.333333373069763	0.333333075046539	0.0586031223903359	0.940654796859738	0	0	0	FALSE
0	0	0	0	0	0	0	0	0	0	0	0	0	0	0	0	0	0	0	0	0	0	0	0	0	35	0.333333432674408	0.333332717418671	0.0586031223903359	0.940654796859738	0	0	0	FALSE
0	0	0	0	0	0	0	0	0	0	0	0	0	0	0	0	0	0	0	0	0	0	0	0	0	35	0.333333045244217	0.333335399627686	0.0586031223903359	0.940654796859738	0	0	0	FALSE
0	0	0	0	0	0	0	0	0	0	0	0	0	0	0	0	0	0	0	0	0	0	0	0	0	35	0.333333075046539	0.333333820104599	0.0586031223903359	0.940654796859738	0	0	0	FALSE
0	0	0	0	0	0	0	0	0	0	0	0	0	0	0	0	0	0	0	0	0	0	0	0	0	35	0.333335816860199	0.333313018083572	0.0586031223903359	0.940654796859738	0	0	0	FALSE
0	0	0	0	0	0	0	0	0	0	0	0	0	0	0	0	0	0	0	0	0	0	0	0	0	35	0.333327919244766	0.333306431770325	0.0585123310587221	0.940635726817019	0	0	0	FALSE
0	0	0	0	0	0	0	0	0	0	0	0	0	0	0	0	0	0	0	0	0	0	0	0	0	35	0.333320140838623	0.333317369222641	0.0585492443733849	0.940608328939132	0	0	0	FALSE
0	0	0	0	0	0	0	0	0	0	0	0	0	0	0	0	0	0	0	0	0	0	0	0	0	35	0.333345949649811	0.333299398422241	0.0584885938863504	0.940699235307908	0	0	0	FALSE
0	0	0	0	0	0	0	0	0	0	0	0	0	0	0	0	0	0	0	0	0	0	0	0	0	35	0.333292216062546	0.333367198705673	0.0587174162047641	0.940509969507789	0	0	0	FALSE
0	0	0	0	0	0	0	0	0	0	0	0	0	0	0	0	0	0	0	0	0	0	0	0	0	35	0.33326780796051	0.333376199007034	0.0587477917389008	0.940423996856487	0	0	0	FALSE
0	0	0	0	0	0	0	0	0	0	0	0	0	0	0	0	0	0	0	0	0	0	0	0	0	35	0.333896160125732	0.332604348659515	0.0561428382335842	0.94263724152077	0	0	0	FALSE
0	0	0	0	0	0	0	0	0	0	0	0	0	0	0	0	0	0	0	0	0	0	0	0	0	35	0.331578493118286	0.335504770278931	0.065931605562223	0.934473723637448	0	0	0	FALSE
0	0	0	0	0	0	0	0	0	0	0	0	0	0	0	0	0	0	0	0	0	0	0	0	0	35	0.335384279489517	0.330706685781479	0.0497383278489736	0.947878843959664	0	0	0	FALSE
0	0	0	0	0	0	0	0	0	0	0	0	0	0	0	0	0	0	0	0	0	0	0.676081483176928	0.634744792858778	0.600762951094835	35	0.341103553771973	0.324300676584244	0.0281183905553412	0.968023842242179	0	0	0	FALSE
0	0	0	0	0	0	0	0	0	0	0	0	0	0	0	0	0	0.676081483176928	0.634744792858778	0.600762951094835	0.875776302738994	0.711055161364157	0.614251926451514	0.667170214389258	0.656748302433814	35	0.273450553417206	0.405637741088867	0.302626618704168	0.729729697103076	0	1	0	FALSE
0	0	0	0	0	0	0	0	0	0	0	0	0.676081483176928	0.634744792858778	0.600762951094835	0.875776302738994	0.711055161364157	0.614251926451514	0.667170214389258	0.656748302433814	0.904646372167544	0.708049134050507	0.610681315327688	0.643106736858167	0.66485084306096	35	0.173493191599846	0.504125237464905	0.635016634125283	0.377649908184305	1	1	0	FALSE
0	0	0	0	0	0	0	0.676081483176928	0.634744792858778	0.600762951094835	0.875776302738994	0.711055161364157	0.614251926451514	0.667170214389258	0.656748302433814	0.904646372167544	0.708049134050507	0.610681315327688	0.643106736858167	0.66485084306096	0.835950255588617	0.661814297703517	0.561348897535668	0.611230640115969	0.634164950026703	35	0.189733847975731	0.479231506586075	0.551001628209095	0.434854367813519	1	1	0	FALSE
0	0	0.676081483176928	0.634744792858778	0.600762951094835	0.875776302738994	0.711055161364157	0.614251926451514	0.667170214389258	0.656748302433814	0.904646372167544	0.708049134050507	0.610681315327688	0.643106736858167	0.66485084306096	0.835950255588617	0.661814297703517	0.561348897535668	0.611230640115969	0.634164950026703	0.794079499504082	0.694010833905547	0.645410849164569	0.616220340276188	0.702006561379416	35	0.195720732212067	0.473458647727966	0.53151853933511	0.455941968565344	1	1	0	FALSE
0.875776302738994	0.711055161364157	0.614251926451514	0.667170214389258	0.656748302433814	0.904646372167544	0.708049134050507	0.610681315327688	0.643106736858167	0.66485084306096	0.835950255588617	0.661814297703517	0.561348897535668	0.611230640115969	0.634164950026703	0.794079499504082	0.694010833905547	0.645410849164569	0.616220340276188	0.702006561379416	0.740596627756161	0.775326161593042	0.694438086518654	0.682383459220264	0.791348134584573	35	0.184389784932137	0.482874542474747	0.563296678847725	0.416030975977756	1	1	0	TRUE
0.904646372167544	0.708049134050507	0.610681315327688	0.643106736858167	0.66485084306096	0.835950255588617	0.661814297703517	0.561348897535668	0.611230640115969	0.634164950026703	0.794079499504082	0.694010833905547	0.645410849164569	0.616220340276188	0.702006561379416	0.740596627756161	0.775326161593042	0.694438086518654	0.682383459220264	0.791348134584573	0.77288471808957	0.860395208667124	0.776424811169604	0.777233539330129	0.825436789501793	35	0.212668627500534	0.460721671581268	0.488531928307302	0.515637535628067	1	1	0	TRUE
0.835950255588617	0.661814297703517	0.561348897535668	0.611230640115969	0.634164950026703	0.794079499504082	0.694010833905547	0.645410849164569	0.616220340276188	0.702006561379416	0.740596627756161	0.775326161593042	0.694438086518654	0.682383459220264	0.791348134584573	0.77288471808957	0.860395208667124	0.776424811169604	0.777233539330129	0.825436789501793	0.831692988479439	0.813366903181506	0.789135576409552	0.746684977492943	0.764812695506218	35	0.259786903858185	0.420044153928757	0.351247488989372	0.681602227898855	1	1	0	TRUE
0.794079499504082	0.694010833905547	0.645410849164569	0.616220340276188	0.702006561379416	0.740596627756161	0.775326161593042	0.694438086518654	0.682383459220264	0.791348134584573	0.77288471808957	0.860395208667124	0.776424811169604	0.777233539330129	0.825436789501793	0.831692988479439	0.813366903181506	0.789135576409552	0.746684977492943	0.764812695506218	0.724055848020142	0.736247806515602	0.73492027161059	0.750057221332113	0.727779049362936	35	0.277401000261307	0.40307030081749	0.293961645557347	0.74364435497037	1	1	0	TRUE
0.740596627756161	0.775326161593042	0.694438086518654	0.682383459220264	0.791348134584573	0.77288471808957	0.860395208667124	0.776424811169604	0.777233539330129	0.825436789501793	0.831692988479439	0.813366903181506	0.789135576409552	0.746684977492943	0.764812695506218	0.724055848020142	0.736247806515602	0.73492027161059	0.750057221332113	0.727779049362936	0.595468070496681	0.592523079270619	0.602700846875715	0.723079270618753	0.75574883649958	35	0.273578673601151	0.406707137823105	0.306235775298294	0.730180974792876	1	1	0	TRUE
0.77288471808957	0.860395208667124	0.776424811169604	0.777233539330129	0.825436789501793	0.831692988479439	0.813366903181506	0.789135576409552	0.746684977492943	0.764812695506218	0.724055848020142	0.736247806515602	0.73492027161059	0.750057221332113	0.727779049362936	0.595468070496681	0.592523079270619	0.602700846875715	0.723079270618753	0.75574883649958	0.510780498970016	0.515602349889372	0.487220569161517	0.684534981307698	0.80660715648127	35	0.262449204921722	0.418986320495605	0.347677357915925	0.690979650226199	1	1	0	TRUE
0.831692988479439	0.813366903181506	0.789135576409552	0.746684977492943	0.764812695506218	0.724055848020142	0.736247806515602	0.73492027161059	0.750057221332113	0.727779049362936	0.595468070496681	0.592523079270619	0.602700846875715	0.723079270618753	0.75574883649958	0.510780498970016	0.515602349889372	0.487220569161517	0.684534981307698	0.80660715648127	0.502189669642176	0.501899748226139	0.501182574196994	0.666712443732357	0.817456321049821	35	0.228834867477417	0.450531780719757	0.454141593440172	0.572579878394886	1	1	0	TRUE
0.724055848020142	0.736247806515602	0.73492027161059	0.750057221332113	0.727779049362936	0.595468070496681	0.592523079270619	0.602700846875715	0.723079270618753	0.75574883649958	0.510780498970016	0.515602349889372	0.487220569161517	0.684534981307698	0.80660715648127	0.502189669642176	0.501899748226139	0.501182574196994	0.666712443732357	0.817456321049821	0.553292133974212	0.540886549172198	0.612039368276494	0.731013962005035	0.810513466086824	35	0.142669767141342	0.53110671043396	0.726077657567551	0.269080568419889	1	1	0	TRUE
0.595468070496681	0.592523079270619	0.602700846875715	0.723079270618753	0.75574883649958	0.510780498970016	0.515602349889372	0.487220569161517	0.684534981307698	0.80660715648127	0.502189669642176	0.501899748226139	0.501182574196994	0.666712443732357	0.817456321049821	0.553292133974212	0.540886549172198	0.612039368276494	0.731013962005035	0.810513466086824	0.660883497367819	0.665003433279927	0.687190051117723	0.759426260776684	0.794445716029602	35	0.160998225212097	0.508057534694672	0.648287926268319	0.333638891403131	1	1	0	TRUE
0.510780498970016	0.515602349889372	0.487220569161517	0.684534981307698	0.80660715648127	0.502189669642176	0.501899748226139	0.501182574196994	0.666712443732357	0.817456321049821	0.553292133974212	0.540886549172198	0.612039368276494	0.731013962005035	0.810513466086824	0.660883497367819	0.665003433279927	0.687190051117723	0.759426260776684	0.794445716029602	0.755718318455787	0.746379797055009	0.748470283054856	0.817120622568093	0.795757991912718	35	0.210957527160645	0.463835805654526	0.499041963699829	0.509610527356401	1	1	0	TRUE
0.502189669642176	0.501899748226139	0.501182574196994	0.666712443732357	0.817456321049821	0.553292133974212	0.540886549172198	0.612039368276494	0.731013962005035	0.810513466086824	0.660883497367819	0.665003433279927	0.687190051117723	0.759426260776684	0.794445716029602	0.755718318455787	0.746379797055009	0.748470283054856	0.817120622568093	0.795757991912718	0.791607537956817	0.758480201419089	0.770077058060578	0.757213702601663	0.746608682383459	35	0.253832370042801	0.426420122385025	0.37276604039423	0.660628575026136	1	1	0	TRUE
0.553292133974212	0.540886549172198	0.612039368276494	0.731013962005035	0.810513466086824	0.660883497367819	0.665003433279927	0.687190051117723	0.759426260776684	0.794445716029602	0.755718318455787	0.746379797055009	0.748470283054856	0.817120622568093	0.795757991912718	0.791607537956817	0.758480201419089	0.770077058060578	0.757213702601663	0.746608682383459	0.777111467154955	0.764370183871214	0.728801403830014	0.716395819028	0.72669565880827	35	0.275056213140488	0.405997276306152	0.303840030769813	0.735385311918935	1	1	0	TRUE
0.660883497367819	0.665003433279927	0.687190051117723	0.759426260776684	0.794445716029602	0.755718318455787	0.746379797055009	0.748470283054856	0.817120622568093	0.795757991912718	0.791607537956817	0.758480201419089	0.770077058060578	0.757213702601663	0.746608682383459	0.777111467154955	0.764370183871214	0.728801403830014	0.716395819028	0.72669565880827	0.731853208209354	0.74724956130312	0.691508354314488	0.684260318913558	0.685252155336843	35	0.278329730033875	0.407579988241196	0.309181598622117	0.74691561960104	1	1	0	TRUE
0.755718318455787	0.746379797055009	0.748470283054856	0.817120622568093	0.795757991912718	0.791607537956817	0.758480201419089	0.770077058060578	0.757213702601663	0.746608682383459	0.777111467154955	0.764370183871214	0.728801403830014	0.716395819028	0.72669565880827	0.731853208209354	0.74724956130312	0.691508354314488	0.684260318913558	0.685252155336843	0.844007019150072	0.729777981231403	0.614465552758068	0.635523002975509	0.626810101472496	35	0.252106606960297	0.429261893033981	0.382356863844786	0.654549920180062	1	1	0	TRUE
0.791607537956817	0.758480201419089	0.770077058060578	0.757213702601663	0.746608682383459	0.777111467154955	0.764370183871214	0.728801403830014	0.716395819028	0.72669565880827	0.731853208209354	0.74724956130312	0.691508354314488	0.684260318913558	0.685252155336843	0.844007019150072	0.729777981231403	0.614465552758068	0.635523002975509	0.626810101472496	0.892744335088121	0.638666361486229	0.594949263752193	0.559578850995651	0.541573205157549	35	0.211256682872772	0.461425483226776	0.490907254844294	0.510664243441587	1	1	0	TRUE
0.777111467154955	0.764370183871214	0.728801403830014	0.716395819028	0.72669565880827	0.731853208209354	0.74724956130312	0.691508354314488	0.684260318913558	0.685252155336843	0.844007019150072	0.729777981231403	0.614465552758068	0.635523002975509	0.626810101472496	0.892744335088121	0.638666361486229	0.594949263752193	0.559578850995651	0.541573205157549	0.810803387502861	0.590020599679561	0.55533684290837	0.509269855802243	0.590707255664912	35	0.186770394444466	0.4827561378479	0.562897069585722	0.42441619622927	1	1	0	TRUE
0.731853208209354	0.74724956130312	0.691508354314488	0.684260318913558	0.685252155336843	0.844007019150072	0.729777981231403	0.614465552758068	0.635523002975509	0.626810101472496	0.892744335088121	0.638666361486229	0.594949263752193	0.559578850995651	0.541573205157549	0.810803387502861	0.590020599679561	0.55533684290837	0.509269855802243	0.590707255664912	0.705577172503243	0.563210498207065	0.542168307011521	0.566109712367437	0.58309300373846	35	0.17692232131958	0.492827415466309	0.596887091122177	0.389728330883227	1	1	0	TRUE
0.844007019150072	0.729777981231403	0.614465552758068	0.635523002975509	0.626810101472496	0.892744335088121	0.638666361486229	0.594949263752193	0.559578850995651	0.541573205157549	0.810803387502861	0.590020599679561	0.55533684290837	0.509269855802243	0.590707255664912	0.705577172503243	0.563210498207065	0.542168307011521	0.566109712367437	0.58309300373846	0.660151064316777	0.580331120775158	0.546044098573281	0.619409475852598	0.644708934157321	35	0.170531138777733	0.500169157981873	0.621665078153634	0.36721667031753	1	1	0	TRUE
0.892744335088121	0.638666361486229	0.594949263752193	0.559578850995651	0.541573205157549	0.810803387502861	0.590020599679561	0.55533684290837	0.509269855802243	0.590707255664912	0.705577172503243	0.563210498207065	0.542168307011521	0.566109712367437	0.58309300373846	0.660151064316777	0.580331120775158	0.546044098573281	0.619409475852598	0.644708934157321	0	0.611490043488212	0.540062561989776	0.617410543984131	0.623514152742809	35	0.164410889148712	0.509273588657379	0.652392043138891	0.345659316678555	1	1	0	FALSE
0.810803387502861	0.590020599679561	0.55533684290837	0.509269855802243	0.590707255664912	0.705577172503243	0.563210498207065	0.542168307011521	0.566109712367437	0.58309300373846	0.660151064316777	0.580331120775158	0.546044098573281	0.619409475852598	0.644708934157321	0	0.611490043488212	0.540062561989776	0.617410543984131	0.623514152742809	0	0	0	0	0.533516441596094	35	0.153486609458923	0.523837685585022	0.70154508875892	0.307180729235459	1	1	0	FALSE
0.705577172503243	0.563210498207065	0.542168307011521	0.566109712367437	0.58309300373846	0.660151064316777	0.580331120775158	0.546044098573281	0.619409475852598	0.644708934157321	0	0.611490043488212	0.540062561989776	0.617410543984131	0.623514152742809	0	0	0	0	0.533516441596094	0	0	0	0	0	35	0.20604582130909	0.479427576065063	0.551663352179575	0.492310027143057	1	0	0	FALSE
0.660151064316777	0.580331120775158	0.546044098573281	0.619409475852598	0.644708934157321	0	0.611490043488212	0.540062561989776	0.617410543984131	0.623514152742809	0	0	0	0	0.533516441596094	0	0	0	0	0	0	0	0	0	0	35	0.292154848575592	0.393713921308517	0.262384366778741	0.795611830960027	0	0	0	FALSE
0	0.611490043488212	0.540062561989776	0.617410543984131	0.623514152742809	0	0	0	0	0.533516441596094	0	0	0	0	0	0	0	0	0	0	0	0	0	0	0	35	0.338187515735626	0.332818567752838	0.0568658161785325	0.95775268224306	0	0	0	FALSE
0	0	0	0	0.533516441596094	0	0	0	0	0	0	0	0	0	0	0	0	0	0	0	0	0	0	0	0	35	0.336375087499619	0.330383241176605	0.048646719663592	0.951368766749872	0	0	0	FALSE
0	0	0	0	0	0	0	0	0	0	0	0	0	0	0	0	0	0	0	0	0	0	0	0	0	35	0.333092123270035	0.334328681230545	0.0619623681329668	0.939805182717996	0	0	0	FALSE
0	0	0	0	0	0	0	0	0	0	0	0	0	0	0	0	0	0	0	0	0	0	0	0	0	35	0.333347499370575	0.333087205886841	0.0577724554656449	0.940704693888943	0	0	0	FALSE
0	0	0	0	0	0	0	0	0	0	0	0	0	0	0	0	0	0	0	0	0	0	0	0	0	35	0.333355396986008	0.33327841758728	0.0584177846941908	0.940732511657679	0	0	0	FALSE
0	0	0	0	0	0	0	0	0	0	0	0	0	0	0	0	0	0	0	0	0	0	0	0	0	35	0.333264023065567	0.333411604166031	0.0588672822506702	0.940410665322036	0	0	0	FALSE
0	0	0	0	0	0	0	0	0	0	0	0	0	0	0	0	0	0	0	0	0	0	0	0	0	35	0.333338439464569	0.333278983831406	0.0584196957377292	0.94067278218443	0	0	0	FALSE
0	0	0	0	0	0	0	0	0	0	0	0	0	0	0	0	0	0	0	0	0	0	0	0	0	35	0.333310723304749	0.3333460688591	0.0586461041064101	0.940575157562073	0	0	0	FALSE
0	0	0	0	0	0	0	0	0	0	0	0	0	0	0	0	0	0	0	0	0	0	0	0	0	35	0.333330810070038	0.333335876464844	0.0586117053227189	0.940645909170104	0	0	0	FALSE
0	0	0	0	0	0	0	0	0	0	0	0	0	0	0	0	0	0	0	0	0	0	0	0	0	35	0.33333620429039	0.333330392837524	0.0585931983747681	0.940664909231014	0	0	0	FALSE
0	0	0	0	0	0	0	0	0	0	0	0	0	0	0	0	0	0	0	0	0	0	0	0	0	35	0.333332657814026	0.3333340883255	0.0586056704483871	0.940652417478261	0	0	0	FALSE
0	0	0	0	0	0	0	0	0	0	0	0	0	0	0	0	0	0	0	0	0	0	0	0	0	35	0.333333164453506	0.33333358168602	0.0586039605673265	0.940654202014369	0	0	0	FALSE
0	0	0	0	0	0	0	0	0	0	0	0	0	0	0	0	0	0	0	0	0	0	0	0	0	35	0.333333551883698	0.333333075046539	0.0586031223903359	0.940654796859738	0	0	0	FALSE
0	0	0	0	0	0	0	0	0	0	0	0	0	0	0	0	0	0	0	0	0	0	0	0	0	35	0.333333283662796	0.333333432674408	0.0586031223903359	0.940654796859738	0	0	0	FALSE
0	0	0	0	0	0	0	0	0	0	0	0	0	0	0	0	0	0	0	0	0	0	0	0	0	35	0.333333343267441	0.333333343267441	0.0586031223903359	0.940654796859738	0	0	0	FALSE
0	0	0	0	0	0	0	0	0	0	0	0	0	0	0	0	0	0	0	0	0	0	0	0	0	35	0.333333343267441	0.333333313465118	0.0586031223903359	0.940654796859738	0	0	0	FALSE
0	0	0	0	0	0	0	0	0	0	0	0	0	0	0	0	0	0	0	0	0	0	0	0	0	35	0.333333343267441	0.333333343267441	0.0586031223903359	0.940654796859738	0	0	0	FALSE
0	0	0	0	0	0	0	0	0	0	0	0	0	0	0	0	0	0	0	0	0	0	0	0	0	35	0.333333343267441	0.333333343267441	0.0586031223903359	0.940654796859738	0	0	0	FALSE
0	0	0	0	0	0	0	0	0	0	0	0	0	0	0	0	0	0	0	0	0	0	0	0	0	35	0.333333343267441	0.333333343267441	0.0586031223903359	0.940654796859738	0	0	0	FALSE
0	0	0	0	0	0	0	0	0	0	0	0	0	0	0	0	0	0	0	0	0	0	0	0	0	35	0.333333343267441	0.333333343267441	0.0586031223903359	0.940654796859738	0	0	0	FALSE
0	0	0	0	0	0	0	0	0	0	0	0	0	0	0	0	0	0	0	0	0	0	0	0	0	35	0.333333343267441	0.333333343267441	0.0586031223903359	0.940654796859738	0	0	0	FALSE
0	0	0	0	0	0	0	0	0	0	0	0	0	0	0	0	0	0	0	0	0	0	0	0	0	35	0.333333343267441	0.333333313465118	0.0586031223903359	0.940654796859738	0	0	0	FALSE
0	0	0	0	0	0	0	0	0	0	0	0	0	0	0	0	0	0	0	0	0	0	0	0	0	35	0.333333402872086	0.333333253860474	0.0586031223903359	0.940654796859738	0	0	0	FALSE
0	0	0	0	0	0	0	0	0	0	0	0	0	0	0	0	0	0	0	0	0	0	0	0	0	35	0.333333253860474	0.33333358168602	0.0586031223903359	0.940654796859738	0	0	0	FALSE
0	0	0	0	0	0	0	0	0	0	0	0	0	0	0	0	0	0	0	0	0	0	0	0	0	35	0.333333373069763	0.333333253860474	0.0586031223903359	0.940654796859738	0	0	0	FALSE
0	0	0	0	0	0	0	0	0	0	0	0	0	0	0	0	0	0	0	0	0	0	0	0	0	35	0.333333760499954	0.333332538604736	0.0586031223903359	0.940654796859738	0	0	0	FALSE
0	0	0	0	0	0	0	0	0	0	0	0	0	0	0	0	0	0	0	0	0	0	0	0	0	35	0.333332717418671	0.333334863185883	0.0586031223903359	0.940654796859738	0	0	0	FALSE
0	0	0	0	0	0	0	0	0	0	0	0	0	0	0	0	0	0	0	0	0	0	0	0	0	35	0.333331763744354	0.333336293697357	0.0586031223903359	0.940654796859738	0	0	0	FALSE
0	0	0	0	0	0	0	0	0	0	0	0	0	0	0	0	0	0	0	0	0	0	0	0	0	35	0.33334144949913	0.333315938711166	0.0586031223903359	0.940654796859738	0	0	0	FALSE
0	0	0	0	0	0	0	0	0	0	0	0	0	0	0	0	0	0	0	0	0	0	0	0	0	35	0.333321869373322	0.333330661058426	0.0585941036059179	0.94061441735644	0	0	0	FALSE
0	0	0	0	0	0	0	0	0	0	0	0	0	0	0	0	0	0	0	0	0	0	0	0	0	35	0.333319813013077	0.333333343267441	0.0586031559174156	0.940607174239298	0	0	0	FALSE
0	0	0	0	0	0	0	0	0	0	0	0	0	0	0	0	0	0	0	0	0	0	0	0	0	35	0.333408743143082	0.333231866359711	0.0582606767990866	0.940920412812539	0	0	0	FALSE
0	0	0	0	0	0	0	0	0	0	0	0	0	0	0	0	0	0	0	0	0	0	0	0	0	35	0.333290010690689	0.333364933729172	0.0587097720306105	0.940502201527085	0	0	0	FALSE
0	0	0	0	0	0	0	0	0	0	0	0	0	0	0	0	0	0	0	0	0	0	0	0	0	35	0.332882314920425	0.333827525377274	0.0602709940202442	0.939066174824022	0	0	0	FALSE
0	0	0	0	0	0	0	0	0	0	0	0	0	0	0	0	0	0	0	0	0	0	0	0	0	35	0.335054486989975	0.331387430429459	0.0520358045070855	0.946717215926323	0	0	0	FALSE
0	0	0	0	0	0	0	0	0	0	0	0	0	0	0	0	0	0	0	0	0	0	0	0	0	35	0.330269575119019	0.336747527122498	0.070125843222816	0.929863322117087	0	0	0	FALSE
0	0	0	0	0	0	0	0	0	0	0	0	0	0	0	0	0	0	0	0	0	0	0	0	0	35	0.334568053483963	0.331891626119614	0.0537374379061722	0.945003851317595	0	0	0	FALSE
0	0	0	0	0	0	0	0	0	0	0	0	0	0	0	0	0	0	0	0	0	0.676081483176928	0.634744792858778	0.600762951094835	0.680598153658351	35	0.349149525165558	0.315969169139862	0	0.996364165139817	0	0	0	FALSE
0	0	0	0	0	0	0	0	0	0	0	0	0	0	0	0	0.676081483176928	0.634744792858778	0.600762951094835	0.680598153658351	0.711055161364157	0.614251926451514	0.667170214389258	0.656748302433814	0.680735484855421	35	0.217837601900101	0.461202025413513	0.490153096715298	0.533844212779583	0	1	0	FALSE
0	0	0	0	0	0	0	0	0	0	0	0.676081483176928	0.634744792858778	0.600762951094835	0.680598153658351	0.711055161364157	0.614251926451514	0.667170214389258	0.656748302433814	0.680735484855421	0.708049134050507	0.610681315327688	0.643106736858167	0.66485084306096	0.636667429617761	35	0.0914446339011192	0.587801158428192	0.91741837731885	0.0886502952449382	1	1	0	FALSE
0	0	0	0	0	0	0.676081483176928	0.634744792858778	0.600762951094835	0.680598153658351	0.711055161364157	0.614251926451514	0.667170214389258	0.656748302433814	0.680735484855421	0.708049134050507	0.610681315327688	0.643106736858167	0.66485084306096	0.636667429617761	0.661814297703517	0.561348897535668	0.611230640115969	0.634164950026703	0.598916609445335	35	0.13236129283905	0.534065008163452	0.736061753662062	0.232771032129234	1	1	0	FALSE
0	0.676081483176928	0.634744792858778	0.600762951094835	0.680598153658351	0.711055161364157	0.614251926451514	0.667170214389258	0.656748302433814	0.680735484855421	0.708049134050507	0.610681315327688	0.643106736858167	0.66485084306096	0.636667429617761	0.661814297703517	0.561348897535668	0.611230640115969	0.634164950026703	0.598916609445335	0.694010833905547	0.645410849164569	0.616220340276188	0.702006561379416	0.624521248187991	35	0.161919713020325	0.505095839500427	0.638292363912578	0.336884647664734	1	1	0	FALSE
0.711055161364157	0.614251926451514	0.667170214389258	0.656748302433814	0.680735484855421	0.708049134050507	0.610681315327688	0.643106736858167	0.66485084306096	0.636667429617761	0.661814297703517	0.561348897535668	0.611230640115969	0.634164950026703	0.598916609445335	0.694010833905547	0.645410849164569	0.616220340276188	0.702006561379416	0.624521248187991	0.775326161593042	0.694438086518654	0.682383459220264	0.791348134584573	0.720775158312352	35	0.172993719577789	0.494846731424332	0.603702174123827	0.375890618013984	1	1	0	TRUE
0.708049134050507	0.610681315327688	0.643106736858167	0.66485084306096	0.636667429617761	0.661814297703517	0.561348897535668	0.611230640115969	0.634164950026703	0.598916609445335	0.694010833905547	0.645410849164569	0.616220340276188	0.702006561379416	0.624521248187991	0.775326161593042	0.694438086518654	0.682383459220264	0.791348134584573	0.720775158312352	0.860395208667124	0.776424811169604	0.777233539330129	0.825436789501793	0.760158693827726	35	0.226751789450645	0.450471431016922	0.453937916431474	0.565242653215743	1	1	0	TRUE
0.661814297703517	0.561348897535668	0.611230640115969	0.634164950026703	0.598916609445335	0.694010833905547	0.645410849164569	0.616220340276188	0.702006561379416	0.624521248187991	0.775326161593042	0.694438086518654	0.682383459220264	0.791348134584573	0.720775158312352	0.860395208667124	0.776424811169604	0.777233539330129	0.825436789501793	0.760158693827726	0.813366903181506	0.789135576409552	0.746684977492943	0.764812695506218	0.785503929198138	35	0.283291518688202	0.402492970228195	0.29201318579809	0.764392526457257	1	1	0	TRUE
0.694010833905547	0.645410849164569	0.616220340276188	0.702006561379416	0.624521248187991	0.775326161593042	0.694438086518654	0.682383459220264	0.791348134584573	0.720775158312352	0.860395208667124	0.776424811169604	0.777233539330129	0.825436789501793	0.760158693827726	0.813366903181506	0.789135576409552	0.746684977492943	0.764812695506218	0.785503929198138	0.736247806515602	0.73492027161059	0.750057221332113	0.727779049362936	0.743572137026017	35	0.281727492809296	0.40179830789566	0.289668737701429	0.758883558520358	1	1	0	TRUE
0.775326161593042	0.694438086518654	0.682383459220264	0.791348134584573	0.720775158312352	0.860395208667124	0.776424811169604	0.777233539330129	0.825436789501793	0.760158693827726	0.813366903181506	0.789135576409552	0.746684977492943	0.764812695506218	0.785503929198138	0.736247806515602	0.73492027161059	0.750057221332113	0.727779049362936	0.743572137026017	0.592523079270619	0.602700846875715	0.723079270618753	0.75574883649958	0.731090257114519	35	0.271511852741241	0.413873910903931	0.330423249876386	0.722901012228245	1	1	0	TRUE
0.860395208667124	0.776424811169604	0.777233539330129	0.825436789501793	0.760158693827726	0.813366903181506	0.789135576409552	0.746684977492943	0.764812695506218	0.785503929198138	0.736247806515602	0.73492027161059	0.750057221332113	0.727779049362936	0.743572137026017	0.592523079270619	0.602700846875715	0.723079270618753	0.75574883649958	0.731090257114519	0.515602349889372	0.487220569161517	0.684534981307698	0.80660715648127	0.782391088731212	35	0.264187693595886	0.417903870344162	0.344024146739176	0.697103128420388	1	1	0	TRUE
0.813366903181506	0.789135576409552	0.746684977492943	0.764812695506218	0.785503929198138	0.736247806515602	0.73492027161059	0.750057221332113	0.727779049362936	0.743572137026017	0.592523079270619	0.602700846875715	0.723079270618753	0.75574883649958	0.731090257114519	0.515602349889372	0.487220569161517	0.684534981307698	0.80660715648127	0.782391088731212	0.501899748226139	0.501182574196994	0.666712443732357	0.817456321049821	0.788738841840238	35	0.280266731977463	0.400460332632065	0.285153142982668	0.753738321031275	1	1	0	TRUE
0.736247806515602	0.73492027161059	0.750057221332113	0.727779049362936	0.743572137026017	0.592523079270619	0.602700846875715	0.723079270618753	0.75574883649958	0.731090257114519	0.515602349889372	0.487220569161517	0.684534981307698	0.80660715648127	0.782391088731212	0.501899748226139	0.501182574196994	0.666712443732357	0.817456321049821	0.788738841840238	0.540886549172198	0.612039368276494	0.731013962005035	0.810513466086824	0.777660791943236	35	0.23809078335762	0.440104901790619	0.418951436561602	0.605181988435629	1	1	0	TRUE
0.592523079270619	0.602700846875715	0.723079270618753	0.75574883649958	0.731090257114519	0.515602349889372	0.487220569161517	0.684534981307698	0.80660715648127	0.782391088731212	0.501899748226139	0.501182574196994	0.666712443732357	0.817456321049821	0.788738841840238	0.540886549172198	0.612039368276494	0.731013962005035	0.810513466086824	0.777660791943236	0.665003433279927	0.687190051117723	0.759426260776684	0.794445716029602	0.790066376745251	35	0.231622457504272	0.442936092615128	0.428506553672362	0.582398606004371	1	1	0	TRUE
0.515602349889372	0.487220569161517	0.684534981307698	0.80660715648127	0.782391088731212	0.501899748226139	0.501182574196994	0.666712443732357	0.817456321049821	0.788738841840238	0.540886549172198	0.612039368276494	0.731013962005035	0.810513466086824	0.777660791943236	0.665003433279927	0.687190051117723	0.759426260776684	0.794445716029602	0.790066376745251	0.746379797055009	0.748470283054856	0.817120622568093	0.795757991912718	0.773434042877852	35	0.266975671052933	0.413932770490646	0.33062189782314	0.706923220675131	1	1	0	TRUE
0.501899748226139	0.501182574196994	0.666712443732357	0.817456321049821	0.788738841840238	0.540886549172198	0.612039368276494	0.731013962005035	0.810513466086824	0.777660791943236	0.665003433279927	0.687190051117723	0.759426260776684	0.794445716029602	0.790066376745251	0.746379797055009	0.748470283054856	0.817120622568093	0.795757991912718	0.773434042877852	0.758480201419089	0.770077058060578	0.757213702601663	0.746608682383459	0.76748302433814	35	0.253226190805435	0.427653133869171	0.376927387989715	0.658493430059739	1	1	0	TRUE
0.540886549172198	0.612039368276494	0.731013962005035	0.810513466086824	0.777660791943236	0.665003433279927	0.687190051117723	0.759426260776684	0.794445716029602	0.790066376745251	0.746379797055009	0.748470283054856	0.817120622568093	0.795757991912718	0.773434042877852	0.758480201419089	0.770077058060578	0.757213702601663	0.746608682383459	0.76748302433814	0.764370183871214	0.728801403830014	0.716395819028	0.72669565880827	0.664576180666819	35	0.28161558508873	0.399882942438126	0.283204482060934	0.758489385986001	1	1	0	TRUE
0.665003433279927	0.687190051117723	0.759426260776684	0.794445716029602	0.790066376745251	0.746379797055009	0.748470283054856	0.817120622568093	0.795757991912718	0.773434042877852	0.758480201419089	0.770077058060578	0.757213702601663	0.746608682383459	0.76748302433814	0.764370183871214	0.728801403830014	0.716395819028	0.72669565880827	0.664576180666819	0.74724956130312	0.691508354314488	0.684260318913558	0.685252155336843	0.710154879072251	35	0.291861593723297	0.394032180309296	0.26345847382856	0.794578899471859	1	1	0	TRUE
0.746379797055009	0.748470283054856	0.817120622568093	0.795757991912718	0.773434042877852	0.758480201419089	0.770077058060578	0.757213702601663	0.746608682383459	0.76748302433814	0.764370183871214	0.728801403830014	0.716395819028	0.72669565880827	0.664576180666819	0.74724956130312	0.691508354314488	0.684260318913558	0.685252155336843	0.710154879072251	0.729777981231403	0.614465552758068	0.635523002975509	0.626810101472496	0.642938887617304	35	0.261717736721039	0.418797016143799	0.347038465886666	0.688403199977662	1	1	0	TRUE
0.758480201419089	0.770077058060578	0.757213702601663	0.746608682383459	0.76748302433814	0.764370183871214	0.728801403830014	0.716395819028	0.72669565880827	0.664576180666819	0.74724956130312	0.691508354314488	0.684260318913558	0.685252155336843	0.710154879072251	0.729777981231403	0.614465552758068	0.635523002975509	0.626810101472496	0.642938887617304	0.638666361486229	0.594949263752193	0.559578850995651	0.541573205157549	0.543099107347219	35	0.22680127620697	0.448554486036301	0.447468329985319	0.565416960404372	1	1	0	TRUE
0.764370183871214	0.728801403830014	0.716395819028	0.72669565880827	0.664576180666819	0.74724956130312	0.691508354314488	0.684260318913558	0.685252155336843	0.710154879072251	0.729777981231403	0.614465552758068	0.635523002975509	0.626810101472496	0.642938887617304	0.638666361486229	0.594949263752193	0.559578850995651	0.541573205157549	0.543099107347219	0.590020599679561	0.55533684290837	0.509269855802243	0.590707255664912	0.511909666590372	35	0.201475977897644	0.471105217933655	0.523575840064565	0.476213668911499	1	1	0	TRUE
0.74724956130312	0.691508354314488	0.684260318913558	0.685252155336843	0.710154879072251	0.729777981231403	0.614465552758068	0.635523002975509	0.626810101472496	0.642938887617304	0.638666361486229	0.594949263752193	0.559578850995651	0.541573205157549	0.543099107347219	0.590020599679561	0.55533684290837	0.509269855802243	0.590707255664912	0.511909666590372	0.563210498207065	0.542168307011521	0.566109712367437	0.58309300373846	0.53334859235523	35	0.191457465291023	0.481786787509918	0.559625564210459	0.440925464624314	1	1	0	TRUE
0.729777981231403	0.614465552758068	0.635523002975509	0.626810101472496	0.642938887617304	0.638666361486229	0.594949263752193	0.559578850995651	0.541573205157549	0.543099107347219	0.590020599679561	0.55533684290837	0.509269855802243	0.590707255664912	0.511909666590372	0.563210498207065	0.542168307011521	0.566109712367437	0.58309300373846	0.53334859235523	0.580331120775158	0.546044098573281	0.619409475852598	0.644708934157321	0.588952468146792	35	0.195729106664658	0.483646064996719	0.565900525959414	0.455971465897476	1	1	0	TRUE
0.638666361486229	0.594949263752193	0.559578850995651	0.541573205157549	0.543099107347219	0.590020599679561	0.55533684290837	0.509269855802243	0.590707255664912	0.511909666590372	0.563210498207065	0.542168307011521	0.566109712367437	0.58309300373846	0.53334859235523	0.580331120775158	0.546044098573281	0.619409475852598	0.644708934157321	0.588952468146792	0.611490043488212	0.540062561989776	0.617410543984131	0.623514152742809	0.661982146944381	35	0.183510273694992	0.49397999048233	0.60077696995397	0.412933073781304	1	1	0	TRUE
0.590020599679561	0.55533684290837	0.509269855802243	0.590707255664912	0.511909666590372	0.563210498207065	0.542168307011521	0.566109712367437	0.58309300373846	0.53334859235523	0.580331120775158	0.546044098573281	0.619409475852598	0.644708934157321	0.588952468146792	0.611490043488212	0.540062561989776	0.617410543984131	0.623514152742809	0.661982146944381	0	0	0	0.533516441596094	0.607614251926451	35	0.160112962126732	0.514656364917755	0.670558624177396	0.330520729473223	1	1	0	FALSE
0.563210498207065	0.542168307011521	0.566109712367437	0.58309300373846	0.53334859235523	0.580331120775158	0.546044098573281	0.619409475852598	0.644708934157321	0.588952468146792	0.611490043488212	0.540062561989776	0.617410543984131	0.623514152742809	0.661982146944381	0	0	0	0.533516441596094	0.607614251926451	0	0	0	0	0	35	0.175495639443398	0.510551631450653	0.656705368986298	0.384703129690558	1	0	0	FALSE
0.580331120775158	0.546044098573281	0.619409475852598	0.644708934157321	0.588952468146792	0.611490043488212	0.540062561989776	0.617410543984131	0.623514152742809	0.661982146944381	0	0	0	0.533516441596094	0.607614251926451	0	0	0	0	0	0	0	0	0	0	35	0.248537138104439	0.441285043954849	0.422934353039344	0.641977180979333	0	0	0	FALSE
0.611490043488212	0.540062561989776	0.617410543984131	0.623514152742809	0.661982146944381	0	0	0	0.533516441596094	0.607614251926451	0	0	0	0	0	0	0	0	0	0	0	0	0	0	0	35	0.329240590333939	0.343563586473465	0.0931296777819664	0.926238929282534	0	0	0	FALSE
0	0	0	0.533516441596094	0.607614251926451	0	0	0	0	0	0	0	0	0	0	0	0	0	0	0	0	0	0	0	0	35	0.341173321008682	0.324449479579926	0.0286205926809849	0.968269583361468	0	0	0	FALSE
0	0	0	0	0	0	0	0	0	0	0	0	0	0	0	0	0	0	0	0	0	0	0	0	0	35	0.330843299627304	0.336502552032471	0.069299065439361	0.931884151799884	0	0	0	FALSE
0	0	0	0	0	0	0	0	0	0	0	0	0	0	0	0	0	0	0	0	0	0	0	0	0	35	0.333733886480331	0.332776457071304	0.0567236948880189	0.942065665102774	0	0	0	FALSE
0	0	0	0	0	0	0	0	0	0	0	0	0	0	0	0	0	0	0	0	0	0	0	0	0	35	0.3334821164608	0.33312401175499	0.0578966732956408	0.941178855630005	0	0	0	FALSE
0	0	0	0	0	0	0	0	0	0	0	0	0	0	0	0	0	0	0	0	0	0	0	0	0	35	0.333128660917282	0.33355188369751	0.059340718141999	0.939933879263168	0	0	0	FALSE
0	0	0	0	0	0	0	0	0	0	0	0	0	0	0	0	0	0	0	0	0	0	0	0	0	35	0.333394885063171	0.333237826824188	0.0582807930468592	0.94087160050136	0	0	0	FALSE
0	0	0	0	0	0	0	0	0	0	0	0	0	0	0	0	0	0	0	0	0	0	0	0	0	35	0.333323776721954	0.333349376916885	0.0586572686239239	0.940621135610022	0	0	0	FALSE
0	0	0	0	0	0	0	0	0	0	0	0	0	0	0	0	0	0	0	0	0	0	0	0	0	35	0.333329677581787	0.333339899778366	0.0586252837899655	0.94064192020704	0	0	0	FALSE
0	0	0	0	0	0	0	0	0	0	0	0	0	0	0	0	0	0	0	0	0	0	0	0	0	35	0.333336293697357	0.333328425884247	0.0585865600130031	0.940665224149151	0	0	0	FALSE
0	0	0	0	0	0	0	0	0	0	0	0	0	0	0	0	0	0	0	0	0	0	0	0	0	35	0.333332777023315	0.333334267139435	0.0586062739358203	0.94065283736911	0	0	0	FALSE
0	0	0	0	0	0	0	0	0	0	0	0	0	0	0	0	0	0	0	0	0	0	0	0	0	35	0.333333045244217	0.333333820104599	0.0586047652172374	0.94065378212352	0	0	0	FALSE
0	0	0	0	0	0	0	0	0	0	0	0	0	0	0	0	0	0	0	0	0	0	0	0	0	35	0.33333358168602	0.333332926034927	0.0586031223903359	0.940654796859738	0	0	0	FALSE
0	0	0	0	0	0	0	0	0	0	0	0	0	0	0	0	0	0	0	0	0	0	0	0	0	35	0.333333283662796	0.333333432674408	0.0586031223903359	0.940654796859738	0	0	0	FALSE
0	0	0	0	0	0	0	0	0	0	0	0	0	0	0	0	0	0	0	0	0	0	0	0	0	35	0.333333343267441	0.333333373069763	0.0586031223903359	0.940654796859738	0	0	0	FALSE
0	0	0	0	0	0	0	0	0	0	0	0	0	0	0	0	0	0	0	0	0	0	0	0	0	35	0.333333373069763	0.333333313465118	0.0586031223903359	0.940654796859738	0	0	0	FALSE
0	0	0	0	0	0	0	0	0	0	0	0	0	0	0	0	0	0	0	0	0	0	0	0	0	35	0.333333343267441	0.333333343267441	0.0586031223903359	0.940654796859738	0	0	0	FALSE
0	0	0	0	0	0	0	0	0	0	0	0	0	0	0	0	0	0	0	0	0	0	0	0	0	35	0.333333343267441	0.333333343267441	0.0586031223903359	0.940654796859738	0	0	0	FALSE
0	0	0	0	0	0	0	0	0	0	0	0	0	0	0	0	0	0	0	0	0	0	0	0	0	35	0.333333343267441	0.333333343267441	0.0586031223903359	0.940654796859738	0	0	0	FALSE
0	0	0	0	0	0	0	0	0	0	0	0	0	0	0	0	0	0	0	0	0	0	0	0	0	35	0.333333343267441	0.333333343267441	0.0586031223903359	0.940654796859738	0	0	0	FALSE
0	0	0	0	0	0	0	0	0	0	0	0	0	0	0	0	0	0	0	0	0	0	0	0	0	35	0.333333343267441	0.333333343267441	0.0586031223903359	0.940654796859738	0	0	0	FALSE
0	0	0	0	0	0	0	0	0	0	0	0	0	0	0	0	0	0	0	0	0	0	0	0	0	35	0.333333343267441	0.333333373069763	0.0586031223903359	0.940654796859738	0	0	0	FALSE
0	0	0	0	0	0	0	0	0	0	0	0	0	0	0	0	0	0	0	0	0	0	0	0	0	35	0.333333343267441	0.333333224058151	0.0586031223903359	0.940654796859738	0	0	0	FALSE
0	0	0	0	0	0	0	0	0	0	0	0	0	0	0	0	0	0	0	0	0	0	0	0	0	35	0.333333313465118	0.33333358168602	0.0586031223903359	0.940654796859738	0	0	0	FALSE
0	0	0	0	0	0	0	0	0	0	0	0	0	0	0	0	0	0	0	0	0	0	0	0	0	35	0.333333343267441	0.333333373069763	0.0586031223903359	0.940654796859738	0	0	0	FALSE
0	0	0	0	0	0	0	0	0	0	0	0	0	0	0	0	0	0	0	0	0	0	0	0	0	35	0.333333402872086	0.333332449197769	0.0586031223903359	0.940654796859738	0	0	0	FALSE
0	0	0	0	0	0	0	0	0	0	0	0	0	0	0	0	0	0	0	0	0	0	0	0	0	35	0.333333253860474	0.333334118127823	0.0586031223903359	0.940654796859738	0	0	0	FALSE
0	0	0	0	0	0	0	0	0	0	0	0	0	0	0	0	0	0	0	0	0	0	0	0	0	35	0.333332926034927	0.333337068557739	0.0586031223903359	0.940654796859738	0	0	0	FALSE
0	0	0	0	0	0	0	0	0	0	0	0	0	0	0	0	0	0	0	0	0	0	0	0	0	35	0.33333694934845	0.333325415849686	0.0586031223903359	0.940654796859738	0	0	0	FALSE
0	0	0	0	0	0	0	0	0	0	0	0	0	0	0	0	0	0	0	0	0	0	0	0	0	35	0.333330869674683	0.333321213722229	0.0585622193531983	0.940646119115528	0	0	0	FALSE
0	0	0	0	0	0	0	0	0	0	0	0	0	0	0	0	0	0	0	0	0	0	0	0	0	35	0.333329260349274	0.333319306373596	0.058555782153911	0.940640450589069	0	0	0	FALSE
0	0	0	0	0	0	0	0	0	0	0	0	0	0	0	0	0	0	0	0	0	0	0	0	0	35	0.333345383405685	0.333304345607758	0.0585052903720017	0.940697240826376	0	0	0	FALSE
0	0	0	0	0	0	0	0	0	0	0	0	0	0	0	0	0	0	0	0	0	0	0	0	0	35	0.333309769630432	0.333339244127274	0.0586230710027105	0.940571798435282	0	0	0	FALSE
0	0	0	0	0	0	0	0	0	0	0	0	0	0	0	0	0	0	0	0	0	0	0	0	0	35	0.333423525094986	0.333128184080124	0.0579107546690817	0.940972479277796	0	0	0	FALSE
0	0	0	0	0	0	0	0	0	0	0	0	0	0	0	0	0	0	0	0	0	0	0	0	0	35	0.333054333925247	0.333811610937119	0.0602172836386913	0.939672077318911	0	0	0	FALSE
0	0	0	0	0	0	0	0	0	0	0	0	0	0	0	0	0	0	0	0	0	0	0	0	0	35	0.333405733108521	0.333114475011826	0.0578644872992046	0.940909810568605	0	0	0	FALSE
0	0	0	0	0	0	0	0	0	0	0	0	0	0	0	0	0	0	0	0	0	0	0	0	0.701945525291829	35	0.335638284683228	0.330107867717743	0.0477173490164965	0.948773526385849	0	0	0	FALSE
0	0	0	0	0	0	0	0	0	0	0	0	0	0	0	0	0	0	0	0.701945525291829	0.676081483176928	0.634744792858778	0.600762951094835	0.680598153658351	0.684855420767529	35	0.318016350269318	0.352801859378815	0.124308353110958	0.886703791491022	0	0	0	FALSE
0	0	0	0	0	0	0	0	0	0	0	0	0	0	0.701945525291829	0.676081483176928	0.634744792858778	0.600762951094835	0.680598153658351	0.684855420767529	0.614251926451514	0.667170214389258	0.656748302433814	0.680735484855421	0.706935225452049	35	0.18811260163784	0.493881464004517	0.600444448378288	0.429143852269173	0	1	0	FALSE
0	0	0	0	0	0	0	0	0	0.701945525291829	0.676081483176928	0.634744792858778	0.600762951094835	0.680598153658351	0.684855420767529	0.614251926451514	0.667170214389258	0.656748302433814	0.680735484855421	0.706935225452049	0.610681315327688	0.643106736858167	0.66485084306096	0.636667429617761	0.629846646829938	35	0.0662763342261314	0.612270176410675	1	0	1	1	0	FALSE
0	0	0	0	0.701945525291829	0.676081483176928	0.634744792858778	0.600762951094835	0.680598153658351	0.684855420767529	0.614251926451514	0.667170214389258	0.656748302433814	0.680735484855421	0.706935225452049	0.610681315327688	0.643106736858167	0.66485084306096	0.636667429617761	0.629846646829938	0.561348897535668	0.611230640115969	0.634164950026703	0.598916609445335	0.550850690470741	35	0.139868602156639	0.529777348041534	0.721591130826822	0.259214025739991	1	1	0	FALSE
0.676081483176928	0.634744792858778	0.600762951094835	0.680598153658351	0.684855420767529	0.614251926451514	0.667170214389258	0.656748302433814	0.680735484855421	0.706935225452049	0.610681315327688	0.643106736858167	0.66485084306096	0.636667429617761	0.629846646829938	0.561348897535668	0.611230640115969	0.634164950026703	0.598916609445335	0.550850690470741	0.645410849164569	0.616220340276188	0.702006561379416	0.624521248187991	0.64267948424506	35	0.167746379971504	0.502659261226654	0.630069042985605	0.357407915115706	1	1	0	TRUE
0.614251926451514	0.667170214389258	0.656748302433814	0.680735484855421	0.706935225452049	0.610681315327688	0.643106736858167	0.66485084306096	0.636667429617761	0.629846646829938	0.561348897535668	0.611230640115969	0.634164950026703	0.598916609445335	0.550850690470741	0.645410849164569	0.616220340276188	0.702006561379416	0.624521248187991	0.64267948424506	0.694438086518654	0.682383459220264	0.791348134584573	0.720775158312352	0.707682917524987	35	0.171677321195602	0.495862036943436	0.607128775769416	0.371253868342857	1	1	0	TRUE
0.610681315327688	0.643106736858167	0.66485084306096	0.636667429617761	0.629846646829938	0.561348897535668	0.611230640115969	0.634164950026703	0.598916609445335	0.550850690470741	0.645410849164569	0.616220340276188	0.702006561379416	0.624521248187991	0.64267948424506	0.694438086518654	0.682383459220264	0.791348134584573	0.720775158312352	0.707682917524987	0.776424811169604	0.777233539330129	0.825436789501793	0.760158693827726	0.716517891203174	35	0.240974739193916	0.441805094480515	0.424689495657506	0.615340145310051	1	1	0	TRUE
0.561348897535668	0.611230640115969	0.634164950026703	0.598916609445335	0.550850690470741	0.645410849164569	0.616220340276188	0.702006561379416	0.624521248187991	0.64267948424506	0.694438086518654	0.682383459220264	0.791348134584573	0.720775158312352	0.707682917524987	0.776424811169604	0.777233539330129	0.825436789501793	0.760158693827726	0.716517891203174	0.789135576409552	0.746684977492943	0.764812695506218	0.785503929198138	0.741069657434958	35	0.287889569997787	0.406764686107635	0.306429997670539	0.780588241360923	1	1	0	TRUE
0.645410849164569	0.616220340276188	0.702006561379416	0.624521248187991	0.64267948424506	0.694438086518654	0.682383459220264	0.791348134584573	0.720775158312352	0.707682917524987	0.776424811169604	0.777233539330129	0.825436789501793	0.760158693827726	0.716517891203174	0.789135576409552	0.746684977492943	0.764812695506218	0.785503929198138	0.741069657434958	0.73492027161059	0.750057221332113	0.727779049362936	0.743572137026017	0.757289997711147	35	0.285117357969284	0.40212145447731	0.290759340074422	0.77082367967094	1	1	0	TRUE
0.694438086518654	0.682383459220264	0.791348134584573	0.720775158312352	0.707682917524987	0.776424811169604	0.777233539330129	0.825436789501793	0.760158693827726	0.716517891203174	0.789135576409552	0.746684977492943	0.764812695506218	0.785503929198138	0.741069657434958	0.73492027161059	0.750057221332113	0.727779049362936	0.743572137026017	0.757289997711147	0.602700846875715	0.723079270618753	0.75574883649958	0.731090257114519	0.713267719539178	35	0.283401817083359	0.40719410777092	0.307879272741318	0.764781030465154	1	1	0	TRUE
0.776424811169604	0.777233539330129	0.825436789501793	0.760158693827726	0.716517891203174	0.789135576409552	0.746684977492943	0.764812695506218	0.785503929198138	0.741069657434958	0.73492027161059	0.750057221332113	0.727779049362936	0.743572137026017	0.757289997711147	0.602700846875715	0.723079270618753	0.75574883649958	0.731090257114519	0.713267719539178	0.487220569161517	0.684534981307698	0.80660715648127	0.782391088731212	0.768734264133669	35	0.285643368959427	0.410761564970016	0.319919249358191	0.772676448041486	1	1	0	TRUE
0.789135576409552	0.746684977492943	0.764812695506218	0.785503929198138	0.741069657434958	0.73492027161059	0.750057221332113	0.727779049362936	0.743572137026017	0.757289997711147	0.602700846875715	0.723079270618753	0.75574883649958	0.731090257114519	0.713267719539178	0.487220569161517	0.684534981307698	0.80660715648127	0.782391088731212	0.768734264133669	0.501182574196994	0.666712443732357	0.817456321049821	0.788738841840238	0.810223544670787	35	0.309661597013474	0.385727733373642	0.235431411038107	0.857275846322154	1	1	0	TRUE
0.73492027161059	0.750057221332113	0.727779049362936	0.743572137026017	0.757289997711147	0.602700846875715	0.723079270618753	0.75574883649958	0.731090257114519	0.713267719539178	0.487220569161517	0.684534981307698	0.80660715648127	0.782391088731212	0.768734264133669	0.501182574196994	0.666712443732357	0.817456321049821	0.788738841840238	0.810223544670787	0.612039368276494	0.731013962005035	0.810513466086824	0.777660791943236	0.775356679636835	35	0.303544968366623	0.380593210458755	0.218102671719332	0.835731246867713	1	1	0	TRUE
0.602700846875715	0.723079270618753	0.75574883649958	0.731090257114519	0.713267719539178	0.487220569161517	0.684534981307698	0.80660715648127	0.782391088731212	0.768734264133669	0.501182574196994	0.666712443732357	0.817456321049821	0.788738841840238	0.810223544670787	0.612039368276494	0.731013962005035	0.810513466086824	0.777660791943236	0.775356679636835	0.687190051117723	0.759426260776684	0.794445716029602	0.790066376745251	0.800457770656901	35	0.293862223625183	0.390013366937637	0.249895194349105	0.801625717642667	1	1	0	TRUE
0.487220569161517	0.684534981307698	0.80660715648127	0.782391088731212	0.768734264133669	0.501182574196994	0.666712443732357	0.817456321049821	0.788738841840238	0.810223544670787	0.612039368276494	0.731013962005035	0.810513466086824	0.777660791943236	0.775356679636835	0.687190051117723	0.759426260776684	0.794445716029602	0.790066376745251	0.800457770656901	0.748470283054856	0.817120622568093	0.795757991912718	0.773434042877852	0.756267643244068	35	0.28910830616951	0.399628847837448	0.282346926418387	0.78488099545413	1	1	0	TRUE
0.501182574196994	0.666712443732357	0.817456321049821	0.788738841840238	0.810223544670787	0.612039368276494	0.731013962005035	0.810513466086824	0.777660791943236	0.775356679636835	0.687190051117723	0.759426260776684	0.794445716029602	0.790066376745251	0.800457770656901	0.748470283054856	0.817120622568093	0.795757991912718	0.773434042877852	0.756267643244068	0.770077058060578	0.757213702601663	0.746608682383459	0.76748302433814	0.756145571068894	35	0.299789011478424	0.389401644468307	0.2478306638402	0.822501640920316	1	1	0	TRUE
0.612039368276494	0.731013962005035	0.810513466086824	0.777660791943236	0.775356679636835	0.687190051117723	0.759426260776684	0.794445716029602	0.790066376745251	0.800457770656901	0.748470283054856	0.817120622568093	0.795757991912718	0.773434042877852	0.756267643244068	0.770077058060578	0.757213702601663	0.746608682383459	0.76748302433814	0.756145571068894	0.728801403830014	0.716395819028	0.72669565880827	0.664576180666819	0.724925612268254	35	0.299738258123398	0.387323439121246	0.240816832310556	0.822322872391418	1	1	0	TRUE
0.687190051117723	0.759426260776684	0.794445716029602	0.790066376745251	0.800457770656901	0.748470283054856	0.817120622568093	0.795757991912718	0.773434042877852	0.756267643244068	0.770077058060578	0.757213702601663	0.746608682383459	0.76748302433814	0.756145571068894	0.728801403830014	0.716395819028	0.72669565880827	0.664576180666819	0.724925612268254	0.691508354314488	0.684260318913558	0.685252155336843	0.710154879072251	0.67501335164416	35	0.299955695867538	0.390676409006119	0.252132925751332	0.823088753299719	1	1	0	TRUE
0.748470283054856	0.817120622568093	0.795757991912718	0.773434042877852	0.756267643244068	0.770077058060578	0.757213702601663	0.746608682383459	0.76748302433814	0.756145571068894	0.728801403830014	0.716395819028	0.72669565880827	0.664576180666819	0.724925612268254	0.691508354314488	0.684260318913558	0.685252155336843	0.710154879072251	0.67501335164416	0.614465552758068	0.635523002975509	0.626810101472496	0.642938887617304	0.601266498817426	35	0.268306404352188	0.415043860673904	0.334371767570436	0.711610462220833	1	1	0	TRUE
0.770077058060578	0.757213702601663	0.746608682383459	0.76748302433814	0.756145571068894	0.728801403830014	0.716395819028	0.72669565880827	0.664576180666819	0.724925612268254	0.691508354314488	0.684260318913558	0.685252155336843	0.710154879072251	0.67501335164416	0.614465552758068	0.635523002975509	0.626810101472496	0.642938887617304	0.601266498817426	0.594949263752193	0.559578850995651	0.541573205157549	0.543099107347219	0.575829709315633	35	0.217623367905617	0.457323551177979	0.477063454289649	0.533089616437845	1	1	0	TRUE
0.728801403830014	0.716395819028	0.72669565880827	0.664576180666819	0.724925612268254	0.691508354314488	0.684260318913558	0.685252155336843	0.710154879072251	0.67501335164416	0.614465552758068	0.635523002975509	0.626810101472496	0.642938887617304	0.601266498817426	0.594949263752193	0.559578850995651	0.541573205157549	0.543099107347219	0.575829709315633	0.55533684290837	0.509269855802243	0.590707255664912	0.511909666590372	0.527718013275349	35	0.178356409072876	0.49247145652771	0.595685748805195	0.39477961779488	1	1	0	TRUE
0.691508354314488	0.684260318913558	0.685252155336843	0.710154879072251	0.67501335164416	0.614465552758068	0.635523002975509	0.626810101472496	0.642938887617304	0.601266498817426	0.594949263752193	0.559578850995651	0.541573205157549	0.543099107347219	0.575829709315633	0.55533684290837	0.509269855802243	0.590707255664912	0.511909666590372	0.527718013275349	0.542168307011521	0.566109712367437	0.58309300373846	0.53334859235523	0.572289616235599	35	0.165456607937813	0.506481230258942	0.64296798338237	0.349342651691015	1	1	0	TRUE
0.614465552758068	0.635523002975509	0.626810101472496	0.642938887617304	0.601266498817426	0.594949263752193	0.559578850995651	0.541573205157549	0.543099107347219	0.575829709315633	0.55533684290837	0.509269855802243	0.590707255664912	0.511909666590372	0.527718013275349	0.542168307011521	0.566109712367437	0.58309300373846	0.53334859235523	0.572289616235599	0.546044098573281	0.619409475852598	0.644708934157321	0.588952468146792	0.654474708171206	35	0.168749049305916	0.506657779216766	0.643563826641395	0.360939617045375	1	1	0	TRUE
0.594949263752193	0.559578850995651	0.541573205157549	0.543099107347219	0.575829709315633	0.55533684290837	0.509269855802243	0.590707255664912	0.511909666590372	0.527718013275349	0.542168307011521	0.566109712367437	0.58309300373846	0.53334859235523	0.572289616235599	0.546044098573281	0.619409475852598	0.644708934157321	0.588952468146792	0.654474708171206	0.540062561989776	0.617410543984131	0.623514152742809	0.661982146944381	0.693034256504158	35	0.16780786216259	0.505897223949432	0.640996993425608	0.357624473821	1	1	0	TRUE
0.55533684290837	0.509269855802243	0.590707255664912	0.511909666590372	0.527718013275349	0.542168307011521	0.566109712367437	0.58309300373846	0.53334859235523	0.572289616235599	0.546044098573281	0.619409475852598	0.644708934157321	0.588952468146792	0.654474708171206	0.540062561989776	0.617410543984131	0.623514152742809	0.661982146944381	0.693034256504158	0	0	0.533516441596094	0.607614251926451	0.599725337605859	35	0.159750387072563	0.512132048606873	0.66203919208321	0.329243631456448	1	1	0	FALSE
0.542168307011521	0.566109712367437	0.58309300373846	0.53334859235523	0.572289616235599	0.546044098573281	0.619409475852598	0.644708934157321	0.588952468146792	0.654474708171206	0.540062561989776	0.617410543984131	0.623514152742809	0.661982146944381	0.693034256504158	0	0	0.533516441596094	0.607614251926451	0.599725337605859	0	0	0	0	0	35	0.18062861263752	0.507233560085297	0.645507056176231	0.402782999805722	1	0	0	FALSE
0.546044098573281	0.619409475852598	0.644708934157321	0.588952468146792	0.654474708171206	0.540062561989776	0.617410543984131	0.623514152742809	0.661982146944381	0.693034256504158	0	0	0.533516441596094	0.607614251926451	0.599725337605859	0	0	0	0	0	0	0	0	0	0	35	0.249626860022545	0.44506424665451	0.43568895935834	0.645815508201374	1	0	0	FALSE
0.540062561989776	0.617410543984131	0.623514152742809	0.661982146944381	0.693034256504158	0	0	0.533516441596094	0.607614251926451	0.599725337605859	0	0	0	0	0	0	0	0	0	0	0	0	0	0	0	35	0.329807907342911	0.343587040901184	0.0932088352169517	0.928237189832207	0	0	0	FALSE
0	0	0.533516441596094	0.607614251926451	0.599725337605859	0	0	0	0	0	0	0	0	0	0	0	0	0	0	0	0	0	0	0	0	35	0.342789173126221	0.321278631687164	0.017919151190902	0.973961098844904	0	0	0	FALSE
0	0	0	0	0	0	0	0	0	0	0	0	0	0	0	0	0	0	0	0	0	0	0	0	0	35	0.330242365598679	0.337230026721954	0.0717542534800103	0.929767482030837	0	0	0	FALSE
0	0	0	0	0	0	0	0	0	0	0	0	0	0	0	0	0	0	0	0	0	0	0	0	0	35	0.333616942167282	0.332932144403458	0.0572491312798399	0.941653752180054	0	0	0	FALSE
0	0	0	0	0	0	0	0	0	0	0	0	0	0	0	0	0	0	0	0	0	0	0	0	0	35	0.33364525437355	0.33292680978775	0.0572311272380834	0.941753476256655	0	0	0	FALSE
0	0	0	0	0	0	0	0	0	0	0	0	0	0	0	0	0	0	0	0	0	0	0	0	0	35	0.333060204982758	0.33365124464035	0.0596760559923687	0.939692756943217	0	0	0	FALSE
0	0	0	0	0	0	0	0	0	0	0	0	0	0	0	0	0	0	0	0	0	0	0	0	0	35	0.33341920375824	0.333218961954117	0.0582171251226588	0.940957258234525	0	0	0	FALSE
0	0	0	0	0	0	0	0	0	0	0	0	0	0	0	0	0	0	0	0	0	0	0	0	0	35	0.33332359790802	0.333345502614975	0.0586441930628717	0.940620505773748	0	0	0	FALSE
0	0	0	0	0	0	0	0	0	0	0	0	0	0	0	0	0	0	0	0	0	0	0	0	0	35	0.33332559466362	0.333343058824539	0.0586359454012849	0.940627538945467	0	0	0	FALSE
0	0	0	0	0	0	0	0	0	0	0	0	0	0	0	0	0	0	0	0	0	0	0	0	0	35	0.333337724208832	0.333327889442444	0.0585847495507036	0.940670262839337	0	0	0	FALSE
0	0	0	0	0	0	0	0	0	0	0	0	0	0	0	0	0	0	0	0	0	0	0	0	0	35	0.333332777023315	0.333334058523178	0.0586055698671483	0.94065283736911	0	0	0	FALSE
0	0	0	0	0	0	0	0	0	0	0	0	0	0	0	0	0	0	0	0	0	0	0	0	0	35	0.33333283662796	0.333333969116211	0.0586052681234317	0.940653047314534	0	0	0	FALSE
0	0	0	0	0	0	0	0	0	0	0	0	0	0	0	0	0	0	0	0	0	0	0	0	0	35	0.333333671092987	0.333332926034927	0.0586031223903359	0.940654796859738	0	0	0	FALSE
0	0	0	0	0	0	0	0	0	0	0	0	0	0	0	0	0	0	0	0	0	0	0	0	0	35	0.333333283662796	0.333333402872086	0.0586031223903359	0.940654796859738	0	0	0	FALSE
0	0	0	0	0	0	0	0	0	0	0	0	0	0	0	0	0	0	0	0	0	0	0	0	0	35	0.333333313465118	0.333333373069763	0.0586031223903359	0.940654796859738	0	0	0	FALSE
0	0	0	0	0	0	0	0	0	0	0	0	0	0	0	0	0	0	0	0	0	0	0	0	0	35	0.333333373069763	0.333333313465118	0.0586031223903359	0.940654796859738	0	0	0	FALSE
0	0	0	0	0	0	0	0	0	0	0	0	0	0	0	0	0	0	0	0	0	0	0	0	0	35	0.333333343267441	0.333333343267441	0.0586031223903359	0.940654796859738	0	0	0	FALSE
0	0	0	0	0	0	0	0	0	0	0	0	0	0	0	0	0	0	0	0	0	0	0	0	0	35	0.333333343267441	0.333333343267441	0.0586031223903359	0.940654796859738	0	0	0	FALSE
0	0	0	0	0	0	0	0	0	0	0	0	0	0	0	0	0	0	0	0	0	0	0	0	0	35	0.333333343267441	0.333333343267441	0.0586031223903359	0.940654796859738	0	0	0	FALSE
0	0	0	0	0	0	0	0	0	0	0	0	0	0	0	0	0	0	0	0	0	0	0	0	0	35	0.333333343267441	0.333333343267441	0.0586031223903359	0.940654796859738	0	0	0	FALSE
0	0	0	0	0	0	0	0	0	0	0	0	0	0	0	0	0	0	0	0	0	0	0	0	0	35	0.333333343267441	0.333333343267441	0.0586031223903359	0.940654796859738	0	0	0	FALSE
0	0	0	0	0	0	0	0	0	0	0	0	0	0	0	0	0	0	0	0	0	0	0	0	0	35	0.333333313465118	0.333333313465118	0.0586031223903359	0.940654796859738	0	0	0	FALSE
0	0	0	0	0	0	0	0	0	0	0	0	0	0	0	0	0	0	0	0	0	0	0	0	0	35	0.33333346247673	0.33333358168602	0.0586031223903359	0.940654796859738	0	0	0	FALSE
0	0	0	0	0	0	0	0	0	0	0	0	0	0	0	0	0	0	0	0	0	0	0	0	0	35	0.333333134651184	0.333332926034927	0.0586031223903359	0.940654796859738	0	0	0	FALSE
0	0	0	0	0	0	0	0	0	0	0	0	0	0	0	0	0	0	0	0	0	0	0	0	0	35	0.333333253860474	0.33333295583725	0.0586031223903359	0.940654796859738	0	0	0	FALSE
0	0	0	0	0	0	0	0	0	0	0	0	0	0	0	0	0	0	0	0	0	0	0	0	0	35	0.33333420753479	0.333335667848587	0.0586031223903359	0.940654796859738	0	0	0	FALSE
0	0	0	0	0	0	0	0	0	0	0	0	0	0	0	0	0	0	0	0	0	0	0	0	0	35	0.333333104848862	0.333333641290665	0.0586031223903359	0.940654796859738	0	0	0	FALSE
0	0	0	0	0	0	0	0	0	0	0	0	0	0	0	0	0	0	0	0	0	0	0	0	0	35	0.333326876163483	0.333310723304749	0.0586031223903359	0.940654796859738	0	0	0	FALSE
0	0	0	0	0	0	0	0	0	0	0	0	0	0	0	0	0	0	0	0	0	0	0	0	0	35	0.333310902118683	0.333313792943954	0.0586031223903359	0.940654796859738	0	0	0	FALSE
0	0	0	0	0	0	0	0	0	0	0	0	0	0	0	0	0	0	0	0	0	0	0	0	0	35	0.333327949047089	0.333304733037949	0.0585065979281069	0.940635831789731	0	0	0	FALSE
0	0	0	0	0	0	0	0	0	0	0	0	0	0	0	0	0	0	0	0	0	0	0	0	0	35	0.333384364843369	0.333245187997818	0.0583056366128584	0.940834545133949	0	0	0	FALSE
0	0	0	0	0	0	0	0	0	0	0	0	0	0	0	0	0	0	0	0	0	0	0	0	0	35	0.333291620016098	0.333354026079178	0.0586729592971866	0.940507870053545	0	0	0	FALSE
0	0	0	0	0	0	0	0	0	0	0	0	0	0	0	0	0	0	0	0	0	0	0	0	0	35	0.333014607429504	0.333675593137741	0.0597582308645199	0.939532148693532	0	0	0	FALSE
0	0	0	0	0	0	0	0	0	0	0	0	0	0	0	0	0	0	0	0	0	0	0	0	0	35	0.334452539682388	0.33197870850563	0.0540313362861303	0.944596977085061	0	0	0	FALSE
0	0	0	0	0	0	0	0	0	0	0	0	0	0	0	0	0	0	0	0	0	0	0	0	0	35	0.331822663545609	0.335074603557587	0.0644798159604724	0.935333765068603	0	0	0	FALSE
0	0	0	0	0	0	0	0	0	0	0	0	0	0	0	0	0	0	0	0	0	0	0	0	0	35	0.331598848104477	0.335325986146927	0.065328218710283	0.934545419999889	0	0	0	FALSE
0	0	0	0	0	0	0	0	0	0	0	0	0	0	0	0	0	0	0	0	0	0	0	0.701945525291829	0.665003433279927	35	0.344560831785202	0.320273756980896	0.0145277529789146	0.980201411667785	0	0	0	FALSE
0	0	0	0	0	0	0	0	0	0	0	0	0	0	0	0	0	0	0.701945525291829	0.665003433279927	0.634744792858778	0.600762951094835	0.680598153658351	0.684855420767529	0.690653849088273	35	0.316065102815628	0.354285180568695	0.129314482531654	0.87983091310435	0	0	0	FALSE
0	0	0	0	0	0	0	0	0	0	0	0	0	0.701945525291829	0.665003433279927	0.634744792858778	0.600762951094835	0.680598153658351	0.684855420767529	0.690653849088273	0.667170214389258	0.656748302433814	0.680735484855421	0.706935225452049	0.693888761730373	35	0.175060257315636	0.51253467798233	0.663398044620252	0.383169583337849	0	1	0	FALSE
0	0	0	0	0	0	0	0	0.701945525291829	0.665003433279927	0.634744792858778	0.600762951094835	0.680598153658351	0.684855420767529	0.690653849088273	0.667170214389258	0.656748302433814	0.680735484855421	0.706935225452049	0.693888761730373	0.643106736858167	0.66485084306096	0.636667429617761	0.629846646829938	0.624185549706264	35	0.116970352828503	0.558887958526611	0.819837879135951	0.178559528227438	1	1	0	FALSE
0	0	0	0.701945525291829	0.665003433279927	0.634744792858778	0.600762951094835	0.680598153658351	0.684855420767529	0.690653849088273	0.667170214389258	0.656748302433814	0.680735484855421	0.706935225452049	0.693888761730373	0.643106736858167	0.66485084306096	0.636667429617761	0.629846646829938	0.624185549706264	0.611230640115969	0.634164950026703	0.598916609445335	0.550850690470741	0.615625238422217	35	0.130445390939713	0.538544595241547	0.751180119675581	0.226022651379246	1	1	0	FALSE
0.634744792858778	0.600762951094835	0.680598153658351	0.684855420767529	0.690653849088273	0.667170214389258	0.656748302433814	0.680735484855421	0.706935225452049	0.693888761730373	0.643106736858167	0.66485084306096	0.636667429617761	0.629846646829938	0.624185549706264	0.611230640115969	0.634164950026703	0.598916609445335	0.550850690470741	0.615625238422217	0.616220340276188	0.702006561379416	0.624521248187991	0.64267948424506	0.594567788204776	35	0.136091083288193	0.533846974372864	0.73532590131854	0.245908472035309	1	1	0	TRUE
0.667170214389258	0.656748302433814	0.680735484855421	0.706935225452049	0.693888761730373	0.643106736858167	0.66485084306096	0.636667429617761	0.629846646829938	0.624185549706264	0.611230640115969	0.634164950026703	0.598916609445335	0.550850690470741	0.615625238422217	0.616220340276188	0.702006561379416	0.624521248187991	0.64267948424506	0.594567788204776	0.682383459220264	0.791348134584573	0.720775158312352	0.707682917524987	0.699382009613184	35	0.156308531761169	0.513639032840729	0.667125183007564	0.317120385409412	1	1	0	TRUE
0.643106736858167	0.66485084306096	0.636667429617761	0.629846646829938	0.624185549706264	0.611230640115969	0.634164950026703	0.598916609445335	0.550850690470741	0.615625238422217	0.616220340276188	0.702006561379416	0.624521248187991	0.64267948424506	0.594567788204776	0.682383459220264	0.791348134584573	0.720775158312352	0.707682917524987	0.699382009613184	0.777233539330129	0.825436789501793	0.760158693827726	0.716517891203174	0.735896849011978	35	0.235768929123878	0.446248054504395	0.439684247328462	0.597003721886241	1	1	0	TRUE
0.611230640115969	0.634164950026703	0.598916609445335	0.550850690470741	0.615625238422217	0.616220340276188	0.702006561379416	0.624521248187991	0.64267948424506	0.594567788204776	0.682383459220264	0.791348134584573	0.720775158312352	0.707682917524987	0.699382009613184	0.777233539330129	0.825436789501793	0.760158693827726	0.716517891203174	0.735896849011978	0.746684977492943	0.764812695506218	0.785503929198138	0.741069657434958	0.756649118791485	35	0.285218566656113	0.406502246856689	0.30554427928111	0.771180167001613	1	1	0	TRUE
0.616220340276188	0.702006561379416	0.624521248187991	0.64267948424506	0.594567788204776	0.682383459220264	0.791348134584573	0.720775158312352	0.707682917524987	0.699382009613184	0.777233539330129	0.825436789501793	0.760158693827726	0.716517891203174	0.735896849011978	0.746684977492943	0.764812695506218	0.785503929198138	0.741069657434958	0.756649118791485	0.750057221332113	0.727779049362936	0.743572137026017	0.757289997711147	0.727306019684138	35	0.278304636478424	0.407848119735718	0.310086528028169	0.746827232577358	1	1	0	TRUE
0.682383459220264	0.791348134584573	0.720775158312352	0.707682917524987	0.699382009613184	0.777233539330129	0.825436789501793	0.760158693827726	0.716517891203174	0.735896849011978	0.746684977492943	0.764812695506218	0.785503929198138	0.741069657434958	0.756649118791485	0.750057221332113	0.727779049362936	0.743572137026017	0.757289997711147	0.727306019684138	0.723079270618753	0.75574883649958	0.731090257114519	0.713267719539178	0.770840009155413	35	0.290093183517456	0.400067806243896	0.283828387485602	0.788350028674608	1	1	0	TRUE
0.777233539330129	0.825436789501793	0.760158693827726	0.716517891203174	0.735896849011978	0.746684977492943	0.764812695506218	0.785503929198138	0.741069657434958	0.756649118791485	0.750057221332113	0.727779049362936	0.743572137026017	0.757289997711147	0.727306019684138	0.723079270618753	0.75574883649958	0.731090257114519	0.713267719539178	0.770840009155413	0.684534981307698	0.80660715648127	0.782391088731212	0.768734264133669	0.703288319218738	35	0.293843924999237	0.399177640676498	0.280824126461999	0.801561264397368	1	1	0	TRUE
0.746684977492943	0.764812695506218	0.785503929198138	0.741069657434958	0.756649118791485	0.750057221332113	0.727779049362936	0.743572137026017	0.757289997711147	0.727306019684138	0.723079270618753	0.75574883649958	0.731090257114519	0.713267719539178	0.770840009155413	0.684534981307698	0.80660715648127	0.782391088731212	0.768734264133669	0.703288319218738	0.666712443732357	0.817456321049821	0.788738841840238	0.810223544670787	0.723689631494621	35	0.300115555524826	0.395779311656952	0.269354948375673	0.823651826928025	1	1	0	TRUE
0.750057221332113	0.727779049362936	0.743572137026017	0.757289997711147	0.727306019684138	0.723079270618753	0.75574883649958	0.731090257114519	0.713267719539178	0.770840009155413	0.684534981307698	0.80660715648127	0.782391088731212	0.768734264133669	0.703288319218738	0.666712443732357	0.817456321049821	0.788738841840238	0.810223544670787	0.723689631494621	0.731013962005035	0.810513466086824	0.777660791943236	0.775356679636835	0.796749828336004	35	0.313875436782837	0.397286027669907	0.274440034068877	0.87211825301998	1	1	0	TRUE
0.723079270618753	0.75574883649958	0.731090257114519	0.713267719539178	0.770840009155413	0.684534981307698	0.80660715648127	0.782391088731212	0.768734264133669	0.703288319218738	0.666712443732357	0.817456321049821	0.788738841840238	0.810223544670787	0.723689631494621	0.731013962005035	0.810513466086824	0.777660791943236	0.775356679636835	0.796749828336004	0.759426260776684	0.794445716029602	0.790066376745251	0.800457770656901	0.775906004425116	35	0.321628153324127	0.3778255879879	0.208762094391067	0.899425644429449	1	1	0	TRUE
0.684534981307698	0.80660715648127	0.782391088731212	0.768734264133669	0.703288319218738	0.666712443732357	0.817456321049821	0.788738841840238	0.810223544670787	0.723689631494621	0.731013962005035	0.810513466086824	0.777660791943236	0.775356679636835	0.796749828336004	0.759426260776684	0.794445716029602	0.790066376745251	0.800457770656901	0.775906004425116	0.817120622568093	0.795757991912718	0.773434042877852	0.756267643244068	0.771908140688182	35	0.321939140558243	0.368481278419495	0.177225551014201	0.900521034681383	1	1	0	TRUE
0.666712443732357	0.817456321049821	0.788738841840238	0.810223544670787	0.723689631494621	0.731013962005035	0.810513466086824	0.777660791943236	0.775356679636835	0.796749828336004	0.759426260776684	0.794445716029602	0.790066376745251	0.800457770656901	0.775906004425116	0.817120622568093	0.795757991912718	0.773434042877852	0.756267643244068	0.771908140688182	0.757213702601663	0.746608682383459	0.76748302433814	0.756145571068894	0.756527046616312	35	0.314760953187943	0.371480733156204	0.187348549799582	0.875237307217942	1	1	0	TRUE
0.731013962005035	0.810513466086824	0.777660791943236	0.775356679636835	0.796749828336004	0.759426260776684	0.794445716029602	0.790066376745251	0.800457770656901	0.775906004425116	0.817120622568093	0.795757991912718	0.773434042877852	0.756267643244068	0.771908140688182	0.757213702601663	0.746608682383459	0.76748302433814	0.756145571068894	0.756527046616312	0.716395819028	0.72669565880827	0.664576180666819	0.724925612268254	0.692698558022431	35	0.302386939525604	0.385138660669327	0.233443322270738	0.831652322189282	1	1	0	TRUE
0.759426260776684	0.794445716029602	0.790066376745251	0.800457770656901	0.775906004425116	0.817120622568093	0.795757991912718	0.773434042877852	0.756267643244068	0.771908140688182	0.757213702601663	0.746608682383459	0.76748302433814	0.756145571068894	0.756527046616312	0.716395819028	0.72669565880827	0.664576180666819	0.724925612268254	0.692698558022431	0.684260318913558	0.685252155336843	0.710154879072251	0.67501335164416	0.725291828793774	35	0.288706213235855	0.401179820299149	0.287581375251302	0.783464703620963	1	1	0	TRUE
0.817120622568093	0.795757991912718	0.773434042877852	0.756267643244068	0.771908140688182	0.757213702601663	0.746608682383459	0.76748302433814	0.756145571068894	0.756527046616312	0.716395819028	0.72669565880827	0.664576180666819	0.724925612268254	0.692698558022431	0.684260318913558	0.685252155336843	0.710154879072251	0.67501335164416	0.725291828793774	0.635523002975509	0.626810101472496	0.642938887617304	0.601266498817426	0.584771496147097	35	0.237918943166733	0.442056655883789	0.425538501894749	0.604576715777013	1	1	0	TRUE
0.757213702601663	0.746608682383459	0.76748302433814	0.756145571068894	0.756527046616312	0.716395819028	0.72669565880827	0.664576180666819	0.724925612268254	0.692698558022431	0.684260318913558	0.685252155336843	0.710154879072251	0.67501335164416	0.725291828793774	0.635523002975509	0.626810101472496	0.642938887617304	0.601266498817426	0.584771496147097	0.559578850995651	0.541573205157549	0.543099107347219	0.575829709315633	0.587411306935225	35	0.180325865745544	0.489797711372375	0.58666200237935	0.401716634508714	1	1	0	TRUE
0.716395819028	0.72669565880827	0.664576180666819	0.724925612268254	0.692698558022431	0.684260318913558	0.685252155336843	0.710154879072251	0.67501335164416	0.725291828793774	0.635523002975509	0.626810101472496	0.642938887617304	0.601266498817426	0.584771496147097	0.559578850995651	0.541573205157549	0.543099107347219	0.575829709315633	0.587411306935225	0.509269855802243	0.590707255664912	0.511909666590372	0.527718013275349	0.533852140077821	35	0.160162582993507	0.508549571037292	0.64994852252195	0.330695509039056	1	1	0	TRUE
0.684260318913558	0.685252155336843	0.710154879072251	0.67501335164416	0.725291828793774	0.635523002975509	0.626810101472496	0.642938887617304	0.601266498817426	0.584771496147097	0.559578850995651	0.541573205157549	0.543099107347219	0.575829709315633	0.587411306935225	0.509269855802243	0.590707255664912	0.511909666590372	0.527718013275349	0.533852140077821	0.566109712367437	0.58309300373846	0.53334859235523	0.572289616235599	0.572411688410773	35	0.154681026935577	0.513805687427521	0.667687633295287	0.311387825595502	1	1	0	TRUE
0.635523002975509	0.626810101472496	0.642938887617304	0.601266498817426	0.584771496147097	0.559578850995651	0.541573205157549	0.543099107347219	0.575829709315633	0.587411306935225	0.509269855802243	0.590707255664912	0.511909666590372	0.527718013275349	0.533852140077821	0.566109712367437	0.58309300373846	0.53334859235523	0.572289616235599	0.572411688410773	0.619409475852598	0.644708934157321	0.588952468146792	0.654474708171206	0.58651102464332	35	0.153355240821838	0.516858875751495	0.677991980054338	0.306718009520028	1	1	0	TRUE
0.559578850995651	0.541573205157549	0.543099107347219	0.575829709315633	0.587411306935225	0.509269855802243	0.590707255664912	0.511909666590372	0.527718013275349	0.533852140077821	0.566109712367437	0.58309300373846	0.53334859235523	0.572289616235599	0.572411688410773	0.619409475852598	0.644708934157321	0.588952468146792	0.654474708171206	0.58651102464332	0.617410543984131	0.623514152742809	0.661982146944381	0.693034256504158	0.665995269703212	35	0.169959276914597	0.505248129367828	0.638806334043169	0.365202401429245	1	1	0	TRUE
0.509269855802243	0.590707255664912	0.511909666590372	0.527718013275349	0.533852140077821	0.566109712367437	0.58309300373846	0.53334859235523	0.572289616235599	0.572411688410773	0.619409475852598	0.644708934157321	0.588952468146792	0.654474708171206	0.58651102464332	0.617410543984131	0.623514152742809	0.661982146944381	0.693034256504158	0.665995269703212	0	0.533516441596094	0.607614251926451	0.599725337605859	0.597940032043946	35	0.17669951915741	0.494558721780777	0.602730157031453	0.388943554886728	1	1	0	FALSE
0.566109712367437	0.58309300373846	0.53334859235523	0.572289616235599	0.572411688410773	0.619409475852598	0.644708934157321	0.588952468146792	0.654474708171206	0.58651102464332	0.617410543984131	0.623514152742809	0.661982146944381	0.693034256504158	0.665995269703212	0	0.533516441596094	0.607614251926451	0.599725337605859	0.597940032043946	0	0	0	0	0.37427328908217	35	0.183504551649094	0.500329673290253	0.622206808706151	0.412912919020559	1	0	0	FALSE
0.619409475852598	0.644708934157321	0.588952468146792	0.654474708171206	0.58651102464332	0.617410543984131	0.623514152742809	0.661982146944381	0.693034256504158	0.665995269703212	0	0.533516441596094	0.607614251926451	0.599725337605859	0.597940032043946	0	0	0	0	0.37427328908217	0	0	0	0	0	35	0.234694644808769	0.457158982753754	0.476508044688647	0.593219770529126	1	0	0	FALSE
0.617410543984131	0.623514152742809	0.661982146944381	0.693034256504158	0.665995269703212	0	0.533516441596094	0.607614251926451	0.599725337605859	0.597940032043946	0	0	0	0	0.37427328908217	0	0	0	0	0	0	0	0	0	0	35	0.321557521820068	0.351492524147034	0.119889416962744	0.899176859101505	0	0	0	FALSE
0	0.533516441596094	0.607614251926451	0.599725337605859	0.597940032043946	0	0	0	0	0.37427328908217	0	0	0	0	0	0	0	0	0	0	0	0	0	0	0	35	0.34227466583252	0.322285920381546	0.0213186964832373	0.972148849941272	0	0	0	FALSE
0	0	0	0	0.37427328908217	0	0	0	0	0	0	0	0	0	0	0	0	0	0	0	0	0	0	0	0	35	0.330586016178131	0.336660832166672	0.0698332523989631	0.930977922375356	0	0	0	FALSE
0	0	0	0	0	0	0	0	0	0	0	0	0	0	0	0	0	0	0	0	0	0	0	0	0	35	0.333448082208633	0.333160907030106	0.0580211928693534	0.941058976792659	0	0	0	FALSE
0	0	0	0	0	0	0	0	0	0	0	0	0	0	0	0	0	0	0	0	0	0	0	0	0	35	0.333714604377747	0.332840234041214	0.056938938739186	0.941997747757973	0	0	0	FALSE
0	0	0	0	0	0	0	0	0	0	0	0	0	0	0	0	0	0	0	0	0	0	0	0	0	35	0.333049565553665	0.333648711442947	0.0596675065870653	0.939655281684957	0	0	0	FALSE
0	0	0	0	0	0	0	0	0	0	0	0	0	0	0	0	0	0	0	0	0	0	0	0	0	35	0.333406001329422	0.333225786685944	0.0582401582263585	0.940910755323015	0	0	0	FALSE
0	0	0	0	0	0	0	0	0	0	0	0	0	0	0	0	0	0	0	0	0	0	0	0	0	35	0.333329647779465	0.333337038755417	0.0586156279910346	0.940641815234328	0	0	0	FALSE
0	0	0	0	0	0	0	0	0	0	0	0	0	0	0	0	0	0	0	0	0	0	0	0	0	35	0.333325624465942	0.333345860242844	0.0586454000377381	0.940627643918179	0	0	0	FALSE
0	0	0	0	0	0	0	0	0	0	0	0	0	0	0	0	0	0	0	0	0	0	0	0	0	35	0.33333683013916	0.333327680826187	0.0585840454820316	0.940667113657971	0	0	0	FALSE
0	0	0	0	0	0	0	0	0	0	0	0	0	0	0	0	0	0	0	0	0	0	0	0	0	35	0.333333104848862	0.333333760499954	0.0586045640547596	0.940653992068944	0	0	0	FALSE
0	0	0	0	0	0	0	0	0	0	0	0	0	0	0	0	0	0	0	0	0	0	0	0	0	35	0.333332866430283	0.333334118127823	0.058605771029626	0.940653152287246	0	0	0	FALSE
0	0	0	0	0	0	0	0	0	0	0	0	0	0	0	0	0	0	0	0	0	0	0	0	0	35	0.33333358168602	0.333332926034927	0.0586031223903359	0.940654796859738	0	0	0	FALSE
0	0	0	0	0	0	0	0	0	0	0	0	0	0	0	0	0	0	0	0	0	0	0	0	0	35	0.333333313465118	0.333333373069763	0.0586031223903359	0.940654796859738	0	0	0	FALSE
0	0	0	0	0	0	0	0	0	0	0	0	0	0	0	0	0	0	0	0	0	0	0	0	0	35	0.333333313465118	0.333333402872086	0.0586031223903359	0.940654796859738	0	0	0	FALSE
0	0	0	0	0	0	0	0	0	0	0	0	0	0	0	0	0	0	0	0	0	0	0	0	0	35	0.333333343267441	0.333333313465118	0.0586031223903359	0.940654796859738	0	0	0	FALSE
0	0	0	0	0	0	0	0	0	0	0	0	0	0	0	0	0	0	0	0	0	0	0	0	0	35	0.333333343267441	0.333333343267441	0.0586031223903359	0.940654796859738	0	0	0	FALSE
0	0	0	0	0	0	0	0	0	0	0	0	0	0	0	0	0	0	0	0	0	0	0	0	0	35	0.333333343267441	0.333333343267441	0.0586031223903359	0.940654796859738	0	0	0	FALSE
0	0	0	0	0	0	0	0	0	0	0	0	0	0	0	0	0	0	0	0	0	0	0	0	0	35	0.333333343267441	0.333333343267441	0.0586031223903359	0.940654796859738	0	0	0	FALSE
0	0	0	0	0	0	0	0	0	0	0	0	0	0	0	0	0	0	0	0	0	0	0	0	0	35	0.333333343267441	0.333333343267441	0.0586031223903359	0.940654796859738	0	0	0	FALSE
0	0	0	0	0	0	0	0	0	0	0	0	0	0	0	0	0	0	0	0	0	0	0	0	0	35	0.333333343267441	0.333333313465118	0.0586031223903359	0.940654796859738	0	0	0	FALSE
0	0	0	0	0	0	0	0	0	0	0	0	0	0	0	0	0	0	0	0	0	0	0	0	0	35	0.333333343267441	0.333333224058151	0.0586031223903359	0.940654796859738	0	0	0	FALSE
0	0	0	0	0	0	0	0	0	0	0	0	0	0	0	0	0	0	0	0	0	0	0	0	0	35	0.333333313465118	0.333333909511566	0.0586031223903359	0.940654796859738	0	0	0	FALSE
0	0	0	0	0	0	0	0	0	0	0	0	0	0	0	0	0	0	0	0	0	0	0	0	0	35	0.333333373069763	0.333332717418671	0.0586031223903359	0.940654796859738	0	0	0	FALSE
0	0	0	0	0	0	0	0	0	0	0	0	0	0	0	0	0	0	0	0	0	0	0	0	0	35	0.333333522081375	0.33333221077919	0.0586031223903359	0.940654796859738	0	0	0	FALSE
0	0	0	0	0	0	0	0	0	0	0	0	0	0	0	0	0	0	0	0	0	0	0	0	0	35	0.33333283662796	0.333336800336838	0.0586031223903359	0.940654796859738	0	0	0	FALSE
0	0	0	0	0	0	0	0	0	0	0	0	0	0	0	0	0	0	0	0	0	0	0	0	0	35	0.333332240581512	0.333336770534515	0.0586031223903359	0.940654796859738	0	0	0	FALSE
0	0	0	0	0	0	0	0	0	0	0	0	0	0	0	0	0	0	0	0	0	0	0	0	0	35	0.3333400785923	0.333305925130844	0.0586031223903359	0.940654796859738	0	0	0	FALSE
0	0	0	0	0	0	0	0	0	0	0	0	0	0	0	0	0	0	0	0	0	0	0	0	0	35	0.333320677280426	0.33331435918808	0.0586031223903359	0.940654796859738	0	0	0	FALSE
0	0	0	0	0	0	0	0	0	0	0	0	0	0	0	0	0	0	0	0	0	0	0	0	0	35	0.33331823348999	0.333328872919083	0.0585880687315861	0.94060161068555	0	0	0	FALSE
0	0	0	0	0	0	0	0	0	0	0	0	0	0	0	0	0	0	0	0	0	0	0	0	0	35	0.333399474620819	0.3332479596138	0.0583149906680727	0.940887766299041	0	0	0	FALSE
0	0	0	0	0	0	0	0	0	0	0	0	0	0	0	0	0	0	0	0	0	0	0	0	0	35	0.333333909511566	0.333318829536438	0.0585541728540892	0.940656826332174	0	0	0	FALSE
0	0	0	0	0	0	0	0	0	0	0	0	0	0	0	0	0	0	0	0	0	0	0	0	0	35	0.332881987094879	0.333808988332748	0.0602084324896713	0.939065020124187	0	0	0	FALSE
0	0	0	0	0	0	0	0	0	0	0	0	0	0	0	0	0	0	0	0	0	0	0	0	0	35	0.334448873996735	0.332069724798203	0.0543385113896183	0.944584065441458	0	0	0	FALSE
0	0	0	0	0	0	0	0	0	0	0	0	0	0	0	0	0	0	0	0	0	0	0	0	0	35	0.332576602697372	0.334148019552231	0.0613526446629784	0.937989364742149	0	0	0	FALSE
[truncated: 59,441 more rows]
